# Supplementary material for: Predicting adenine base editing efficiencies in different cellular contexts by deep learning
Source: Genome Biol. 2025 May 8;26:115. doi: 10.1186/s13059-025-03586-7 (PMC12060317; doi:10.1186/s13059-025-03586-7)
Supplement: Supplementary file 2 — Additional file 2. Contains analysis of linear correlation (Table S1-S5). [file 13059_2025_3586_MOESM2_ESM.xlsx]

## Sheet: Overview
Name	contains
Table S1	Correlations of all features against each other, including correlations to the relevant datasets.
Table S2	Correlation of selected features against the relevant datasets.
Table S3	Correlations of all possible PAM motif as features against the relevant datasets.
Table S4	Correlations of features important for trinucleotide motif against the relevant datasets.
Table S5	Correlations of each base at each position within the protospacer against the relevant datasets.

## Sheet: Table S1
	meltingT	deepcas9	polytvalues	polygvalues	polyavalues	polycvalues	spacer_gc_content	MFE_protospacer	MFE_protospacer_scaffold	AAAA	AAAC	AAAG	AAAT	AACA	AACC	AACG	AACT	AAGA	AAGC	AAGG	AAGT	AATA	AATC	AATG	AATT	ACAA	ACAC	ACAG	ACAT	ACTA	ACTC	ACTG	ACTT	AGAA	AGAC	AGAG	AGAT	AGCA	AGCC	AGCG	AGCT	AGGA	AGGC	AGGG	AGGT	AGTA	AGTC	AGTG	AGTT
SpRY-ABE8e_HEK-Plasmid_dataset	0.116597	0.0888129	-0.100429	0.0695559	-0.123446	0.072415	0.141688	-0.0483923	-0.0847335	-0.0106784	-0.00614746	0.00648523	-0.0114294	-0.00835674	-0.000807554	0.00546344	-7.57516e-05	0.000952871	-0.000532063	0.0181682	0.0165074	-0.00324345	-0.00789767	0.0133069	-0.0195056	-0.00413617	-0.00280372	0.00947388	-0.0161577	-0.0136913	-0.0184402	0.00865735	-0.0180334	0.0167442	0.00708253	0.0130212	0.00515826	0.0021424	0.00634126	0.0212884	0.0094847	0.00816338	0.0109636	0.021621	0.0149351	0.00571573	0.00417676	0.0166853	0.00508438
SpRY-ABE8e_AAV_dataset	0.144166	0.0965974	-0.114524	0.0708334	-0.113166	0.0755287	0.167927	-0.0408036	-0.0677588	-0.00486403	-0.00691978	0.0221603	-0.0151898	-0.01088	-0.00872789	0.00926011	-0.00518296	0.00867612	-6.6685e-05	0.022642	0.0126121	-0.0079724	-0.0125247	0.0084274	-0.0216366	-0.00803897	-0.00562529	0.00883503	-0.0165763	-0.0172274	-0.0218352	-0.00197392	-0.0232491	0.023008	0.00886972	0.0177092	0.00957078	0.00178845	0.0101387	0.0247669	0.0133021	0.0104763	0.0126974	0.0219113	0.0209394	0.00220876	-0.00149382	0.0166216	0.00607597
SpRY-ABE8e_mRNA-LNP_dataset	0.0413678	0.0555089	-0.0673036	0.0278893	-0.0382731	0.0135176	0.056646	0.0163968	-0.00698748	-0.00545645	0.00195734	0.0168904	-0.00488439	-0.00916761	-0.0106862	0.0103415	0.00672515	-0.00109934	-0.000217717	0.0271801	0.0184058	-0.00620161	-0.00812412	0.00111159	-0.0114175	-0.0147479	-0.00828534	0.00899831	-0.00241084	-0.0115995	-0.0108355	-0.00972004	-0.0177886	0.0177209	0.0026528	0.0233052	-0.00231283	0.00227904	0.0051225	0.0212867	0.00871864	0.0209231	0.000510934	0.0284788	0.0276438	0.00609117	0.00739459	0.0192421	0.0110316
SpRY-ABE8e_SB-AAV_dataset	0.156015	0.119619	-0.118984	0.0811863	-0.134932	0.0921668	0.179592	-0.0628736	-0.0831273	-0.0170481	-0.00728303	0.0190758	-0.019525	-0.00669773	-0.00683778	0.00830878	-0.00121872	0.00648053	-0.00103752	0.0265041	0.0178448	-0.00636801	-0.0115333	0.0078874	-0.0208736	-0.00868282	-0.0083056	0.00694172	-0.0184147	-0.0126798	-0.0185783	0.00267339	-0.0195506	0.0140441	0.0023726	0.0339249	0.0117653	0.00365569	0.00910352	0.0301843	0.0117439	0.013226	0.00855608	0.0222854	0.0267244	0.0069429	-0.0047631	0.0203712	0.00422938
SpRY-ABEmax_HEK-Plasmid_dataset	0.0817245	0.0793173	-0.0868832	0.0736281	-0.117886	0.0497448	0.108935	-0.0254088	-0.0649889	-0.0121393	-0.00507608	0.0157333	-0.0115164	-0.00874117	-0.00317231	0.00974535	0.00176987	0.00580892	0.00141859	0.0200932	0.0142812	-0.00493829	-0.010501	0.0114831	-0.0165836	-0.00660436	-0.00249229	0.00345753	-0.0112534	-0.012158	-0.0158005	0.00497202	-0.0173934	0.0147218	0.00394983	0.020491	0.00813024	0.00468709	0.00622739	0.0157957	0.007402	0.00772772	0.0034036	0.019449	0.0177986	0.00570768	0.000198681	0.0200388	0.00947034
SpRY-ABEmax_AAV_dataset	0.0978247	0.0915903	-0.0874944	0.0747088	-0.109076	0.0455491	0.120439	-0.0400111	-0.0667323	-0.00713798	-0.00494499	0.0173592	-0.0163899	-0.00549943	-0.00555685	0.0109138	-0.000372351	0.00868907	-0.00149006	0.0196749	0.0119739	-0.0024942	-0.00955375	0.00208293	-0.0136663	-0.00551838	-0.00188788	0.0027705	-0.0119541	-0.00558612	-0.0117753	0.0040877	-0.0140926	0.0105989	0.0107959	0.021714	0.00553464	4.59867e-05	0.00311094	0.0169089	0.00240435	0.0075992	0.00700731	0.0142006	0.0158485	0.00788412	-0.00475417	0.0166103	0.00746899
SpRY-ABEmax_mRNA-LNP_dataset	0.0649788	0.0842261	-0.0792586	0.0625721	-0.0887054	0.0258797	0.0879996	-0.014167	-0.0502751	-0.00884284	-0.00410038	0.0165314	-0.0127115	-0.00652249	-0.00736302	0.00411089	-0.00123175	0.00804968	0.000485779	0.0232382	0.0117287	-0.00232837	-0.0119955	0.00364604	-0.0144962	-0.00568843	-0.00395709	0.000539839	-0.0116004	-0.00824721	-0.0118404	0.00514712	-0.0149292	0.0126642	0.00940076	0.024544	0.00741437	-0.00228981	0.00196956	0.0140306	0.00194758	0.00976445	0.00589854	0.0139977	0.020904	0.00492855	-0.00159131	0.0181103	0.0082902
SpRY-ABEmax_SB-AAV_dataset	0.0823271	0.0789812	-0.0685083	0.0649314	-0.0994763	0.0502387	0.102656	-0.0415404	-0.0619998	-0.00500393	-0.00347055	0.0166001	-0.0130182	-0.00358679	-0.00368108	0.0102674	0.00198284	0.00811285	-0.00351507	0.0177721	0.00943893	-0.000864222	-0.00700794	0.0024854	-0.0117754	-0.0046904	-0.00386404	0.000633021	-0.0113445	-0.00573247	-0.00871669	0.0071873	-0.012129	0.00765716	0.00729788	0.0209639	0.00251738	-0.00139092	0.0025007	0.0173635	0.00318903	0.00493844	0.00679639	0.0118056	0.0134579	0.00758652	-0.00413595	0.0147781	0.00719716
spacer_gc_content	0.971324	0.421951	-0.485031	0.426414	-0.499801	0.46001	1	-0.477813	-0.46179	-0.0668328	-0.0264382	-0.0147975	-0.0589946	-0.0174676	-0.00204618	0.00994158	-0.0214468	0.00807863	0.00704207	0.0132962	-0.0150868	-0.0290942	-0.0236197	-0.0300259	-0.0418037	-0.0128195	0.0245742	0.0092368	-0.0117728	-0.00610644	-0.000654577	-0.00364176	-0.0280275	-0.00324471	0.0173112	0.0220456	0.00725503	0.0164588	0.02671	0.0302174	0.0191261	0.0145545	0.043014	0.0188829	0.0153163	-0.0219917	0.0040277	0.0131575	-0.00479382
meltingT	1	0.382856	-0.441347	0.386518	-0.440876	0.436351	0.971324	-0.47643	-0.453187	-0.0687337	-0.0262909	-0.0194057	-0.0616745	-0.014046	-0.000818271	0.0094118	-0.0231695	0.00665174	0.010625	0.0128762	-0.0159382	-0.0300482	-0.0234412	-0.0297129	-0.037572	-0.0140018	0.0189926	0.00696452	-0.00986043	-0.00809438	-0.00350959	-0.00614849	-0.0306213	-0.0048212	0.0191487	0.0197452	0.00415327	0.0114767	0.0234703	0.0284215	0.0166358	0.0138204	0.0392013	0.014589	0.0157967	-0.0245904	0.00380351	0.00997553	-0.00614987
deepcas9	0.382856	1	-0.491512	0.126643	-0.194351	0.166004	0.421951	-0.12613	-0.151719	-0.0333351	-0.00127237	-0.0427419	-0.0134987	0.000170298	0.00280898	-0.010881	0.00934801	0.00935005	-0.0026042	-0.0255982	0.0130813	0.00272012	0.00646295	-0.0393321	-0.0144587	-0.00864373	0.00863315	-0.00193246	0.018219	-0.0149063	0.0419681	-0.0118936	0.00851865	-0.0115067	0.0268973	-0.0131731	0.0228494	0.00587917	0.0211104	0.000333792	0.023459	0.00135441	0.0114864	-0.0321278	0.0141287	-0.0266929	0.0195864	-0.0281447	-0.0170488
polycvalues	0.436351	0.166004	-0.169997	-0.0449716	-0.192211	1	0.46001	-0.152948	-0.0805709	-0.00387493	-0.0201179	-0.00934123	-0.00678273	-6.96382e-05	0.00656044	-0.000863024	-0.0142368	0.00370561	-0.000180957	0.0021499	-0.0187828	0.00964966	-0.0109247	-0.00209062	-0.0160814	0.0125469	0.00903155	-0.000697844	-0.00832709	0.00832519	-0.00951747	-0.0110123	-0.0295494	0.00173899	-0.00589167	0.00132703	-0.0017146	-0.00299079	0.0147813	0.0284534	0.00626974	-0.00661922	0.00440502	0.0156539	0.0052346	-0.0131032	0.000755088	-0.00181371	-0.00163256
13_C_spacer	0.166837	0.126324	-0.0568718	-0.0418443	-0.0971206	0.199416	0.161852	-0.0531095	-0.00513786	0.00931721	-0.00609945	-0.0151967	-0.0114761	-0.00132946	-0.0158277	0.00464625	-0.0177767	-0.00840657	-0.000512697	0.0179053	0.0043319	-0.00176546	-0.0196307	-0.0173217	-0.0144003	0.0109385	0.0105787	0.00626382	-0.00403562	-0.00240426	-0.000219054	-4.75294e-06	-0.00999309	0.00611947	-0.00191442	0.0108506	0.013534	-0.00307704	-0.00295404	0.027543	0.0256428	-0.00564935	0.00635283	0.00494411	0.0103812	-0.00346495	0.00700091	0.0153156	0.0113367
polygvalues	0.386518	0.126643	-0.211477	1	-0.117059	-0.0449716	0.426414	-0.300259	-0.365166	-0.0392001	-0.0155043	0.0116913	-0.0325468	-0.0101814	-0.0102654	0.0111863	-0.00856402	0.00196945	0.00758598	0.0105118	-0.000567399	-0.0182197	-0.0112059	-0.00721047	-0.0264137	-0.00521841	0.0152653	0.00142232	-0.00324689	-0.0073622	-0.00906139	0.00240313	-0.00980509	0.000630613	0.0185481	0.00719607	0.0174925	0.0141836	0.00942761	-0.000848235	-0.00761038	0.0129579	0.0261629	0.0152585	0.0057863	0.00702534	0.0023176	0.0130828	0.0058457
5_A_spacer	-0.118136	-0.0511084	-0.0178894	-0.0321753	0.156222	-0.0577917	-0.124959	0.0931795	0.0470009	-0.0106501	0.00304956	0.00230639	-0.0113701	-0.00428837	-0.005334	-0.00624347	-0.00916025	-0.0045701	-0.00966954	-0.000791575	-0.0121699	-0.00444178	0.00272936	0.00438293	-0.0014238	-0.00200431	-0.0113018	0.00488179	0.00587413	-0.00485435	-0.00673628	0.01176	0.00413302	0.00900097	0.00559826	0.00595913	0.0172684	-0.0116804	0.0162278	0.000272335	0.000253328	-0.0167001	-0.0185895	-0.00536256	0.000915011	0.00206972	0.0182844	0.00647312	-0.00946079
base_before_C	0.241011	0.20207	-0.047246	0.015974	-0.19795	0.138793	0.222141	-0.112358	-0.0731756	-0.0305955	-0.0216814	-0.0180239	-0.024684	-0.0159601	-0.0036906	-0.0120544	-0.0120222	-0.00780756	0.00807888	-0.00488773	0.0040511	-0.00428323	-0.0139945	0.000334271	-0.0156642	0.0074986	0.00289812	-0.000416907	0.00600841	-0.00573178	-0.0139077	0.0010776	-0.00500566	0.00386824	-0.00504463	0.0164375	-0.000252059	-0.0138574	-0.00563273	-0.00644104	0.0146781	0.00506674	-0.00136764	-0.0073058	0.00162408	-0.0120448	-0.0167444	-0.01064	-0.0083444
6_A_spacer	-0.127174	-0.0707103	-0.00586329	-0.0351069	0.16586	-0.0643082	-0.124468	0.0871188	0.0612806	0.0105615	0.00299431	0.00438826	0.0166905	0.00456271	-0.00980628	0.0156297	0.00285922	0.00424833	0.000269258	-0.000248329	0.0141069	0.00236243	0.00401487	0.00543225	-0.00305999	0.0168464	0.0117284	-0.00471466	0.00674262	0.00182941	0.00589019	-0.00470023	-0.00863609	0.0123254	0.000367751	-0.0083257	0.00350635	-0.00973011	-0.00746288	0.00786678	-0.00693797	0.0090017	0.00065663	-0.00487889	0.012656	0.00445469	0.0160339	-0.00571459	-0.00704389
4_A_spacer	-0.117841	-0.0643147	-0.0208139	-0.0291243	0.169704	-0.0624608	-0.123306	0.0976464	0.0308918	0.00523147	-0.0129554	-0.0034975	-0.00558413	0.0120351	0.0103852	0.00169238	-0.000748795	-0.0123172	0.0114079	-0.00347854	0.0108348	0.00880662	0.00929562	-0.00629614	-0.0195499	-0.000151884	-0.0143563	0.00172708	-0.00211958	0.00744389	-0.0215314	0.0227912	-0.00497154	0.00145593	-0.0232502	0.00670852	-0.0116761	-0.00547145	-0.0189433	-0.0180697	-0.00361373	-0.00791837	0.0107677	0.0188364	-0.000347758	0.00300872	-0.0210769	0.00405053	0.0082805
14_C_spacer	0.165627	-0.00412028	-0.0536981	-0.0352627	-0.0936631	0.194498	0.161809	-0.0567596	-0.0201578	0.00880392	-0.0139171	-0.000937506	6.35439e-05	-0.00339177	0.01229	-0.000622236	0.00749307	-0.00493734	0.0166895	-0.000178331	-0.00344268	-0.0115999	0.00252048	0.000566748	0.00658955	0.0109382	-0.0123348	-0.0169529	-0.00340306	0.0154964	-0.00978615	0.0022162	-0.00325573	0.00388022	-0.00278831	0.00371775	-0.00560905	0.00314454	0.0176541	0.0184544	0.0117869	-0.0108477	0.00345644	-0.00920623	0.00798181	0.00157912	-0.00768936	0.00248971	0.00786737
15_C_spacer	0.156693	0.0199079	-0.0618783	-0.0392699	-0.0928577	0.193352	0.15067	-0.0444346	-0.0217059	-0.0165679	0.00105676	-0.0215573	-0.0103468	-0.00856638	0.00844036	-0.00979447	0.00617327	-0.0102052	-0.00257749	-0.00892069	-0.0120527	-0.0061377	-0.000847559	-0.00568081	0.00373283	0.0065262	0.0182377	0.00454368	0.00876048	0.00216285	0.00344247	-0.00268911	-0.0144808	0.000479801	-0.00500906	-0.00419359	-0.00191114	-0.0214143	-0.000231563	-0.00285568	0.0128279	0.0120277	-0.0149843	-0.0116427	0.00323787	-0.015591	0.0148095	0.00594195	0.00615355
20_G_spacer	0.106672	0.294152	-0.0857859	0.09216	-0.0510022	-0.00704032	0.174404	-0.0352791	-0.0300983	-0.0044119	0.00338463	-0.00365423	0.00753209	-0.00792382	-0.00166994	-0.00116564	0.00617167	0.0159746	0.0234454	0.0226419	0.00834892	-0.0154671	0.00203834	0.0142099	-0.0155973	0.00334556	0.0149989	0.00546791	0.0101319	-0.00882668	0.00710349	-0.00466936	0.00411689	0.00886494	-0.0035158	0.00501122	0.00484981	0.00647971	-0.00223785	0.00255432	0.00610213	-0.00566021	0.0290786	-0.00163432	0.00118392	-0.0175491	-0.0066959	-0.010248	-0.00618634
16_C_spacer	0.145651	0.122439	-0.0603522	-0.0420204	-0.0957288	0.192101	0.144321	-0.0462238	-0.0471596	-0.0206581	0.0113757	-0.0197639	-0.00945751	0.00559069	0.00468101	0.000908456	-0.0188375	-0.0126668	0.00650981	0.0052866	0.00276439	0.00532035	0.0169651	-0.0139531	0.000851375	0.00960148	0.0124445	0.0012351	0.00890783	0.00200642	0.0218398	0.014843	-0.00371211	0.0154747	0.00260195	0.0164301	0.00825055	0.000810148	-0.00148318	0.0113752	0.0266765	0.0056947	-0.000197191	0.0182236	0.0163439	0.015757	0.00395069	-0.0107745	-0.0153705
triplet_CAG	0.18811	0.140376	-0.0558621	0.0357949	-0.107297	0.0867011	0.190047	-0.101336	-0.0918755	-0.0243425	-0.00485646	-0.00501999	-0.0332745	-0.0167837	-0.000178264	-0.0110706	-0.0122732	-0.017553	0.00371023	-0.00380435	0.00363989	-0.0144407	-0.00798883	-0.0181138	-0.0124629	-0.0179686	0.0111323	-0.00426135	-0.00186782	-0.00757608	-0.0118246	0.00402534	-0.0093989	0.0115075	-0.0170503	0.00642213	-0.0130489	-0.00849506	-0.000374554	-0.011267	0.00694092	-0.00658746	0.00414545	0.00654595	-0.0154359	-0.0103739	-0.0160197	-0.0153511	-0.0172486
11_G_spacer	0.130291	0.0839322	-0.0835344	0.147174	-0.0666334	-0.0367649	0.13608	-0.0766625	-0.169506	-0.0292996	-0.003021	0.00440537	-0.00352741	0.00427035	0.00749705	-0.0139315	-0.0102316	0.0093099	-0.0123432	0.00860401	0.0149013	-0.0171089	-0.0078174	0.00607473	-0.00903475	-0.000562438	0.0186657	0.0342308	-0.00717129	0.000327179	-0.00895508	0.0214214	-0.0134092	0.000921394	-0.0060834	-0.00723334	-0.00335291	-0.00413012	-0.00292088	-0.00387701	-0.0112706	0.0174814	0.000497439	-0.00540053	2.28762e-05	-0.00434783	0.00161879	0.00384467	0.00714315
7_A_spacer	-0.143199	-0.0749155	-0.00158542	-0.0502015	0.172982	-0.0655549	-0.146212	0.0918153	0.0694788	0.017873	0.00419357	0.00228867	0.0102873	-0.0092973	0.0132289	-0.00752542	-0.00505042	0.00401773	0.000516703	0.000639912	0.0174904	0.00460036	-0.00475107	0.0149139	0.00851041	-0.0127888	-0.0140572	0.0201119	-0.00428629	0.000316019	0.0015633	0.0135095	-0.00393197	-0.000616526	-0.00457266	0.00725856	-0.00261592	0.00181929	-0.00665883	-0.0144521	-0.0172009	0.0113978	-0.00703855	0.00221858	-0.00692869	0.00318682	-0.000414286	0.00219425	-0.0087736
12_C_spacer	0.157446	0.0363882	-0.0547869	-0.038193	-0.0960257	0.191033	0.147254	-0.0489708	0.00229592	0.0149901	-0.00960677	0.00839323	0.00240438	0.00332282	0.00264236	0.00441967	-0.0111706	-0.00904285	0.000430041	0.0119951	-0.0121286	0.0129263	0.00837034	-0.0140218	-0.00831106	-0.0169684	0.00430679	0.00222954	0.00453873	-0.013885	-0.0110102	-0.0116274	-0.0204396	-0.0191486	0.00363982	-0.0142777	-0.00237695	-0.0215361	0.00271954	0.00660874	-0.003953	0.000680815	0.00791023	0.000633942	0.00342541	0.00285292	0.00240769	0.00119798	-0.0159982
1_G_spacer	0.109116	0.108556	-0.0496587	0.32863	-0.0351235	-0.0120732	0.157939	-0.149696	-0.128576	-0.026709	-0.00283437	-0.00337009	-0.00408207	-0.00883695	0.00571017	-0.00226071	0.00192291	0.00168157	-0.000685343	-0.00474546	0.00958503	-0.0050363	-0.000368376	-0.0179619	-0.00207591	0.000472392	0.0109491	-0.00299075	0.00984411	-0.00677595	-0.00303245	-0.00346058	0.0117719	0.00968816	-0.000585999	0.00806389	0.018373	-0.00196083	0.00684938	0.0111783	0.00407912	0.0151958	0.010242	-0.0042875	0.0067229	0.0214761	-0.0135021	-0.00431729	0.00778144
18_C_spacer	0.145896	0.271517	-0.0660562	-0.0546642	-0.0889136	0.191857	0.141205	-0.0508342	-0.168091	0.00142731	0.00433604	-0.0185067	-0.0170483	-0.00762007	-0.0164255	-0.0126402	-0.0103747	-0.0152698	0.00292489	-0.0172892	-0.00798378	0.0175186	-0.0249022	-0.00301519	-0.0122105	0.00709309	-0.0137346	0.00404873	-0.00203492	0.0124419	-0.0126704	-0.00924323	-0.0184999	0.00955819	-0.00240429	0.0101602	-0.000752394	-0.020715	0.00464222	-0.00358604	-0.0145506	0.00320438	-0.002207	-0.021909	0.00827756	-0.0142906	0.000387827	-0.0102896	-0.00292567
2_C_spacer	0.160852	0.0701757	-0.0728868	-0.0337974	-0.0783945	0.174418	0.164889	-0.0813979	-0.00642921	0.00222104	-0.00705975	-0.00844825	-0.0132948	0.0151136	0.024196	-0.0044015	-0.00399167	0.0158173	0.00517016	-0.00670385	-0.012116	4.05099e-05	0.0208497	-0.00642373	0.0182883	-0.00531178	0.000752631	0.035443	-0.00104494	0.00271325	0.00288976	0.00594694	-0.00352296	0.00160017	-0.00615842	0.00471838	-0.0128229	0.00231478	0.0302303	0.0297119	0.00257019	-0.0087564	0.0129001	0.01724	-0.0106734	-0.00152673	-0.00677424	-0.00422845	0.00273028
base_after_G	0.181852	0.131162	-0.0964285	0.109538	-0.0389439	0.0293446	0.207693	-0.0845331	-0.121751	-0.0253903	-0.0124253	-0.00520329	-0.0264917	-0.022604	-0.0079001	-0.0106987	-0.0192069	-0.0139445	-0.00181287	-0.0011722	-0.00569136	-0.0208402	-0.00989256	-0.0134606	-0.0318639	-0.0269776	0.0148058	-0.0171181	-0.000714098	-0.0151658	-0.00305532	-0.00288924	-0.0141429	-0.017378	-0.0286677	0.00232704	-0.0203037	-0.00553882	-0.00721465	-0.019279	-0.0090644	-0.0163353	0.0170436	0.00487036	-0.015559	-0.0186196	-0.0234233	-0.0182857	-0.0190697
17_C_spacer	0.143435	0.00809561	-0.0621138	-0.0548951	-0.0879072	0.192779	0.14106	-0.0558669	-0.13197	-0.0122594	-0.0028501	-0.00195367	-0.000214097	0.000673879	0.0326748	-0.0179743	0.0180355	-0.00714939	0.00152853	0.006264	-0.0199713	-0.00268919	-0.0196265	-0.0103868	-0.00920191	-0.00267018	-0.0109001	0.0135102	-0.00815547	-0.00292738	-0.00395096	-0.00311959	-0.00599172	-0.00685608	-0.0130354	0.0142242	-0.0164456	0.00390091	0.0201103	0.00814153	0.00709354	0.00367857	0.00159115	0.0102879	-0.0114854	-0.000133209	-0.00782391	-0.00737989	-0.00232973
triplet_CAC	0.147441	0.148067	-0.0414319	0.000325652	-0.108451	0.0949482	0.146954	-0.0207347	-0.0281741	-0.0172412	-0.0182597	-0.0206774	-0.00745979	-0.00851606	-0.00124322	-0.0127371	-0.00699728	-0.00541422	0.00170043	-0.0204844	-0.0150107	-0.0066468	-0.00867354	-0.0096195	-0.0160261	0.00497231	-0.0178656	-0.0020332	-0.00915778	0.0148803	-0.00826022	-0.00312055	-0.00940982	-0.0243716	-0.00677014	0.0208784	0.00397258	-0.00762948	7.38306e-05	0.00153421	0.0114909	0.00534086	-0.00308178	-0.00660719	0.00981779	-0.0112233	-0.00955484	0.0132264	-0.00494318
10_G_spacer	0.142052	0.0262304	-0.0938646	0.15688	-0.0705369	-0.0199869	0.152624	-0.0834555	-0.170528	-0.0281135	-0.00330672	0.0056471	-0.0171964	-0.0124983	-0.0131001	0.0163213	0.00161711	0.00302193	0.00379164	0.012773	-0.0119626	-0.00502253	0.000137626	-0.0145579	0.014483	0.0190613	-0.00555305	-0.00335629	0.000351468	-0.00775734	-0.00732479	-0.000516747	-0.00732102	0.0182854	0.0181933	-0.000523968	0.020754	-0.000790199	-0.000404685	-0.0095018	-0.00886147	0.00617408	0.0121569	0.0174096	-0.0117613	0.000890211	0.00727257	0.00556792	0.00321913
17_G_spacer	0.177344	0.0043928	-0.105556	0.192601	-0.0673935	-0.0279325	0.182519	-0.116361	-0.0931603	-0.000994005	-0.0200329	-0.00783837	-0.0262751	-0.00108929	-0.0151222	0.0168527	-0.00133181	0.0146644	-0.00281316	0.00894023	-0.00315777	-0.00411384	-0.00222067	-0.00799333	-0.00879689	-0.00479226	0.00165794	0.00361576	-0.0054502	-0.00792257	-0.0246948	-0.00277563	-0.0121803	-0.00469054	0.0187028	0.00160959	-0.00639069	0.0120599	-0.00573813	0.00231137	-0.00682118	0.0182511	0.0291325	0.000607102	0.0162206	-0.0102819	0.000894835	0.00680474	0.0246916
12_G_spacer	0.14191	0.0371891	-0.0889111	0.174203	-0.0667984	-0.0446582	0.143714	-0.0811911	-0.168302	-0.0144813	-0.00392033	0.00646377	-0.0185412	0.00744645	-0.0044818	-0.00314214	-0.00892726	-0.00933906	-0.0237155	-0.0106375	-0.00859498	0.000650209	-0.0163134	0.00455131	-0.0217833	0.00979697	0.00814905	0.00338776	-0.0070191	-0.012716	0.0218726	0.00266361	0.00110177	0.000934641	0.0027773	0.00848846	0.00728063	0.00366897	0.00741167	-0.00992962	-0.00702662	0.0102985	0.00699658	0.00963091	-0.00118211	-0.0180341	0.00953296	0.000954304	0.0115997
19_G_spacer	0.186006	0.150928	-0.107702	0.176406	-0.08051	-0.0145097	0.193143	-0.0599836	-0.0239624	-0.0148987	0.0139729	0.0142825	-0.00164226	-0.00625805	0.00939924	0.00604204	-0.00139006	-0.00925391	0.00126327	-0.000209257	0.000645372	-0.0017205	0.018601	-0.00203382	0.00179905	-0.00986158	-0.00217874	0.00109725	-0.00306017	-0.0152715	0.00719088	0.00714889	0.0106502	0.0108835	0.00637184	0.0121681	0.0137127	0.0179949	0.00572713	0.00151784	0.0163881	0.0123029	0.00816276	0.0401326	0.000681857	-0.00284893	0.0132172	0.00837169	-0.0131352
11_C_spacer	0.155177	0.0216048	-0.0435163	-0.0467797	-0.0871623	0.183951	0.150252	-0.0507573	0.0271636	-0.00349001	0.00800879	0.0097933	-0.0057145	0.0071051	0.0108058	0.0146631	0.00098951	0.0254536	0.0198856	0.0220878	-0.000501958	0.00948737	0.00602792	-0.00425698	0.00595707	0.0048499	-0.00311497	-0.00794264	0.00468026	0.000731998	-0.00197364	-0.0143439	-0.0133019	-0.00499661	-0.0121479	-0.00116756	-0.0013966	0.0114329	0.0109501	0.0113438	0.00080876	-0.00326653	-0.00861421	0.0152455	0.0043387	-0.00413507	-0.00268368	0.00335582	0.00306449
18_G_spacer	0.17976	0.0852828	-0.109326	0.180449	-0.076234	-0.0238071	0.173779	-0.0883346	-0.0564795	-0.0237997	-0.0184823	-0.0016048	0.00337793	-0.00558225	0.0181431	0.036516	-0.0217	0.0100795	-0.00633956	0.0247415	0.0208434	0.00807425	0.00871786	-0.00358697	-0.00155242	-0.0148779	-0.000429787	0.00135354	0.00160869	-0.000279181	0.00483475	0.0217037	-0.0260921	-0.0188135	0.0145573	0.00685988	-0.0134858	0.0142057	0.00658697	0.00276817	0.0165331	-0.0116264	0.0174565	0.000487757	0.00282315	0.00860501	8.09727e-05	0.0183657	-0.012432
1_C_spacer	0.0882469	-0.060456	-0.061705	-0.074442	-0.0457247	0.10793	0.15846	-0.0545007	-0.000318411	-0.00168311	-0.0187168	0.00506733	-0.00609158	-0.0153699	-0.00796898	0.00413734	-0.00703184	-0.00741818	-0.00495763	-0.00345847	-0.000141623	-0.00426826	-0.0125947	-0.020258	-0.000873519	0.00582426	0.0128186	0.0119759	0.00203753	-0.00657059	0.00343893	0.00207393	0.00539052	0.0143657	-0.000256724	0.00536247	-0.00466398	0.000553341	0.0133861	0.00261716	0.00553958	0.00269611	-0.000498403	-0.00744698	0.00196475	-0.0120783	0.0274749	0.00511342	0.000879004
triplet_GAG	0.125268	0.0646392	-0.0909634	0.0948266	-0.0802495	0.0131951	0.151139	-0.051297	-0.0652906	-0.0154815	-0.00855391	-0.00554194	-0.012018	-0.0100576	0.000608376	0.00177989	-0.0023874	-0.00176271	-0.00575118	0.0126029	-0.000926447	-0.009817	-0.014754	0.00776311	-0.0180523	-0.00716364	-0.00244823	-0.00990847	-0.00477903	-0.00579533	-0.0129404	-0.00373428	-0.00565397	-0.021435	-0.00621779	-0.00424447	-0.0104227	-0.00301972	0.00263016	-0.00784249	-0.00461646	-0.00229561	0.0118035	0.00824545	-0.00181579	-0.0101125	0.00777849	0.00347315	-0.00539129
GGTG	0.0214675	-0.0239702	-0.0212983	0.00556292	-0.0303744	0.012174	0.0210534	-0.00564555	-0.0224253	-0.0098176	-0.00668724	-0.00767603	-0.0078107	-0.0062726	-0.00560539	-0.0038588	-0.00629202	-0.00768402	-0.00620413	-0.00779498	-0.0066414	-0.0052464	-0.0066045	-0.00692967	-0.00632105	-0.00574492	-0.00593279	-0.00653009	-0.00654877	-0.00305204	-0.00622377	-0.0070695	-0.00644538	-0.00864016	-0.00653944	-0.00634034	-0.0058812	-0.0074819	-0.00724059	-0.00424795	-0.00773176	-0.00766804	-0.00644538	-0.00729955	-0.00769199	-0.00470897	-0.00647374	-0.00591221	-0.0068854
9_G_spacer	0.127755	0.0263076	-0.0810796	0.133729	-0.0610228	-0.0260804	0.125344	-0.0600192	-0.153184	-0.0244536	-0.0149419	0.000944118	-0.0204614	-0.0154063	0.00598279	0.0153172	0.00575268	0.00640259	0.00849528	-0.0110396	-0.0120162	-0.0140251	0.00226432	0.00870643	-0.00758417	-0.0123657	-0.000433398	-0.00282211	-0.0190566	0.00912427	-0.000717824	0.00917228	0.0124151	-0.0185976	0.00909671	0.00874047	-0.00481607	0.00730628	0.010981	-0.00215356	-0.000586788	0.000185659	0.00478871	0.00568362	-0.00266735	-0.0128514	0.00239857	0.0319373	-0.00784436
16_T_spacer	-0.16967	-0.17895	0.227337	-0.0927115	-0.0246937	-0.0820415	-0.167952	0.0399797	0.0652232	-0.00134887	0.00851192	-0.00281835	-0.00318287	0.00562857	0.00471475	-0.00241361	0.014629	0.014398	-0.00179834	0.0178233	0.00329111	-0.00203955	0.00180863	0.000577013	0.00242422	0.0293399	-0.0136893	0.0181318	0.00400391	0.00308103	-0.0150367	0.0153468	0.00938336	-0.0228505	-0.000825584	-0.0233491	-0.00436272	0.0173264	-0.00771039	-0.00455355	-0.0034883	0.00362502	-0.0147266	-0.00438157	-0.0118691	-0.0191875	-0.00101194	0.00457568	0.0180727
19_C_spacer	0.160397	0.137277	-0.0557334	-0.0219869	-0.0761288	0.172323	0.143864	-0.0794946	-0.0772752	-0.00548584	-0.0260942	-0.0216142	-0.0163769	-0.00654027	-0.0256527	-0.00654755	-0.00727578	0.00583969	-0.0232554	-0.0116848	0.00129167	-0.0110938	-0.0272943	-0.00374375	-0.0182358	0.0110236	-0.00676455	0.00274368	-0.00727149	0.00236468	-0.00904846	-0.00950994	-0.00705125	-0.0122306	0.00506666	-0.0138869	-0.00507564	-0.0149549	-0.0105559	0.0133232	-0.00516695	0.0131615	-0.0010964	-0.00814739	0.00406535	0.00235494	-0.000464115	0.000502103	5.20888e-05
AGGG	0.014589	-0.0321278	-0.0173039	0.0152585	0.00391936	0.0156539	0.0188829	-0.0101436	-0.00390852	-0.00914754	-0.00623083	-0.00715214	-0.00727762	-0.00584449	-0.00522282	-0.00359543	-0.00586259	-0.00715958	-0.00578069	-0.00726297	-0.00618812	-0.00488833	-0.00615374	-0.00645671	-0.00588964	-0.00535283	-0.00552788	-0.00608441	-0.00610181	-0.00284374	-0.00579899	-0.006587	-0.00600548	-0.00805047	-0.00609312	-0.0059076	-0.0054798	-0.00697126	-0.00674641	-0.00395803	-0.00720406	-0.00714469	-0.00600548	1	-0.00716701	-0.00438758	-0.0060319	-0.0055087	-0.00641547
AGCG	0.0284215	0.000333792	-0.0131575	-0.000848235	-0.0121695	0.0284534	0.0302174	-0.0198965	-0.00630415	-0.00532339	-0.00362602	-0.00416217	-0.00423519	-0.00340118	-0.00303941	-0.00209235	-0.00341172	-0.0041665	-0.00336406	-0.00422666	-0.00360116	-0.00284475	-0.00358115	-0.00375747	-0.00342746	-0.00311507	-0.00321693	-0.00354081	-0.00355093	-0.00165491	-0.00337471	-0.00383329	-0.00349487	-0.00468495	-0.00354587	-0.00343792	-0.00318896	-0.0040569	-0.00392606	1	-0.00419239	-0.00415783	-0.00349487	-0.00395803	-0.00417082	-0.00255334	-0.00351025	-0.00320577	-0.00373347
triplet_TAG	-0.0389655	-0.0326705	0.0158993	0.0192788	-0.0295686	-0.0076495	-0.00829356	-0.00985336	-0.0816293	0.00156232	-0.0103771	-0.0131132	-0.00223231	0.00245689	-0.0123598	-0.00850857	0.00352413	0.00209877	0.00866646	0.00158712	-0.0146442	-0.0115682	-0.00350728	-0.00262864	-8.27517e-05	-0.00632117	0.0127358	0.00684345	-0.00886564	-0.00672969	0.0191054	-0.00731879	-0.00854921	-0.013961	-0.00772076	-0.0139803	-0.00800756	-0.00281337	0.00523529	0.000912987	-0.0151558	-0.0121376	0.00843897	-0.00107272	0.0153774	0.00353397	-0.00750864	-0.0130363	-0.0109383
GAGG	0.0283305	-0.0220064	-0.0267325	0.0137494	-0.0019039	0.00881831	0.0267018	-0.00733227	-0.00632938	-0.00937606	-0.00638649	-0.00733081	-0.00745943	-0.00599049	-0.00535329	-0.00368525	-0.00600905	-0.00733843	-0.0059251	-0.00744441	-0.00634271	-0.00501045	-0.00630747	-0.00661801	-0.00603677	-0.00548655	-0.00566597	-0.00623641	-0.00625425	-0.00291478	-0.00594386	-0.00675156	-0.0061555	-0.00825158	-0.00624533	-0.00605519	-0.0056167	-0.00714541	-0.00691495	-0.0040569	-0.00738403	-0.00732317	-0.0061555	-0.00697126	-0.00734605	-0.00449719	-0.00618259	-0.00564631	-0.00657574
triplet_TAC	-0.0458534	-0.0123557	0.0289553	-0.0265519	-0.0620499	0.00461004	-0.0231918	0.017417	0.0134838	-0.013672	-0.00783462	-0.0119562	0.00671884	0.00600367	-0.00269153	-0.00879771	0.000274378	-0.0175189	-0.0073027	-0.00502912	-0.000217246	-0.0119613	-0.00969803	-0.015799	-0.0144114	-0.00940595	0.0126981	-0.000795923	-0.0149306	0.00920819	-0.00623205	-0.00108439	-0.00591007	0.00333411	-0.0030021	-0.0144554	0.00222232	-0.00758099	-0.00769823	0.0235384	0.0126505	-0.0100822	-0.00810628	0.00472081	0.00459563	-0.010736	-0.0136662	-0.00749867	0.0069331
GAAG	0.0138579	-0.0251788	-0.011571	0.000642063	0.000374077	0.00778569	0.00580114	-0.000806549	0.00915981	-0.0101079	-0.00688499	-0.00790302	-0.00804168	-0.00645809	-0.00577115	-0.00397291	-0.00647809	-0.00791125	-0.0063876	-0.00802549	-0.00683779	-0.00540155	-0.0067998	-0.00713459	-0.00650798	-0.00591481	-0.00610824	-0.0067232	-0.00674243	-0.00314229	-0.00640781	-0.00727856	-0.00663598	-0.00889567	-0.00673282	-0.00652783	-0.00605512	-0.00770315	-0.00745471	-0.00437357	-0.0079604	-0.00789479	-0.00663598	-0.00751541	-0.00791946	-0.00484823	-0.00666518	-0.00608704	-0.00708902
13_G_spacer	0.151044	0.119837	-0.0894442	0.174609	-0.0655023	-0.0428394	0.150234	-0.0974767	-0.15903	-0.0204552	0.0118876	-0.0060251	-0.0197465	-0.00956502	-0.0191193	0.00326856	-0.000843613	-0.00449226	0.0028447	-0.0139422	-0.0100445	-0.00951269	0.0055596	-0.0124851	-0.00766048	0.00671099	0.0103603	-0.0135126	-0.00177384	0.00612199	0.0101144	-0.00743607	0.0131808	0.00145459	0.00313433	-0.0123354	-0.0122516	-0.00147104	0.0108307	-0.00272577	-0.00266317	-0.0161505	0.00444104	0.0138278	0.000299541	-0.00831628	0.0079125	-0.0030802	-0.00742503
GGAG	0.0207539	-0.0124371	-0.0268368	0.00495341	8.74556e-05	0.0129102	0.0137368	-0.00115788	-0.00872328	-0.0108186	-0.00736909	-0.0084587	-0.0086071	-0.00691216	-0.00617693	-0.00425225	-0.00693357	-0.0084675	-0.00683672	-0.00858977	-0.00731857	-0.00578134	-0.00727791	-0.00763623	-0.00696556	-0.00633069	-0.00653772	-0.00719591	-0.0072165	-0.00336323	-0.00685836	-0.00779032	-0.00710256	-0.00952114	-0.00720621	-0.00698681	-0.00648086	-0.00824477	-0.00797886	-0.00468108	-0.00852011	-0.00844989	-0.00710256	-0.00804383	-0.00847629	-0.00518911	-0.00713381	-0.00651503	-0.00758745
GGGG	0.0204396	-0.00825849	-0.0177722	0.0119957	-0.0147585	0.00671564	0.0217314	-0.0122915	-0.0357236	-0.00870612	-0.00593015	-0.006807	-0.00692643	-0.00556245	-0.00497079	-0.00342193	-0.00557968	-0.00681408	-0.00550174	-0.00691248	-0.0058895	-0.00465244	-0.00585678	-0.00614514	-0.00560543	-0.00509452	-0.00526112	-0.0057908	-0.00580736	-0.00270651	-0.00551915	-0.00626914	-0.00571567	-0.00766198	-0.00579908	-0.00562253	-0.00521537	-0.00663485	-0.00642086	-0.00376703	-0.00685642	-0.00679991	-0.00571567	-0.00647314	-0.00682116	-0.00417585	-0.00574082	-0.00524287	-0.00610588
triplet_CAT	0.0268874	0.0111199	0.0213373	-0.00874806	-0.0900641	0.0322412	0.00565763	-0.0370357	-0.000666745	-0.0279206	-0.0253721	-0.0178427	-0.00570495	-0.0064043	-0.00992427	-0.0052448	-0.0173696	-0.0155121	0.00283785	-0.0114459	-0.00601979	-0.00606157	-0.0043964	-0.000677693	-0.0124744	0.00825007	0.00812566	-0.0101496	0.00432319	-0.0115798	-0.0177704	-0.00170864	-0.0145769	-0.00899776	-0.0199428	-0.0125822	-0.00840815	-0.00646627	-0.0117485	0.00202724	-0.009881	-0.0178008	-0.0110491	-0.0145931	-0.0102236	-0.0178664	-0.0161322	-0.0101352	-0.0036518
TGGG	0.0214839	-0.0430265	-0.00884085	0.0110576	-0.025088	0.0153841	0.0248796	-0.00312491	-0.00582324	-0.00999277	-0.00680656	-0.00781299	-0.00795007	-0.00638452	-0.00570541	-0.00392765	-0.00640429	-0.00782112	-0.00631483	-0.00793406	-0.0067599	-0.00534001	-0.00672234	-0.00705331	-0.00643384	-0.00584743	-0.00603865	-0.00664661	-0.00666562	-0.0031065	-0.00633482	-0.00719564	-0.00656038	-0.00879433	-0.00665612	-0.00645347	-0.00598614	-0.0076154	-0.00736978	-0.00432375	-0.00786972	-0.00780486	-0.00656038	-0.00742979	-0.00782924	-0.00479299	-0.00658925	-0.0060177	-0.00700826
15_G_spacer	0.149798	0.0478998	-0.109827	0.168669	-0.0606192	-0.0336808	0.147421	-0.103209	-0.157642	-0.0143139	0.00837973	0.0180857	-0.022513	-0.00805057	0.00513916	0.0182501	-0.00979806	0.00711739	-0.0144771	-0.0046678	0.00661361	0.0077899	-0.0185567	-0.000487762	-0.00101495	0.00103198	-0.0159055	0.00717494	-0.0170229	-0.000756575	0.00176026	0.0140669	-0.0114984	-0.0203843	-0.00714272	0.00630965	0.0107028	0.00220069	0.0124719	-0.00543118	-0.00846035	-0.0181687	0.0128214	0.00943086	-0.0142489	-0.00372837	0.00696942	-0.00110049	0.00379408
base_before_G	0.104786	0.0572895	-0.0767831	0.0881439	-0.108876	-0.0165371	0.126775	-0.040505	-0.0854802	-0.0116049	0.00527326	-0.00252083	-0.00665063	-0.00541033	0.00543597	0.0154791	0.00841055	0.0142749	-0.00304303	0.00979507	-0.00789211	-0.00857958	0.00594665	-0.0130773	0.00149693	0.00405245	-0.013392	0.00408677	-0.0260881	-0.00559518	-0.0027821	0.00684892	-0.00847354	-0.0166743	0.0228062	-0.00972099	0.00434592	0.0160542	0.02109	0.00846042	-0.00199749	0.0107958	0.0135871	0.00975198	-0.00684046	-0.0121621	0.0341475	0.0113951	-0.00339602
CAGG	0.0203694	-0.000467735	-0.0250485	0.00465424	-0.00784753	0.00359032	0.0224355	-0.00361121	-0.0181305	-0.0105747	-0.00720291	-0.00826795	-0.00841301	-0.0067563	-0.00603764	-0.00415636	-0.00677722	-0.00827655	-0.00668255	-0.00839607	-0.00715354	-0.00565097	-0.00711379	-0.00746404	-0.00680849	-0.00618793	-0.00639029	-0.00703365	-0.00705377	-0.00328739	-0.0067037	-0.00761465	-0.0069424	-0.00930644	-0.00704371	-0.00682926	-0.00633472	-0.00805885	-0.00779893	-0.00457553	-0.00832798	-0.00825934	-0.0069424	-0.00786244	-0.00828515	-0.0050721	-0.00697295	-0.00636812	-0.00741636
GTGT	-0.0107482	0.00280915	-0.0123289	-0.00459988	-0.00332627	-0.00962957	-0.00925871	-0.00107696	0.000777004	-0.0073441	-0.00500242	-0.00574209	-0.00584283	-0.00469224	-0.00419314	-0.00288659	-0.00470678	-0.00574806	-0.00464103	-0.00583107	-0.00496813	-0.00392459	-0.00494052	-0.00518377	-0.00472849	-0.00429752	-0.00443805	-0.00488486	-0.00489884	-0.00228309	-0.00465572	-0.00528837	-0.00482149	-0.00646331	-0.00489186	-0.00474292	-0.00439946	-0.00559687	-0.00541635	-0.0031777	-0.00578378	-0.00573611	-0.00482149	-0.00546046	-0.00575403	-0.00352257	-0.00484271	-0.00442266	-0.00515066
AAGG	0.0128762	-0.0255982	-0.00859458	0.0105118	0.000812602	0.0021499	0.0132962	0.0176851	0.0233182	-0.0097684	-0.00665373	-0.00763756	-0.00777156	-0.00624116	-0.0055773	-0.00383946	-0.00626049	-0.00764551	-0.00617304	1	-0.00660811	-0.00522011	-0.0065714	-0.00689494	-0.00628938	-0.00571613	-0.00590306	-0.00649737	-0.00651595	-0.00303675	-0.00619258	-0.00703407	-0.00641308	-0.00859687	-0.00650667	-0.00630856	-0.00585173	-0.00744441	-0.0072043	-0.00422666	-0.00769301	-0.00762961	-0.00641308	-0.00726297	-0.00765345	-0.00468537	-0.00644129	-0.00588258	-0.0068509
GGCA	0.0294511	0.0522001	-0.0187377	0.00112123	-0.0156583	0.0260574	0.0301973	-0.0135132	-0.0140807	-0.00921041	-0.00627365	-0.00720129	-0.00732764	-0.00588466	-0.00525872	-0.00362014	-0.00590288	-0.00720878	-0.00582042	-0.00731288	-0.00623065	-0.00492193	-0.00619603	-0.00650109	-0.00593012	-0.00538962	-0.00556587	-0.00612623	-0.00614375	-0.00286328	-0.00583885	-0.00663227	-0.00604675	-0.0081058	-0.00613499	-0.00594821	-0.00551747	-0.00701917	-0.00679278	-0.00398523	-0.00725358	-0.00719379	-0.00604675	-0.00684809	-0.00721627	-0.00441774	-0.00607336	-0.00554656	-0.00645956
GGGA	0.00486847	0.0108262	-0.0174027	0.00246145	0.00836939	0.00991174	0.00424034	0.00324625	-0.00261441	-0.00937606	-0.00638649	-0.00733081	-0.00745943	-0.00599049	-0.00535329	-0.00368525	-0.00600905	-0.00733843	-0.0059251	-0.00744441	-0.00634271	-0.00501045	-0.00630747	-0.00661801	-0.00603677	-0.00548655	-0.00566597	-0.00623641	-0.00625425	-0.00291478	-0.00594386	-0.00675156	-0.0061555	-0.00825158	-0.00624533	-0.00605519	-0.0056167	-0.00714541	-0.00691495	-0.0040569	-0.00738403	-0.00732317	-0.0061555	-0.00697126	-0.00734605	-0.00449719	-0.00618259	-0.00564631	-0.00657574
20_C_spacer	0.115313	-0.116473	-0.0372779	-0.01165	-0.0669444	0.0980199	0.166992	-0.0313277	0.00591689	-0.0160856	-0.004667	0.0156655	-0.00214599	-0.000235256	0.0124868	-0.000222736	0.0124854	0.0104459	-0.0135835	0.00475474	-0.0026603	-0.00196302	0.00123751	-0.00460191	-0.0183693	0.00425221	0.0216248	0.000671062	-0.00802943	0.0226795	-0.00801834	0.0307441	0.00122039	0.00696388	-0.00642937	0.0354633	0.0235579	0.044683	0.0284047	0.0304426	0.0322125	0.0243066	0.0118489	0.0368572	0.0137379	0.00480146	0.00439518	0.0324275	0.0167752
base_after_C	0.0962069	0.112141	-0.0494372	-0.0143388	-0.0503482	0.0826358	0.109491	0.00610301	-0.0158772	-0.024301	-0.0176319	-0.0236372	-0.0145684	-0.0185429	-0.00151198	-0.0185362	-0.0110489	-0.00984169	-0.0163228	-0.0144	-0.0128059	-0.0208595	-0.0168049	-0.0269945	-0.0220672	0.00463606	-0.0119465	-0.00371481	-0.0275642	0.0238471	-0.0180711	-0.0108631	-0.0131925	-0.0144714	-0.00431975	-0.00445532	-0.000996602	0.00109421	0.00777172	0.0231027	0.00173745	-0.00418576	-0.00719234	-0.00629153	-0.00237312	0.00167414	-0.0164778	0.00570016	-0.00599874
AGAA	-0.0048212	-0.0115067	0.00104414	0.000630613	0.0238803	0.00173899	-0.00324471	0.0054636	0.0117631	-0.0108276	-0.00737517	-0.00846568	-0.00861421	-0.00691787	-0.00618203	-0.00425576	-0.0069393	-0.00847449	-0.00684236	-0.00859687	-0.00732461	-0.00578611	-0.00728392	-0.00764254	-0.00697132	-0.00633592	-0.00654312	-0.00720186	-0.00722246	-0.00336601	-0.00686402	-0.00779676	-0.00710843	1	-0.00721216	-0.00699258	-0.00648621	-0.00825158	-0.00798545	-0.00468495	-0.00852714	-0.00845687	-0.00710843	-0.00805047	-0.00848329	-0.0051934	-0.00713971	-0.00652041	-0.00759372
AGTG	0.00997553	-0.0281447	-0.0113922	0.0130828	-0.00804005	-0.00181371	0.0131575	0.00608802	-0.0149012	-0.00740898	-0.00504661	-0.00579282	-0.00589445	-0.0047337	-0.00423018	-0.00291209	-0.00474836	-0.00579884	-0.00468203	-0.00588258	-0.00501202	-0.00395926	-0.00498417	-0.00522956	-0.00477027	-0.00433548	-0.00447726	-0.00492802	-0.00494212	-0.00230326	-0.00469685	-0.00533509	-0.00486409	-0.00652041	-0.00493507	-0.00478482	-0.00443832	-0.00564631	-0.0054642	-0.00320577	-0.00583487	-0.00578678	-0.00486409	-0.0055087	-0.00580486	-0.00355369	-0.00488549	1	-0.00519616
AAGT	-0.0159382	0.0130813	0.00344863	-0.000567399	0.0161018	-0.0187828	-0.0150868	0.000568223	-0.000121002	-0.00832277	-0.00566904	-0.00650728	-0.00662145	-0.00531753	-0.00475191	-0.00327126	-0.005334	-0.00651405	-0.00525949	-0.00660811	1	-0.00444758	-0.0055989	-0.00587456	-0.00535861	-0.0048702	-0.00502947	-0.00553582	-0.00555165	-0.00258734	-0.00527613	-0.0059931	-0.005464	-0.00732461	-0.00554374	-0.00537496	-0.00498573	-0.00634271	-0.00613814	-0.00360116	-0.00655452	-0.0065005	-0.005464	-0.00618812	-0.00652081	-0.00399198	-0.00548804	-0.00501202	-0.00583703
CGAG	0.0260958	-0.00158334	-0.0231364	0.00753255	-0.0310518	0.00252631	0.0288134	-0.0252578	-0.0334336	-0.00535908	-0.00365033	-0.00419007	-0.00426359	-0.00342399	-0.00305979	-0.00210638	-0.00343459	-0.00419443	-0.00338661	-0.004255	-0.0036253	-0.00286382	-0.00360516	-0.00378266	-0.00345044	-0.00313595	-0.0032385	-0.00356455	-0.00357474	-0.001666	-0.00339733	-0.00385899	-0.0035183	-0.00471636	-0.00356965	-0.00346097	-0.00321034	-0.0040841	-0.00395238	-0.00231881	-0.00422049	-0.00418571	-0.0035183	-0.00398456	-0.00419879	-0.00257046	-0.00353378	-0.00322727	-0.0037585
CATG	0.000322967	-0.0188352	-0.00563913	0.00354683	-0.0132399	0.00619406	0.000435794	-0.0025594	-0.00351051	-0.00937606	-0.00638649	-0.00733081	-0.00745943	-0.00599049	-0.00535329	-0.00368525	-0.00600905	-0.00733843	-0.0059251	-0.00744441	-0.00634271	-0.00501045	-0.00630747	-0.00661801	-0.00603677	-0.00548655	-0.00566597	-0.00623641	-0.00625425	-0.00291478	-0.00594386	-0.00675156	-0.0061555	-0.00825158	-0.00624533	-0.00605519	-0.0056167	-0.00714541	-0.00691495	-0.0040569	-0.00738403	-0.00732317	-0.0061555	-0.00697126	-0.00734605	-0.00449719	-0.00618259	-0.00564631	-0.00657574
8_A_spacer	-0.115954	-0.0256603	-0.0191834	-0.0221887	0.160222	-0.0738774	-0.123025	0.0740025	0.0607667	0.00266043	-0.00278507	0.00797077	-0.000651816	0.00702475	-0.000495186	-0.00930933	-0.00965246	-0.00966956	-0.00736636	0.00108149	-0.0149214	0.000345893	0.00896681	0.0015174	-0.000619416	0.00313132	-0.00347147	-0.0102094	-0.0152921	5.7617e-05	0.0166214	-0.0190464	0.0030605	0.0321605	0.00230613	-0.00769562	0.00853047	-0.00951766	0.00458656	-0.00473096	-0.0137464	-0.00867262	-0.0159815	0.013737	0.00731271	-0.00507803	0.00874015	0.00313738	-0.00311335
AGGT	0.0157967	0.0141287	-0.0111211	0.0057863	-0.00311365	0.0052346	0.0153163	0.00132248	0.0119804	-0.00963934	-0.00656582	-0.00753666	-0.00766889	-0.0061587	-0.00550362	-0.00378873	-0.00617778	-0.0075445	-0.00609148	-0.00765345	-0.00652081	-0.00515114	-0.00648458	-0.00680385	-0.00620628	-0.00564061	-0.00582507	-0.00641152	-0.00642986	-0.00299663	-0.00611076	-0.00694114	-0.00632835	-0.00848329	-0.0064207	-0.00622522	-0.00577442	-0.00734605	-0.00710912	-0.00417082	-0.00759138	-0.00752881	-0.00632835	-0.00716701	1	-0.00462347	-0.00635619	-0.00580486	-0.00676039
CACC	0.0336979	0.0585361	-0.0266344	0.0163597	-0.0160202	0.0321322	0.0370886	-0.013107	-0.0112679	-0.00928324	-0.00632326	-0.00725823	-0.00738558	-0.00593118	-0.0053003	-0.00364877	-0.00594955	-0.00726578	-0.00586644	-0.00737071	-0.00627991	-0.00496084	-0.00624502	-0.00655249	-0.00597701	-0.00543223	-0.00560988	-0.00617466	-0.00619233	-0.00288592	-0.00588501	-0.00668471	-0.00609456	-0.00816989	-0.0061835	-0.00599524	-0.00556109	-0.00707467	-0.00684649	-0.00401674	-0.00731093	-0.00725067	-0.00609456	-0.00690224	-0.00727333	-0.00445267	-0.00612138	-0.00559041	-0.00651064
GAGT	0.00218197	0.0120576	-0.0106777	-0.00627576	-0.00355368	-0.00425473	0.000606881	0.00618041	-4.21982e-05	-0.00677505	-0.00461481	-0.00529717	-0.00539011	-0.00432867	-0.00386824	-0.00266293	-0.00434208	-0.00530268	-0.00428142	-0.00537926	-0.00458318	-0.0036205	-0.00455771	-0.00478211	-0.00436211	-0.00396453	-0.00409418	-0.00450637	-0.00451926	-0.00210619	-0.00429497	-0.00487861	-0.00444791	-0.00596251	-0.00451282	-0.00437542	-0.00405857	-0.0051632	-0.00499668	-0.00293148	-0.00533563	-0.00529165	-0.00444791	-0.00503736	-0.00530819	-0.00324963	-0.00446748	-0.00407997	-0.00475156
3_C_spacer	0.164209	-0.0388237	-0.0811449	-0.00520481	-0.090571	0.182644	0.159656	-0.0542787	0.000909548	-0.00761781	-0.0126649	-0.00709289	0.0084903	0.0196161	-0.0025791	0.00151767	0.00837535	-0.00678454	0.0152132	0.00510087	-0.00319568	-0.00670369	-0.00792415	-0.020372	-0.00835768	-0.01251	0.0043526	-0.0137131	-0.00438019	-0.00112874	-0.00617294	-0.0266891	-0.0166301	0.00587807	0.00290606	0.00865427	-0.0209245	-0.00967257	0.0023559	-0.0226653	-0.0106181	-0.0106686	0.000335896	0.01227	-0.00891937	-0.00118281	-0.0029395	0.000419271	-0.00946411
TAGA	-0.000984696	-0.00677056	0.0113803	0.016454	-0.0166946	-0.00164566	0.00212684	-0.00185136	-0.0148764	-0.00519656	-0.00353963	-0.004063	-0.00413429	-0.00332015	-0.00296699	-0.0020425	-0.00333043	-0.00406723	-0.00328391	-0.00412596	-0.00351536	-0.00277697	-0.00349583	-0.00366795	-0.0033458	-0.00304085	-0.00314029	-0.00345645	-0.00346633	-0.00161548	-0.0032943	-0.00374196	-0.00341161	-0.00457333	-0.00346139	-0.00335601	-0.00311298	-0.00396025	-0.00383252	-0.00224849	-0.0040925	-0.00405877	-0.00341161	-0.00386373	-0.00407145	-0.00249251	-0.00342662	-0.00312939	-0.00364452
AATG	-0.0297129	-0.0393321	0.0085449	-0.00721047	0.0145276	-0.00209062	-0.0300259	0.0204004	0.0106799	-0.00868402	-0.00591511	-0.00678973	-0.00690885	-0.00554834	-0.00495817	-0.00341325	-0.00556552	-0.00679679	-0.00548778	-0.00689494	-0.00587456	-0.00464063	-0.00584192	1	-0.0055912	-0.00508159	-0.00524777	-0.0057761	-0.00579262	-0.00269964	-0.00550515	-0.00625323	-0.00570117	-0.00764254	-0.00578437	-0.00560826	-0.00520214	-0.00661801	-0.00640456	-0.00375747	-0.00683902	-0.00678266	-0.00570117	-0.00645671	-0.00680385	-0.00416526	-0.00572625	-0.00522956	-0.00609039
AGAG	0.0197452	-0.0131731	-0.0114242	0.00719607	-8.56472e-05	0.00132703	0.0220456	-0.00831944	0.0103385	-0.00794549	-0.00541206	-0.0062123	-0.00632129	-0.00507648	-0.00453651	-0.00312297	-0.0050922	-0.00621876	-0.00502107	-0.00630856	-0.00537496	-0.00424597	-0.00534509	-0.00560826	-0.0051157	-0.00464943	-0.00480148	-0.00528488	-0.00529999	-0.00247005	-0.00503696	-0.00572143	-0.00521632	-0.00699258	-0.00529244	1	-0.00475972	-0.00605519	-0.00585989	-0.00343792	-0.0062574	-0.00620583	-0.00521632	-0.0059076	-0.00622522	-0.00381102	-0.00523927	-0.00478482	-0.00557243
TACG	0.0151113	-0.0207938	0.00800496	0.00100881	-0.0186729	0.0280236	0.0151459	-0.0105957	-0.00640065	-0.00444591	-0.00302832	-0.0034761	-0.00353709	-0.00284055	-0.00253841	-0.00174746	-0.00284935	-0.00347971	-0.00280955	-0.00352996	-0.00300756	-0.00237584	-0.00299085	-0.00313811	-0.0028625	-0.00260159	-0.00268667	-0.00295716	-0.00296562	-0.00138212	-0.00281844	-0.00320143	-0.0029188	-0.00391271	-0.00296139	-0.00287123	-0.00266331	-0.00338819	-0.00327891	-0.00192369	-0.00350134	-0.00347248	-0.0029188	-0.00330561	-0.00348333	-0.00213246	-0.00293164	-0.00267735	-0.00311806
6_G_spacer	0.1217	0.0943799	-0.0657224	0.0994065	-0.0600871	-0.0173697	0.115848	-0.0857104	-0.13199	-0.0171922	-0.0052502	0.00441499	-0.0207538	-0.00830121	0.0084794	-0.0115736	-0.00795659	0.00298869	0.0044505	-0.00311845	0.00753435	-0.00935815	0.0116039	0.00498956	-0.00179454	-0.0092677	-0.0110872	0.006336	-0.0058431	-0.00306275	-0.00507488	0.0259533	-0.0163581	-0.00840351	0.00570033	-0.00147231	-0.00134649	0.0104089	0.00413441	0.00359628	0.00860247	-0.00882658	0.00475175	0.000166054	-0.020595	-0.00897408	-0.00715158	0.0115293	-0.00534936
GGAC	0.00935377	0.0342617	-0.0158748	0.0101562	-0.00145048	-0.00828752	0.0119651	-0.00641059	8.66402e-05	-0.00876111	-0.00596761	-0.00685	-0.00697018	-0.00559759	-0.00500218	-0.00344354	-0.00561493	-0.00685712	-0.00553649	-0.00695614	-0.0059267	-0.00468182	-0.00589378	-0.00618395	-0.00564083	-0.0051267	-0.00529436	-0.00582737	-0.00584404	-0.0027236	-0.00555401	-0.00630874	-0.00575178	-0.00771038	-0.00583572	-0.00565804	-0.00524831	-0.00667676	-0.00646141	-0.00379082	-0.00689973	-0.00684286	-0.00575178	-0.00651403	-0.00686424	-0.00420223	-0.00577708	-0.00527599	-0.00614445
CAAG	0.0219205	-0.0109885	-0.00689065	0.00692417	-0.00730116	0.00597499	0.0194292	-0.00549815	-0.0106582	-0.00823004	-0.00560587	-0.00643477	-0.00654767	-0.00525828	-0.00469897	-0.00323481	-0.00527457	-0.00644147	-0.00520089	-0.00653449	-0.00556744	-0.00439803	-0.00553651	-0.0058091	-0.0052989	-0.00481594	-0.00497343	-0.00547414	-0.0054898	-0.00255851	-0.00521735	-0.00592632	-0.00540312	-0.007243	-0.00548197	-0.00531507	-0.00493018	-0.00627204	-0.00606974	-0.00356103	-0.00648149	-0.00642807	-0.00540312	-0.00611917	-0.00644815	-0.00394751	-0.0054269	-0.00495617	-0.00577199
GGCT	0.0103422	0.0367501	0.00535778	0.0139686	-0.020523	-0.0136474	0.0126973	-0.00701703	-0.0161528	-0.00938632	-0.00639347	-0.00733883	-0.00746759	-0.00599705	-0.00535915	-0.00368928	-0.00601562	-0.00734646	-0.00593159	-0.00745255	-0.00634965	-0.00501593	-0.00631437	-0.00662525	-0.00604338	-0.00549255	-0.00567217	-0.00624323	-0.00626109	-0.00291797	-0.00595036	-0.00675894	-0.00616224	-0.00826061	-0.00625217	-0.00606181	-0.00562284	-0.00715323	-0.00692252	-0.00406134	-0.00739211	-0.00733119	-0.00616224	-0.00697888	-0.00735409	-0.00450211	-0.00618935	-0.00565249	-0.00658293
TGAG	0.0155844	-0.0275681	-0.023871	0.00637893	0.0041709	0.00500021	0.0197469	0.00174567	-0.0152819	-0.00893487	-0.00608597	-0.00698585	-0.00710842	-0.00570861	-0.00510139	-0.00351184	-0.00572629	-0.00699312	-0.0056463	-0.00709411	-0.00604425	-0.00477468	-0.00601067	-0.0063066	-0.00575271	-0.00522838	-0.00539936	-0.00594295	-0.00595995	-0.00277762	-0.00566417	-0.00643386	-0.00586585	-0.0078633	-0.00595145	-0.00577026	-0.0053524	-0.00680918	-0.00658956	-0.00386601	-0.00703657	-0.00697858	-0.00586585	-0.00664322	-0.00700038	-0.00428557	-0.00589166	-0.00538062	-0.00626631
CACA	0.00856832	0.0298707	0.00901837	0.000940772	-0.0206608	0.00799681	0.00825574	0.00333714	-0.0018778	-0.00880486	-0.00599741	-0.00688421	-0.00700499	-0.00562554	-0.00502717	-0.00346074	-0.00564297	-0.00689137	-0.00556414	-0.00699088	-0.0059563	-0.00470521	-0.00592321	-0.00621484	-0.005669	-0.0051523	-0.0053208	-0.00585648	-0.00587323	-0.00273721	-0.00558175	-0.00634024	-0.0057805	-0.00774889	-0.00586486	-0.0056863	-0.00527452	-0.0067101	-0.00649368	-0.00380975	-0.00693419	-0.00687704	-0.0057805	-0.00654656	-0.00689852	-0.00422322	-0.00580594	-0.00530233	-0.00617514
CAGT	0.00707137	0.00770037	0.0026421	-0.00588469	-0.0162277	-0.00391276	0.00839114	0.000312108	-0.00465774	-0.0083458	-0.00568472	-0.00652528	-0.00663976	-0.00533224	-0.00476506	-0.00328031	-0.00534876	-0.00653207	-0.00527404	-0.0066264	-0.00564575	-0.00445989	-0.00561439	-0.00589081	-0.00537344	-0.00488367	-0.00504338	-0.00555113	-0.00556701	-0.00259449	-0.00529073	-0.00600968	-0.00547912	-0.00734488	-0.00555908	-0.00538983	-0.00499952	-0.00636025	-0.00615512	-0.00361112	-0.00657265	-0.00651848	-0.00547912	-0.00620524	-0.00653885	-0.00400303	-0.00550323	-0.00502588	-0.00585318
CACT	0.00374484	0.0467958	-0.00324992	0.00354043	-0.018511	0.00520903	0.00890246	-0.0185426	-0.0299703	-0.00808899	-0.0055098	-0.00632449	-0.00643545	-0.00516816	-0.00461844	-0.00317937	-0.00518417	-0.00633107	-0.00511175	-0.0064225	-0.00547203	-0.00432265	-0.00544163	-0.00570954	-0.00520809	-0.0047334	-0.00488819	-0.00538032	-0.00539571	-0.00251466	-0.00512793	-0.00582476	-0.00531052	-0.00711887	-0.00538802	-0.00522398	-0.00484568	-0.00616454	-0.00596572	-0.00350001	-0.00637041	-0.00631791	-0.00531052	-0.0060143	-0.00633764	-0.00387985	-0.00533389	-0.00487123	-0.00567307
GTAG	0.00207388	-0.0184333	0.000186678	0.00156807	-0.00185382	0.0143656	0.00130947	-0.00463787	0.00465836	-0.00514125	-0.00350195	-0.00401976	-0.00409029	-0.00328481	-0.00293542	-0.00202076	-0.00329499	-0.00402394	-0.00324896	-0.00408205	-0.00347795	-0.00274742	-0.00345862	-0.00362891	-0.00331019	-0.00300848	-0.00310687	-0.00341966	-0.00342944	-0.00159828	-0.00325924	-0.00370214	-0.0033753	-0.00452466	-0.00342455	-0.00332029	-0.00307985	-0.0039181	-0.00379173	-0.00222456	-0.00404895	-0.00401558	-0.0033753	-0.00382261	-0.00402812	-0.00246598	-0.00339015	-0.00309609	-0.00360573
10_C_spacer	0.164186	0.0601105	-0.0525479	-0.0256639	-0.0926378	0.16258	0.15809	-0.0503265	0.0268484	0.0109225	0.000286077	-0.018059	-0.0253173	0.00269552	0.00540808	0.00642074	-0.0097325	0.00231502	0.0169739	-0.0174605	-0.00670646	-0.00824753	-0.0204536	0.0148128	-0.0168891	-0.00621026	0.0227023	-0.00498531	0.0100931	-0.00720513	0.00811685	-0.0116712	0.000613269	0.00965784	0.0163398	0.00765873	-0.0099245	0.0110403	-0.0129291	0.0116195	0.000876023	0.0120997	-0.00507989	-0.0107715	0.0265593	-0.0102449	0.00439947	0.00836618	-0.00250911
GGCC	0.0592829	0.0741281	-0.0309431	0.0174589	-0.0343336	0.0271616	0.0594936	-0.0278871	-0.0352141	-0.0113085	-0.00770274	-0.00884169	-0.00899681	-0.00722513	-0.00645661	-0.00444478	-0.00724751	-0.00885089	-0.00714627	-0.0089787	-0.00764994	-0.0060431	-0.00760744	-0.00798199	-0.00728095	-0.00661733	-0.00683373	-0.00752173	-0.00754325	-0.00351551	-0.00716889	-0.00814305	-0.00742415	-0.00995223	-0.0075325	-0.00730316	-0.0067743	-0.00861808	-0.00834012	-0.00489303	-0.00890588	-0.00883248	-0.00742415	-0.00840803	-0.00886007	-0.00542406	-0.00745682	-0.00681002	-0.007931
GACC	0.00434557	0.0186572	-0.0167184	0.00769987	-0.0116625	-0.00770915	0.00162043	0.00130019	-0.0167545	-0.00827653	-0.00563754	-0.00647112	-0.00658466	-0.00528799	-0.00472551	-0.00325308	-0.00530436	-0.00647786	-0.00523027	-0.0065714	-0.0055989	-0.00442287	-0.00556779	-0.00584192	-0.00532884	-0.00484314	-0.00500152	-0.00550506	-0.00552081	-0.00257296	-0.00524682	-0.0059598	-0.00543365	-0.00728392	-0.00551294	-0.00534509	-0.00495803	-0.00630747	-0.00610403	-0.00358115	-0.00651811	-0.00646439	-0.00543365	-0.00615374	-0.00648458	-0.00396981	-0.00545755	-0.00498417	-0.0058046
AGGC	0.0392013	0.0114864	-0.0237586	0.0261629	-0.0127415	0.00440502	0.043014	-0.0288132	-0.0290907	-0.00807713	-0.00550172	-0.00631522	-0.00642602	-0.00516058	-0.00461166	-0.00317471	-0.00517657	-0.00632179	-0.00510426	-0.00641308	-0.005464	-0.00431631	-0.00543365	-0.00570117	-0.00520045	-0.00472646	-0.00488102	-0.00537243	-0.0053878	-0.00251097	-0.00512041	-0.00581621	-0.00530274	-0.00710843	-0.00538012	-0.00521632	-0.00483858	-0.0061555	-0.00595697	-0.00349487	-0.00636107	-0.00630864	1	-0.00600548	-0.00632835	-0.00387416	-0.00532607	-0.00486409	-0.00566475
CACG	0.0257769	0.012765	-0.0133951	0.00685154	-0.0117566	0.0141559	0.0239935	-0.00997854	-0.0158724	-0.00620081	-0.00422367	-0.0048482	-0.00493326	-0.00396178	-0.00354038	-0.00243722	-0.00397405	-0.00485324	-0.00391854	-0.00492332	-0.00419472	-0.00331364	-0.00417141	-0.00437679	-0.00399239	-0.0036285	-0.00374716	-0.00412442	-0.00413622	-0.00192767	-0.00393094	-0.00446511	-0.00407091	-0.00545714	-0.00413032	-0.00400457	-0.00371458	-0.00472558	-0.00457317	-0.00268301	-0.00488339	-0.00484315	-0.00407091	-0.00461041	-0.00485828	-0.0029742	-0.00408882	-0.00373416	-0.00434883
GAAC	0.0104377	0.0082426	-0.00296102	0.0102395	-0.000159755	0.00126606	0.00470207	-0.00968456	-0.00744184	-0.00701086	-0.00477543	-0.00548154	-0.00557771	-0.00447933	-0.00400287	-0.00275561	-0.0044932	-0.00548724	-0.00443044	-0.00556648	-0.0047427	-0.00374651	-0.00471635	-0.00494855	-0.00451394	-0.00410251	-0.00423668	-0.00466321	-0.00467655	-0.0021795	-0.00444446	-0.00504841	-0.00460272	-0.00617004	-0.00466988	-0.00452771	-0.00419983	-0.00534291	-0.00517058	-0.00303351	-0.00552134	-0.00547583	-0.00460272	-0.00521269	-0.00549294	-0.00336273	-0.00462297	-0.00422198	-0.00491694
TGCT	0.00525875	0.00849856	-0.00419771	0.00267367	-0.00567102	-0.00224436	0.0106526	0.013442	-0.0146796	-0.00967923	-0.00659299	-0.00756784	-0.00770062	-0.00618419	-0.00552639	-0.00380441	-0.00620334	-0.00757572	-0.00611669	-0.00768512	-0.00654779	-0.00517246	-0.00651141	-0.006832	-0.00623197	-0.00566395	-0.00584918	-0.00643806	-0.00645647	-0.00300903	-0.00613605	-0.00696986	-0.00635454	-0.00851839	-0.00644727	-0.00625098	-0.00579831	-0.00737645	-0.00713854	-0.00418808	-0.00762279	-0.00755996	-0.00635454	-0.00719667	-0.00758358	-0.0046426	-0.0063825	-0.00582888	-0.00678836
GACT	-0.00819104	0.0239353	0.0050527	0.000465709	0.00765273	-0.0266827	-0.0158532	0.0102021	0.0109153	-0.00705166	-0.00480323	-0.00551344	-0.00561018	-0.0045054	-0.00402617	-0.00277165	-0.00451936	-0.00551918	-0.00445623	-0.00559888	-0.0047703	-0.00376832	-0.0047438	-0.00497736	-0.00454021	-0.00412639	-0.00426133	-0.00469035	-0.00470377	-0.00219218	-0.00447033	-0.00507779	-0.00462951	-0.00620595	-0.00469707	-0.00455406	-0.00422428	-0.00537401	-0.00520068	-0.00305117	-0.00555347	-0.0055077	-0.00462951	-0.00524303	-0.00552491	-0.0033823	-0.00464988	-0.00424655	-0.00494556
GGCG	0.0405104	0.00499792	-0.0137219	0.0139612	-0.0242178	0.0055965	0.0399382	-0.0312727	-0.0346461	-0.00580331	-0.00395291	-0.0045374	-0.00461701	-0.00370781	-0.00331342	-0.00228098	-0.0037193	-0.00454212	-0.00366734	-0.00460771	-0.00392581	-0.00310121	-0.003904	-0.00409622	-0.00373646	-0.0033959	-0.00350695	-0.00386002	-0.00387106	-0.0018041	-0.00367895	-0.00417887	-0.00380995	-0.00510731	-0.00386555	-0.00374785	-0.00347645	-0.00442265	-0.00428	-0.00251102	-0.00457034	-0.00453267	-0.00380995	-0.00431486	-0.00454684	-0.00278353	-0.00382671	-0.00349478	-0.00407005
GCTG	0.0208286	-0.01447	-0.0085359	0.00597443	-0.00425441	-0.000986578	0.0178934	-0.0107262	0.00374366	-0.0103718	-0.00706473	-0.00810934	-0.00825161	-0.00662668	-0.00592181	-0.00407662	-0.0066472	-0.00811777	-0.00655435	-0.008235	-0.0070163	-0.00554256	-0.00697732	-0.00732084	-0.00667787	-0.00606922	-0.0062677	-0.00689871	-0.00691844	-0.00322433	-0.00657509	-0.00746857	-0.00680922	-0.0091279	-0.00690858	-0.00669825	-0.00621319	-0.00790425	-0.00764932	-0.00448775	-0.00816821	-0.00810089	-0.00680922	-0.0077116	-0.0081262	-0.00497479	-0.00683918	-0.00624595	-0.00727408
2_G_spacer	0.119997	0.0500698	-0.0609715	0.171419	-0.0382193	-0.0523345	0.10429	-0.0717942	-0.0651898	-0.00614901	0.00480407	0.00679766	-0.0218675	0.00378365	-0.0106205	0.00729871	-0.00971078	0.00843762	0.000335876	0.0241874	0.0134199	-0.0088643	-0.0108317	-0.00539697	-0.016869	-0.00328896	0.0120531	-0.0264251	-0.0117921	0.00369259	0.00492694	0.00205505	-0.000397372	-0.00620684	0.00973446	-0.0138882	0.00256608	0.00436969	-0.0105972	-0.0102891	0.00350101	0.00122953	0.0130623	0.00664964	0.0187693	0.00320042	-0.022893	0.00895457	-0.00102857
GATG	-0.00554662	-0.0280141	-0.00123267	-0.00284953	0.0139739	-0.00762764	-0.0135299	0.00617325	0.00337577	-0.0093246	-0.00635144	-0.00729057	-0.00741849	-0.00595761	-0.00532391	-0.00366502	-0.00597607	-0.00729816	-0.00589259	-0.00740355	-0.0063079	-0.00498295	-0.00627285	-0.00658169	-0.00600364	-0.00545644	-0.00563488	-0.00620218	-0.00621992	-0.00289878	-0.00591124	-0.0067145	-0.00612172	-0.00820629	-0.00621106	-0.00602195	-0.00558587	-0.00710619	-0.006877	-0.00403464	-0.00734351	-0.00728298	-0.00612172	-0.006933	-0.00730574	-0.00447251	-0.00614865	-0.00561533	-0.00653965
14_T_spacer	-0.159183	-0.019081	0.213639	-0.0795641	-0.0323345	-0.067195	-0.161276	0.0374867	0.0743284	0.0108378	0.00535573	0.0144662	0.000975727	-0.0104507	0.018439	-0.00280352	-0.00503704	0.00259568	-0.0154029	-0.0108292	-0.010513	0.00293527	-0.0101054	0.00496246	-0.000287565	0.00282462	0.0128745	0.00945655	0.00722864	-0.0109106	-0.0150847	0.00950529	0.0131499	-0.00342125	-0.0157819	-0.0071279	-0.0115151	0.00954802	-0.00219129	0.0108934	0.0124141	-0.00477067	-0.0148171	-0.00247042	-0.00295945	0.00225009	0.00776421	0.00665082	0.00180983
GAGC	0.024878	0.0101334	-0.020777	-0.00348278	-0.0131253	0.0064194	0.0228897	-0.0123186	-0.0103039	-0.00900986	-0.00613705	-0.00704449	-0.00716808	-0.00575652	-0.00514421	-0.00354131	-0.00577435	-0.00705182	-0.00569369	-0.00715365	-0.00609498	-0.00481475	-0.00606111	-0.00635953	-0.00580099	-0.00527226	-0.00544468	-0.00599283	-0.00600997	-0.00280093	-0.00571171	-0.00648786	-0.00591509	-0.0079293	-0.00600141	-0.00581869	-0.00539733	-0.00686633	-0.00664487	-0.00389845	-0.00709563	-0.00703715	-0.00591509	-0.00669898	-0.00705914	-0.00432154	-0.00594111	-0.00542578	-0.00631891
AGCT	0.0166358	0.023459	-2.11331e-05	-0.00761038	-0.00433508	0.00626974	0.0191261	-0.0136591	0.00473615	-0.00968918	-0.00659976	-0.00757562	-0.00770853	-0.00619054	-0.00553207	-0.00380832	-0.00620972	-0.0075835	-0.00612297	-0.00769301	-0.00655452	-0.00517777	-0.00651811	-0.00683902	-0.00623837	-0.00566978	-0.00585519	-0.00644467	-0.00646311	-0.00301212	-0.00614235	-0.00697703	-0.00636107	-0.00852714	-0.0064539	-0.0062574	-0.00580427	-0.00738403	-0.00714588	-0.00419239	1	-0.00756773	-0.00636107	-0.00720406	-0.00759138	-0.00464738	-0.00638905	-0.00583487	-0.00679534
ACAG	0.00696452	-0.00193246	-0.0085519	0.00142232	-0.00572734	-0.000697844	0.0092368	-0.0019937	-0.00450708	-0.00818329	-0.00557403	-0.00639822	-0.00651047	-0.00522841	-0.00467228	-0.00321643	-0.0052446	-0.00640488	-0.00517134	-0.00649737	-0.00553582	-0.00437304	-0.00550506	-0.0057761	-0.0052688	-0.00478858	-0.00494518	1	-0.00545861	-0.00254397	-0.00518771	-0.00589266	-0.00537243	-0.00720186	-0.00545083	-0.00528488	-0.00490217	-0.00623641	-0.00603526	-0.00354081	-0.00644467	-0.00639156	-0.00537243	-0.00608441	-0.00641152	-0.00392508	-0.00539607	-0.00492802	-0.00573921
triplet_GAC	0.0782792	0.050987	-0.0575037	0.0422866	-0.0415365	0.0199695	0.0938213	-0.0190061	-0.0804029	-0.0137817	-0.00191539	-0.00486334	-0.0229275	-0.0130204	-0.000379749	-0.00113296	-0.00682237	0.00612686	-0.00821802	0.00467386	-0.00335853	-0.0154003	-0.00486904	-0.0146407	-0.0114199	0.00666694	-0.00981785	0.00933074	-0.0192232	0.00392068	-0.0101182	0.00400045	-0.0110462	-0.0194641	0.0196117	-0.0132763	-0.00289493	0.0127687	0.0270957	0.0113522	-0.0139241	0.000336977	0.00645059	-0.00982277	-0.0137627	-0.00904476	0.0045153	-0.0068724	-0.00464011
TGTG	0.00313213	-0.0502355	0.00707313	0.00857449	-0.0157567	-0.00881501	0.00569796	-0.0151315	-0.000660316	-0.00848267	-0.00577795	-0.00663229	-0.00674866	-0.00541969	-0.00484321	-0.0033341	-0.00543648	-0.00663919	-0.00536053	-0.00673507	-0.00573834	-0.00453303	-0.00570646	-0.00598742	-0.00546156	-0.00496377	-0.00512609	-0.00564217	-0.00565831	-0.00263704	-0.0053775	-0.00610824	-0.00556898	-0.00746533	-0.00565025	-0.00547822	-0.00508151	-0.00646456	-0.00625606	-0.00367034	-0.00668045	-0.00662539	-0.00556898	-0.006307	-0.00664609	-0.00406868	-0.00559348	-0.00510831	-0.00594917
GGGC	0.045492	0.0321466	-0.0295203	0.0191327	-0.0343981	0.0107758	0.0442368	-0.0306504	-0.0257292	-0.00950859	-0.00647676	-0.00743442	-0.00756486	-0.00607516	-0.00542896	-0.00373734	-0.00609398	-0.00744216	-0.00600885	-0.00754963	-0.00643236	-0.00508127	-0.00639662	-0.00671155	-0.0061221	-0.0055641	-0.00574606	-0.00632455	-0.00634265	-0.00295598	-0.00602787	-0.00684699	-0.00624251	-0.00836821	-0.00633361	-0.00614077	-0.00569609	-0.00724641	-0.00701269	-0.00411425	-0.0074884	-0.00742668	-0.00624251	-0.00706979	-0.00744988	-0.00456076	-0.00626997	-0.00572612	-0.00666868
GAAA	-0.0366048	0.00767965	-0.00320942	-0.0187428	0.0352642	-0.00660007	-0.0369484	0.0179491	0.0207668	-0.00986656	-0.00672059	-0.00771431	-0.00784966	-0.00630388	-0.00563335	-0.00387804	-0.0063234	-0.00772234	-0.00623507	-0.00783385	-0.00667452	-0.00527256	-0.00663744	-0.00696423	-0.00635258	-0.00577357	-0.00596238	-0.00656266	-0.00658143	-0.00306726	-0.0062548	-0.00710476	-0.00647752	-0.00868325	-0.00657205	-0.00637196	-0.00591053	-0.00751921	-0.0072767	-0.00426914	-0.00777032	-0.00770628	-0.00647752	-0.00733595	-0.00773035	-0.00473246	-0.00650602	-0.00594169	-0.00691974
CGCG	0.0282678	0.00728254	-0.00881469	0.00588936	-0.0151188	0.00859611	0.029858	-0.021169	-0.0159244	-0.0030191	-0.00205645	-0.00236052	-0.00240194	-0.00192894	-0.00172376	-0.00118665	-0.00193492	-0.00236298	-0.00190789	-0.0023971	-0.00204235	-0.00161337	-0.00203101	-0.002131	-0.00194384	-0.00176667	-0.00182445	-0.00200813	-0.00201387	-0.00093856	-0.00191392	-0.002174	-0.00198207	-0.00265701	-0.002011	-0.00194977	-0.00180858	-0.00230082	-0.00222662	-0.00130633	-0.00237766	-0.00235807	-0.00198207	-0.00224475	-0.00236543	-0.0014481	-0.0019908	-0.00181812	-0.00211739
GACA	0.0157438	0.0435552	-0.0167491	0.016895	-0.000556971	-0.00142032	0.0132403	-0.00434739	-0.0102958	-0.00872815	-0.00594516	-0.00682423	-0.00694396	-0.00557653	-0.00498337	-0.00343059	-0.00559381	-0.00683133	-0.00551566	-0.00692998	-0.00590441	-0.00466421	-0.00587161	-0.00616069	-0.00561962	-0.00510742	-0.00527444	-0.00580545	-0.00582206	-0.00271336	-0.00553312	-0.00628501	-0.00573014	-0.00768138	-0.00581376	-0.00563676	-0.00522857	-0.00665164	-0.00643711	-0.00377656	-0.00687378	-0.00681712	-0.00573014	-0.00648953	-0.00683842	-0.00418642	-0.00575535	-0.00525614	-0.00612134
ACTG	-0.00614849	-0.0118936	-0.00170903	0.00240313	0.00621042	-0.0110123	-0.00364176	0.005018	-0.00746016	-0.00885926	-0.00603446	-0.00692674	-0.00704826	-0.0056603	-0.00505822	-0.00348212	-0.00567783	-0.00693394	-0.00559851	-0.00703407	-0.0059931	-0.00473427	-0.0059598	-0.00625323	-0.00570403	-0.00518413	-0.00535367	-0.00589266	-0.00590951	-0.00275412	-0.00561623	1	-0.00581621	-0.00779676	-0.00590109	-0.00572143	-0.00530711	-0.00675156	-0.0065338	-0.00383329	-0.00697703	-0.00691952	-0.00581621	-0.006587	-0.00694114	-0.00424931	-0.0058418	-0.00533509	-0.00621329
CGGG	0.0201779	-0.0165595	-0.0187229	0.00534609	-0.010336	0.0150091	0.0225422	-0.0217733	-0.0139203	-0.00594944	-0.00405245	-0.00465165	-0.00473326	-0.00380117	-0.00339685	-0.00233842	-0.00381295	-0.00465649	-0.00375968	-0.00472373	-0.00402467	-0.0031793	-0.00400231	-0.00419936	-0.00383054	-0.00348141	-0.00359526	-0.00395722	-0.00396854	-0.00184953	-0.00377158	-0.0042841	-0.00390588	-0.00523591	-0.00396288	-0.00384222	-0.00356399	-0.00453401	-0.00438777	-0.00257425	-0.00468542	-0.00464681	-0.00390588	-0.0044235	-0.00466132	-0.00285362	-0.00392306	-0.00358278	-0.00417253
GTGG	0.0233684	-0.047027	-0.00883284	0.0109269	-0.0242326	-0.00766891	0.0232444	-0.00693439	-0.0320345	-0.0089241	-0.00607864	-0.00697744	-0.00709986	-0.00570173	-0.00509525	-0.00350761	-0.00571939	-0.0069847	-0.00563949	-0.00708556	-0.00603697	-0.00476893	-0.00600343	-0.006299	-0.00574578	-0.00522208	-0.00539285	-0.00593579	-0.00595277	-0.00277428	-0.00565734	-0.00642611	-0.00585879	-0.00785383	-0.00594429	-0.00576331	-0.00534595	-0.00680098	-0.00658163	-0.00386135	-0.0070281	-0.00697017	-0.00585879	-0.00663522	-0.00699195	-0.00428041	-0.00588456	-0.00537414	-0.00625876
AGGA	0.0138204	0.00135441	-0.0168459	0.0129579	0.00322673	-0.00661922	0.0145545	-0.00448753	0.00426573	-0.00960932	-0.00654537	-0.00751318	-0.007645	-0.00613952	-0.00548647	-0.00377693	-0.00615854	-0.007521	-0.00607251	-0.00762961	-0.0065005	-0.0051351	-0.00646439	-0.00678266	-0.00618695	-0.00562305	-0.00580693	-0.00639156	-0.00640984	-0.00298729	-0.00609173	-0.00691952	-0.00630864	-0.00845687	-0.0064007	-0.00620583	-0.00575643	-0.00732317	-0.00708698	-0.00415783	-0.00756773	1	-0.00630864	-0.00714469	-0.00752881	-0.00460907	-0.0063364	-0.00578678	-0.00673933
TGCG	0.0269657	-0.00877309	-0.00309227	0.00534746	-0.0167306	0.023164	0.0288378	-0.0231274	-0.018074	-0.00487494	-0.00332056	-0.00381154	-0.00387842	-0.00311467	-0.00278337	-0.00191609	-0.00312431	-0.00381551	-0.00308067	-0.00387061	-0.00329779	-0.00260511	-0.00327947	-0.00344094	-0.00313873	-0.00285265	-0.00294594	-0.00324253	-0.0032518	-0.0015155	-0.00309042	-0.00351037	-0.00320046	-0.00429029	-0.00324717	-0.0031483	-0.00292032	-0.00371515	-0.00359532	-0.00210933	-0.00383922	-0.00380757	-0.00320046	-0.0036246	-0.00381947	-0.00233825	-0.00321454	-0.00293572	-0.00341896
GACG	0.0262553	0.00256283	-0.0256501	0.0134599	-0.0097928	-0.00230605	0.0228559	-0.0072288	-0.024179	-0.00606068	-0.00412822	-0.00473863	-0.00482177	-0.00387225	-0.00346037	-0.00238214	-0.00388424	-0.00474356	-0.00382998	-0.00481206	-0.00409992	-0.00323875	-0.00407714	-0.00427788	-0.00390217	-0.0035465	-0.00366248	-0.00403121	-0.00404274	-0.00188411	-0.00384211	-0.0043642	-0.00397891	-0.00533382	-0.00403698	-0.00391407	-0.00363063	-0.00461879	-0.00446982	-0.00262238	-0.00477303	-0.0047337	-0.00397891	-0.00450622	-0.00474848	-0.00290698	-0.00399642	-0.00364977	-0.00425055
GAAT	-0.00904569	-0.00102865	0.0169599	-0.00892154	0.00119025	0.00483077	-0.0114891	0.0174201	0.0158498	-0.00718604	-0.00489476	-0.00561851	-0.00571708	-0.00459126	-0.00410289	-0.00282446	-0.00460548	-0.00562435	-0.00454114	-0.00570557	-0.0048612	-0.00384013	-0.00483419	-0.0050722	-0.00462673	-0.00420502	-0.00434254	-0.00477973	-0.0047934	-0.00223396	-0.00455552	-0.00517456	-0.00471773	-0.00632421	-0.00478657	-0.00464084	-0.00430477	-0.00547641	-0.00529978	-0.00310931	-0.0056593	-0.00561266	-0.00471773	-0.00534294	-0.00563019	-0.00344676	-0.00473848	-0.00432747	-0.0050398
17_T_spacer	-0.175991	-0.130195	0.216338	-0.0879742	-0.0189669	-0.0847106	-0.178015	0.05376	0.050891	-0.00242617	0.0122845	-0.000130083	-0.0092323	0.0128693	-0.00643257	-0.00295169	-0.00374658	-0.0090282	0.00663532	-0.0181394	0.0144009	0.025331	0.00230025	0.0227664	0.00250861	0.00929075	-0.0122742	-0.012962	0.0128379	0.00680848	0.0115256	0.022847	0.0248239	0.0115465	0.0105179	-0.00888543	0.0111922	-0.00625457	-0.00736232	-0.0126695	0.00166872	-0.0222783	-0.00956108	-0.0181805	-0.0128861	-0.00406668	-0.00541179	0.000429168	-0.0171426
8_G_spacer	0.104656	0.0841321	-0.0653829	0.119536	-0.0565951	-0.0227701	0.114886	-0.0846418	-0.143539	-0.0051063	0.00655749	-0.0178245	0.00184232	-0.00970609	-0.00782408	-0.00230823	0.00861109	-0.00443749	0.0108523	0.00802656	0.0111584	-0.00332368	-0.0165824	0.00207125	-0.0123103	-0.0110053	-0.00219476	0.0111442	-0.00283823	0.00358036	-0.00759696	-0.00526378	-0.00165046	-0.0192605	0.00032373	0.00955179	-0.0049942	0.00142927	0.000228925	-0.0119761	-0.00540401	0.0175012	0.00661513	-0.01006	0.00718672	0.0136128	-0.0117509	-0.00139547	-0.00271405
GCAG	0.0222321	-0.00772831	-0.0124193	0.00231765	-0.0221919	-0.00384172	0.0213833	0.00309345	-0.00941396	-0.00942725	-0.00642135	-0.00737083	-0.00750015	-0.00602319	-0.00538252	-0.00370537	-0.00604185	-0.0073785	-0.00595745	-0.00748505	-0.00637733	-0.0050378	-0.0063419	-0.00665414	-0.00606973	-0.0055165	-0.0056969	-0.00627045	-0.00628839	-0.00293069	-0.00597631	-0.00678841	-0.00618911	-0.00829663	-0.00627943	-0.00608824	-0.00564736	-0.00718442	-0.0069527	-0.00407905	-0.00742434	-0.00736315	-0.00618911	-0.00700931	-0.00738616	-0.00452174	-0.00621634	-0.00567714	-0.00661164
AGAC	0.0191487	0.0268973	-0.0200654	0.0185481	-0.00779153	-0.00589167	0.0173112	-0.00437671	-0.00768832	-0.008195	-0.00558201	-0.00640738	-0.00651979	-0.00523589	-0.00467896	-0.00322103	-0.00525211	-0.00641404	-0.00517874	-0.00650667	-0.00554374	-0.0043793	-0.00551294	-0.00578437	-0.00527634	-0.00479543	-0.00495225	-0.00545083	-0.00546642	-0.00254762	-0.00519514	-0.00590109	-0.00538012	-0.00721216	1	-0.00529244	-0.00490919	-0.00624533	-0.0060439	-0.00354587	-0.0064539	-0.0064007	-0.00538012	-0.00609312	-0.0064207	-0.0039307	-0.00540379	-0.00493507	-0.00574742
CAGA	-0.00807002	0.0219167	0.00988647	-0.00463168	0.0115459	-0.0168316	-0.00973831	0.00669154	0.00273945	-0.00950859	-0.00647676	-0.00743442	-0.00756486	-0.00607516	-0.00542896	-0.00373734	-0.00609398	-0.00744216	-0.00600885	-0.00754963	-0.00643236	-0.00508127	-0.00639662	-0.00671155	-0.0061221	-0.0055641	-0.00574606	-0.00632455	-0.00634265	-0.00295598	-0.00602787	-0.00684699	-0.00624251	-0.00836821	-0.00633361	-0.00614077	-0.00569609	-0.00724641	-0.00701269	-0.00411425	-0.0074884	-0.00742668	-0.00624251	-0.00706979	-0.00744988	-0.00456076	-0.00626997	-0.00572612	-0.00666868
TAAG	-0.0142987	-0.0371589	0.00410194	-0.000224953	0.00540862	-0.0183624	-0.0156792	0.00743825	0.00380423	-0.00607641	-0.00413893	-0.00475093	-0.00483428	-0.0038823	-0.00346935	-0.00238833	-0.00389432	-0.00475587	-0.00383992	-0.00482455	-0.00411056	-0.00324716	-0.00408772	-0.00428898	-0.00391229	-0.00355571	-0.00367199	-0.00404167	-0.00405323	-0.001889	-0.00385208	-0.00437553	-0.00398924	-0.00534766	-0.00404746	-0.00392423	-0.00364005	-0.00463077	-0.00448142	-0.00262919	-0.00478542	-0.00474598	-0.00398924	-0.00451791	-0.00476081	-0.00291453	-0.00400679	-0.00365925	-0.00426158
19_T_spacer	-0.198254	-0.195381	0.200582	-0.0999377	-0.00382773	-0.0886869	-0.183793	0.0705708	-0.044586	0.0248	0.0115805	-0.00011195	0.00780347	-0.00765717	0.00600021	-0.0115397	-0.0125102	-0.00824359	-0.00584078	-0.0194982	0.00783681	0.00670892	-0.00933359	0.00728581	0.0102582	-0.00600408	0.025186	-0.00354478	-0.0102022	0.00103724	-0.0201233	-0.0166073	0.000485799	-0.0132682	-0.0180326	-0.00688005	-0.00478806	-0.0202468	-0.00397261	-0.0021824	0.00298237	-0.00806223	-0.000520021	-0.0113403	-0.0142469	-0.00056665	-0.00437442	0.00690394	0.0102389
GAGA	0.0195986	0.0220537	-0.0171099	0.00677552	0.00172963	0.00101106	0.0171608	-0.00351149	-0.0181931	-0.00805335	-0.00548552	-0.00629663	-0.0064071	-0.00514539	-0.00459809	-0.00316536	-0.00516133	-0.00630318	-0.00508923	-0.0063942	-0.00544792	-0.00430361	-0.00541765	-0.00568439	-0.00518514	-0.00471255	-0.00486666	-0.00535662	-0.00537194	-0.00250358	-0.00510534	-0.00579909	-0.00528713	-0.0070875	-0.00536428	-0.00520096	-0.00482433	-0.00613738	-0.00593944	-0.00348458	-0.00634234	-0.00629007	-0.00528713	-0.0059878	-0.00630972	-0.00386276	-0.00531039	-0.00484977	-0.00564808
AAAG	-0.0194057	-0.0427419	0.0016127	0.0116913	0.0297789	-0.00934123	-0.0147975	0.0144131	0.00795743	-0.00961934	-0.00655219	1	-0.00765297	-0.00614592	-0.00549219	-0.00378087	-0.00616496	-0.00752884	-0.00607884	-0.00763756	-0.00650728	-0.00514045	-0.00647112	-0.00678973	-0.0061934	-0.00562891	-0.00581299	-0.00639822	-0.00641652	-0.00299041	-0.00609808	-0.00692674	-0.00631522	-0.00846568	-0.00640738	-0.0062123	-0.00576243	-0.00733081	-0.00709437	-0.00416217	-0.00757562	-0.00751318	-0.00631522	-0.00715214	-0.00753666	-0.00461388	-0.006343	-0.00579282	-0.00674636
TGCC	0.0265253	0.0215906	-0.0170985	0.00180683	-0.0243273	-0.0081285	0.0270335	-0.0176903	2.27934e-05	-0.0102124	-0.00695614	-0.00798469	-0.00812478	-0.00652482	-0.00583079	-0.00401396	-0.00654503	-0.007993	-0.0064536	-0.00810842	-0.00690845	-0.00545736	-0.00687007	-0.00720832	-0.00657523	-0.00597593	-0.00617136	-0.00679267	-0.0068121	-0.00317477	-0.00647403	-0.00735377	-0.00670455	-0.00898759	-0.00680239	-0.00659529	-0.00611769	-0.00778275	-0.00753174	-0.00441877	-0.00804266	-0.00797638	-0.00670455	-0.00759307	-0.00800129	-0.00489833	-0.00673405	-0.00614995	-0.00716227
AGCC	0.0234703	0.0211104	-0.016131	0.00942761	-0.00634894	0.0147813	0.02671	-0.0118903	-0.00429031	-0.00907366	-0.0061805	-0.00709437	-0.00721884	-0.00579728	-0.00518064	-0.00356639	-0.00581524	-0.00710175	-0.005734	-0.0072043	-0.00613814	-0.00484885	-0.00610403	-0.00640456	-0.00584207	-0.00530959	-0.00548323	-0.00603526	-0.00605253	-0.00282077	-0.00575215	-0.0065338	-0.00595697	-0.00798545	-0.0060439	-0.00585989	-0.00543554	-0.00691495	1	-0.00392606	-0.00714588	-0.00708698	-0.00595697	-0.00674641	-0.00710912	-0.00435214	-0.00598318	-0.0054642	-0.00636365
CGGT	0.0219224	0.00100683	-0.00800415	0.0163113	-0.0214971	0.0138127	0.0227335	-0.0190298	-0.017863	-0.00477626	-0.00325334	-0.00373439	-0.00379991	-0.00305162	-0.00272702	-0.00187731	-0.00306107	-0.00373828	-0.00301831	-0.00379226	-0.00323104	-0.00255238	-0.00321309	-0.00337129	-0.00307519	-0.00279491	-0.00288631	-0.00317689	-0.00318598	-0.00148482	-0.00302786	-0.00343931	-0.00313568	-0.00420344	-0.00318144	-0.00308458	-0.00286121	-0.00363995	-0.00352255	-0.00206663	-0.0037615	-0.0037305	-0.00313568	-0.00355123	-0.00374216	-0.00229092	-0.00314947	-0.00287629	-0.00334975
TGGT	0.0101724	-0.0194766	-0.000896967	0.012991	-0.0108183	-0.00533782	0.0124833	0.00253006	-0.00408553	-0.00897779	-0.00611521	-0.00701942	-0.00714257	-0.00573603	-0.0051259	-0.00352871	-0.0057538	-0.00702672	-0.00567342	-0.00712819	-0.00607329	-0.00479762	-0.00603954	-0.0063369	-0.00578035	-0.0052535	-0.0054253	-0.0059715	-0.00598858	-0.00279097	-0.00569138	-0.00646477	-0.00589404	-0.00790108	-0.00598005	-0.00579798	-0.00537812	-0.00684189	-0.00662122	-0.00388458	-0.00707038	-0.00701211	-0.00589404	-0.00667514	-0.00703401	-0.00430616	-0.00591997	-0.00540648	-0.00629642
GGGT	0.00312402	-0.0051997	-0.00500496	0.00326936	-0.0108884	0.000893126	0.00258073	0.005519	-0.0152879	-0.00648684	-0.0044185	-0.00507183	-0.00516081	-0.00414453	-0.00370368	-0.00254964	-0.00415736	-0.0050771	-0.00409929	-0.00515042	-0.00438821	-0.00346648	-0.00436383	-0.00457868	-0.00417655	-0.00379588	-0.00392001	-0.00431466	-0.00432701	-0.00201659	-0.00411226	-0.00467107	-0.00425869	-0.00570886	-0.00432084	-0.00418929	-0.00388592	-0.00494356	-0.00478411	-0.00280677	-0.00510865	-0.00506654	-0.00425869	-0.00482307	-0.00508237	-0.00311139	-0.00427743	-0.00390641	-0.00454943
AGTA	-0.0245904	-0.0266929	0.01554	0.00702534	0.00771827	-0.0131032	-0.0219917	0.00560317	-0.00199937	-0.00590112	-0.00401954	-0.00461388	-0.00469483	-0.00377031	-0.00336927	-0.00231943	-0.00378198	-0.00461868	-0.00372915	-0.00468537	-0.00399198	-0.00315349	-0.00396981	-0.00416526	-0.00379943	-0.00345314	-0.00356606	-0.00392508	-0.00393631	-0.00183451	-0.00374096	-0.00424931	-0.00387416	-0.0051934	-0.0039307	-0.00381102	-0.00353505	-0.00449719	-0.00435214	-0.00255334	-0.00464738	-0.00460907	-0.00387416	-0.00438758	-0.00462347	1	-0.00389121	-0.00355369	-0.00413865
ATGG	-0.00200346	-0.0395538	0.00112772	-0.00643701	0.0195696	0.00319294	-0.00402491	0.00587276	0.0123576	-0.00821837	-0.00559793	-0.00642565	-0.00653839	-0.00525083	-0.00469231	-0.00323022	-0.00526709	-0.00643234	-0.00519352	-0.00652523	-0.00555955	-0.0043918	-0.00552867	-0.00580087	-0.00529139	-0.00480911	-0.00496638	-0.00546638	-0.00548202	-0.00255488	-0.00520995	-0.00591792	-0.00539547	-0.00723274	-0.0054742	-0.00530754	-0.00492319	-0.00626315	-0.00606114	-0.00355599	-0.00647231	-0.00641896	-0.00539547	-0.0061105	-0.00643902	-0.00394191	-0.00541921	-0.00494915	-0.00576381
AACG	0.0094118	-0.010881	-0.00761476	0.0111863	-0.000984164	-0.000863024	0.00994158	-0.0105761	0.00841054	-0.00483571	-0.00329384	-0.00378087	-0.0038472	-0.0030896	-0.00276097	1	-0.00309917	-0.0037848	-0.00305588	-0.00383946	-0.00327126	-0.00258414	-0.00325308	-0.00341325	-0.00311347	-0.00282969	-0.00292223	-0.00321643	-0.00322563	-0.0015033	-0.00306555	-0.00348212	-0.00317471	-0.00425576	-0.00322103	-0.00312297	-0.00289682	-0.00368525	-0.00356639	-0.00209235	-0.00380832	-0.00377693	-0.00317471	-0.00359543	-0.00378873	-0.00231943	-0.00318867	-0.00291209	-0.00339144
AGAT	0.00415327	0.0228494	-0.00701151	0.0174925	-0.00319909	-0.0017146	0.00725503	-0.0102407	-0.0118109	-0.00737012	-0.00502014	-0.00576243	-0.00586353	-0.00470887	-0.00420799	-0.00289682	-0.00472345	-0.00576843	-0.00465747	-0.00585173	-0.00498573	-0.0039385	-0.00495803	-0.00520214	-0.00474525	-0.00431274	-0.00445378	-0.00490217	-0.00491619	-0.00229118	-0.00467221	-0.00530711	-0.00483858	-0.00648621	-0.00490919	-0.00475972	1	-0.0056167	-0.00543554	-0.00318896	-0.00580427	-0.00575643	-0.00483858	-0.0054798	-0.00577442	-0.00353505	-0.00485986	-0.00443832	-0.0051689
TACC	-0.00195792	0.0162288	0.00240748	-0.0191451	-0.0148863	-0.00464461	0.000951289	0.00349535	0.00978617	-0.00657461	-0.00447828	-0.00514045	-0.00523064	-0.00420061	-0.0037538	-0.00258414	-0.00421362	-0.0051458	-0.00415476	-0.00522011	-0.00444758	-0.00351339	-0.00442287	-0.00464063	-0.00423306	-0.00384724	-0.00397305	-0.00437304	-0.00438555	-0.00204388	-0.00416791	-0.00473427	-0.00431631	-0.00578611	-0.0043793	-0.00424597	-0.0039385	-0.00501045	-0.00484885	-0.00284475	-0.00517777	-0.0051351	-0.00431631	-0.00488833	-0.00515114	-0.00315349	-0.00433531	-0.00395926	-0.00461099
AGTT	-0.00614987	-0.0170488	0.0078856	0.0058457	0.00254869	-0.00163256	-0.00479382	0.00135889	0.00530656	-0.00862855	-0.00587732	-0.00674636	-0.00686472	-0.0055129	-0.0049265	-0.00339144	-0.00552997	-0.00675337	-0.00545272	-0.0068509	-0.00583703	-0.00461099	-0.0058046	-0.00609039	-0.00555549	-0.00504913	-0.00521425	-0.00573921	-0.00575562	-0.0026824	-0.00546998	-0.00621329	-0.00566475	-0.00759372	-0.00574742	-0.00557243	-0.0051689	-0.00657574	-0.00636365	-0.00373347	-0.00679534	-0.00673933	-0.00566475	-0.00641547	-0.00676039	-0.00413865	-0.00568968	-0.00519616	1
TAGG	-0.0183317	-0.0357052	0.0188013	-0.0125496	0.00325226	0.0024574	-0.0167883	0.00438233	0.0129082	-0.00553412	-0.00376955	-0.00432693	-0.00440284	-0.00353582	-0.00315972	-0.00217518	-0.00354677	-0.00433143	-0.00349723	-0.00439398	-0.00374371	-0.00295736	-0.00372291	-0.00390621	-0.00356314	-0.00323838	-0.00334428	-0.00368097	-0.0036915	-0.00172042	-0.0035083	-0.00398503	-0.00363322	-0.0048704	-0.00368624	-0.00357401	-0.00331519	-0.0042175	-0.00408147	-0.00239454	-0.00435834	-0.00432242	-0.00363322	-0.00411471	-0.00433593	-0.00265442	-0.0036492	-0.00333267	-0.00388126
3_G_spacer	0.102352	0.0748321	-0.0670098	0.115991	-0.044937	-0.0651825	0.100437	-0.07655	-0.103005	-0.0062746	0.000669986	0.00390695	-0.00905678	-0.00693788	0.00330397	-0.00437414	-0.0201487	-0.00909376	-0.00623263	-0.00670262	-0.00445725	-4.59706e-05	7.18934e-05	0.0023816	-0.0160681	-0.0119869	0.00180621	-0.0022144	-0.00502533	0.00598181	-0.00369535	0.0118791	-0.0123936	0.00150362	0.00342333	0.00851338	0.0232783	0.011715	-0.00777404	0.00140926	-0.00692306	-0.00893141	0.0257231	-0.0135268	-0.00873011	-0.0167268	0.00367944	0.00550646	-0.00503498
GGAA	0.00295211	0.0157791	-0.0104452	0.00486119	0.0171641	-0.00884144	-0.00528172	-0.00959121	0.00657536	-0.00938632	-0.00639347	-0.00733883	-0.00746759	-0.00599705	-0.00535915	-0.00368928	-0.00601562	-0.00734646	-0.00593159	-0.00745255	-0.00634965	-0.00501593	-0.00631437	-0.00662525	-0.00604338	-0.00549255	-0.00567217	-0.00624323	-0.00626109	-0.00291797	-0.00595036	-0.00675894	-0.00616224	-0.00826061	-0.00625217	-0.00606181	-0.00562284	-0.00715323	-0.00692252	-0.00406134	-0.00739211	-0.00733119	-0.00616224	-0.00697888	-0.00735409	-0.00450211	-0.00618935	-0.00565249	-0.00658293
GTGA	0.00799182	0.00691619	-0.00921707	-0.00809238	-0.00864866	0.0129762	0.00969943	0.0101966	-4.3211e-05	-0.0076756	-0.00522822	-0.00600127	-0.00610656	-0.00490404	-0.00438241	-0.00301688	-0.00491923	-0.00600752	-0.00485051	-0.00609427	-0.00519238	-0.00410174	-0.00516353	-0.00541775	-0.00494193	-0.0044915	-0.00463838	-0.00510536	-0.00511996	-0.00238615	-0.00486586	-0.00552708	-0.00503913	-0.00675505	-0.00511266	-0.004957	-0.00459804	-0.0058495	-0.00566084	-0.00332113	-0.00604484	-0.00599502	-0.00503913	-0.00570693	-0.00601375	-0.00368157	-0.0050613	-0.00462228	-0.00538315
CTAG	-0.00224376	-0.00549534	0.0159109	-0.00607546	-0.00716124	0.0102668	-0.000599305	0.0084074	-0.00380646	-0.00508535	-0.00346388	-0.00397605	-0.00404581	-0.0032491	-0.0029035	-0.00199879	-0.00325916	-0.00398019	-0.00321363	-0.00403767	-0.00344013	-0.00271755	-0.00342102	-0.00358945	-0.0032742	-0.00297577	-0.00307309	-0.00338248	-0.00339215	-0.00158091	-0.00322381	-0.00366188	-0.0033386	-0.00447546	-0.00338732	-0.00328419	-0.00304636	-0.0038755	-0.0037505	-0.00220037	-0.00400492	-0.00397191	-0.0033386	-0.00378104	-0.00398432	-0.00243917	-0.00335329	-0.00306242	-0.00356652
TAGC	-0.00340085	-0.0170911	0.0237144	-0.00818983	-0.00640063	0.0093707	-0.00338272	0.00536825	0.00342061	-0.00504774	-0.00343826	-0.00394665	-0.00401589	-0.00322507	-0.00288203	-0.00198401	-0.00323506	-0.00395075	-0.00318987	-0.00400781	-0.00341469	-0.00269745	-0.00339572	-0.0035629	-0.00324998	-0.00295377	-0.00305036	-0.00335746	-0.00336707	-0.00156921	-0.00319996	-0.0036348	-0.00331391	-0.00444236	-0.00336227	-0.0032599	-0.00302383	-0.00384684	-0.00372277	-0.00218409	-0.0039753	-0.00394254	-0.00331391	-0.00375308	-0.00395486	-0.00242113	-0.00332849	-0.00303978	-0.00354015
base_before_T	-0.229395	-0.177205	0.120662	-0.0625292	-0.0289613	-0.0545224	-0.1891	0.0645991	0.0216028	0.0273142	0.00552669	-0.0102811	0.0175877	0.0015906	0.00256858	-0.0135341	-0.00298491	-0.0227106	-0.012408	-0.00560717	-0.0178217	-0.0096673	-0.00142795	-0.00196238	0.0136384	-0.0111125	0.00751783	0.0113379	-0.0160172	0.00153793	0.00585584	-0.00262094	-0.000613218	-0.0164832	-0.00749528	-0.0208448	-0.00268501	-0.00452956	-0.00737217	0.0112089	-0.000467531	-0.0117683	-0.000613218	0.00407952	0.00298012	0.00695986	-0.00880189	0.00172179	0.00933878
AGTC	0.00380351	0.0195864	-0.00101846	0.0023176	0.0167947	0.000755088	0.0040277	-0.0017923	0.0126904	-0.00811267	-0.00552593	-0.006343	-0.00645429	-0.00518329	-0.00463195	-0.00318867	-0.00519934	-0.0063496	-0.00512671	-0.00644129	-0.00548804	-0.00433531	-0.00545755	-0.00572625	-0.00522333	-0.00474725	-0.0049025	-0.00539607	-0.0054115	-0.00252202	-0.00514294	-0.0058418	-0.00532607	-0.00713971	-0.00540379	-0.00523927	-0.00485986	-0.00618259	-0.00598318	-0.00351025	-0.00638905	-0.0063364	-0.00532607	-0.0060319	-0.00635619	-0.00389121	1	-0.00488549	-0.00568968
CAGC	0.0250602	0.0318542	-0.0109523	0.00613563	-0.0134751	0.0111508	0.0226826	-0.0180703	-0.0162832	-0.0110311	-0.00751382	-0.00862484	-0.00877616	-0.00704793	-0.00629825	-0.00433577	-0.00706976	-0.00863381	-0.006971	-0.00875849	-0.00746232	-0.00589489	-0.00742086	-0.00778622	-0.00710238	-0.00645503	-0.00666613	-0.00733725	-0.00735824	-0.00342929	-0.00699306	-0.00794334	-0.00724207	-0.00970814	-0.00734775	-0.00712404	-0.00660815	-0.00840671	-0.00813557	-0.00477303	-0.00868745	-0.00861585	-0.00724207	-0.00820182	-0.00864277	-0.00529103	-0.00727393	-0.006643	-0.00773648
CGTG	0.0234006	-0.000410334	-0.0192542	-0.00225357	-0.00155193	0.0100535	0.0199206	-0.00269355	-0.00436012	-0.00638293	-0.00434772	-0.00499059	-0.00507815	-0.00407814	-0.00364436	-0.0025088	-0.00409077	-0.00499578	-0.00403363	-0.00506792	-0.00431792	-0.00341096	-0.00429393	-0.00450534	-0.00410965	-0.00373507	-0.00385722	-0.00424555	-0.0042577	-0.00198429	-0.00404639	-0.00459625	-0.00419048	-0.00561742	-0.00425163	-0.00412218	-0.00382367	-0.00486437	-0.00470748	-0.00276182	-0.00502682	-0.00498539	-0.00419048	-0.00474582	-0.00500096	-0.00306155	-0.00420891	-0.00384384	-0.00447656
GGAT	-0.00499012	-0.00156839	0.0216198	0.00286819	-0.0089158	-0.00919562	-0.00800519	-9.40223e-05	0.00470742	-0.00776247	-0.00528739	-0.0060692	-0.00617568	-0.00495955	-0.00443201	-0.00305103	-0.00497491	-0.00607551	-0.00490541	-0.00616325	-0.00525114	-0.00414817	-0.00522197	-0.00547907	-0.00499786	-0.00454233	-0.00469088	-0.00516314	-0.00517791	-0.00241315	-0.00492094	-0.00558963	-0.00509616	-0.00683151	-0.00517053	-0.00501311	-0.00465008	-0.00591571	-0.00572491	-0.00335872	-0.00611326	-0.00606288	-0.00509616	-0.00577152	-0.00608182	-0.00372324	-0.00511858	-0.0046746	-0.00544407
CGAA	0.00145132	-0.00743189	0.00233503	0.0158244	-0.00375303	-0.00525286	0.00285272	-0.00586951	-0.00199603	-0.00431556	-0.00293953	-0.00337418	-0.00343338	-0.00275727	-0.00246398	-0.00169623	-0.00276581	-0.00337769	-0.00272717	-0.00342647	-0.00291938	-0.00230618	-0.00290316	-0.0030461	-0.00277857	-0.00252532	-0.0026079	-0.00287046	-0.00287867	-0.0013416	-0.0027358	-0.00310757	-0.00283322	-0.00379799	-0.00287456	-0.00278705	-0.00258522	-0.00328885	-0.00318277	-0.00186729	-0.00339868	-0.00337067	-0.00283322	-0.00320869	-0.0033812	-0.00206994	-0.00284568	-0.00259885	-0.00302664
TAAT	-0.0253629	-0.00554277	0.0164905	-0.00623278	0.0171438	-0.00658882	-0.0262578	0.0119866	0.00694113	-0.00667557	-0.00454705	-0.00521939	-0.00531096	-0.00426511	-0.00381144	-0.00262383	-0.00427832	-0.00522482	-0.00421856	-0.00530027	-0.00451588	-0.00356734	-0.00449079	-0.0047119	-0.00429806	-0.00390632	-0.00403406	-0.0044402	-0.0044529	-0.00207526	-0.00423191	-0.00480698	-0.0043826	-0.00587496	-0.00444655	-0.00431117	-0.00399898	-0.00508739	-0.00492331	-0.00288844	-0.00525729	-0.00521396	-0.0043826	-0.0049634	-0.00523025	-0.00320191	-0.00440188	-0.00402006	-0.0046818
GGTC	0.0192418	0.0279767	-0.0211757	0.0117741	-0.00719745	0.0219989	0.0148815	-0.00477646	0.00419313	-0.00782394	-0.00532926	-0.00611726	-0.00622459	-0.00499882	-0.00446711	-0.00307519	-0.0050143	-0.00612363	-0.00494426	-0.00621206	-0.00529273	-0.00418102	-0.00526333	-0.00552246	-0.00503744	-0.0045783	-0.00472803	-0.00520403	-0.00521891	-0.00243226	-0.00495991	-0.0056339	-0.00513652	-0.00688561	-0.00521148	-0.00505281	-0.00468691	-0.00596255	-0.00577025	-0.00338532	-0.00616167	-0.00611089	-0.00513652	-0.00581723	-0.00612998	-0.00375272	-0.00515912	-0.00471162	-0.00548719
CGAC	0.0292767	0.0144695	-0.0199461	0.0253643	-0.0087509	0.0209862	0.0315556	-0.00208125	-0.0274475	-0.00394709	-0.00268855	-0.00308609	-0.00314023	-0.00252185	-0.00225361	-0.0015514	-0.00252966	-0.0030893	-0.00249432	-0.00313391	-0.00267012	-0.00210928	-0.00265529	-0.00278602	-0.00254133	-0.0023097	-0.00238524	-0.00262537	-0.00263288	-0.00122705	-0.00250222	-0.00284224	-0.00259132	-0.00347371	-0.00262913	-0.00254908	-0.00236449	-0.00300804	-0.00291102	-0.00170786	-0.0031085	-0.00308288	-0.00259132	-0.00293473	-0.00309251	-0.00189321	-0.00260272	-0.00237696	-0.00276822
AGCA	0.0114767	0.00587917	0.00227089	0.0141836	-0.0201478	-0.00299079	0.0164588	-0.0178807	0.00982423	-0.00937606	-0.00638649	-0.00733081	-0.00745943	-0.00599049	-0.00535329	-0.00368525	-0.00600905	-0.00733843	-0.0059251	-0.00744441	-0.00634271	-0.00501045	-0.00630747	-0.00661801	-0.00603677	-0.00548655	-0.00566597	-0.00623641	-0.00625425	-0.00291478	-0.00594386	-0.00675156	-0.0061555	-0.00825158	-0.00624533	-0.00605519	-0.0056167	1	-0.00691495	-0.0040569	-0.00738403	-0.00732317	-0.0061555	-0.00697126	-0.00734605	-0.00449719	-0.00618259	-0.00564631	-0.00657574
18_T_spacer	-0.168415	-0.231249	0.215873	-0.0720692	-0.0258627	-0.0825656	-0.162594	0.0438433	0.0439252	0.011481	-0.00221866	-0.00121516	0.0141698	-0.00218198	-0.00342304	-0.0241823	0.0423076	-0.00257918	0.00334433	-0.0238851	-0.0216404	-0.0101013	-0.00708861	0.00890787	0.00593216	0.0016895	0.0260289	-0.0116866	-0.0133685	-0.00223472	-0.00522521	-0.00719336	0.00930325	0.00225892	-0.00782787	0.00669462	0.0197565	-0.012663	0.000265486	0.0105878	0.00691059	-0.0121112	-0.0228229	0.004859	-0.0165872	-0.000724217	0.0144079	-0.0026034	0.00575571
14_G_spacer	0.153571	-0.0391466	-0.0998423	0.176661	-0.0707813	-0.0326933	0.163088	-0.101422	-0.150346	-0.0127926	-0.00198575	-0.00868105	-0.00862008	0.00340766	-0.00632643	-0.00121056	0.0087031	0.00532233	0.014577	0.0144588	-0.00188497	-0.00377512	-0.0105658	0.0018984	-0.0203702	-0.0206674	0.00971713	1.76843e-05	0.0051176	-0.00319232	0.0107043	-0.00487477	-0.00973289	-0.00392708	0.0261514	-0.00551848	0.00561023	-0.00126399	-0.0069396	-0.00366802	-0.00109209	0.0105248	-0.0043076	0.00980505	-0.00804015	0.000444429	-0.00121644	0.00571898	-0.0123022
TGAA	0.00422251	-0.0116671	-0.0116554	0.0112164	0.00171893	0.0164101	0.00582582	-0.0103696	0.00232577	-0.00951871	-0.00648365	-0.00744234	-0.00757291	-0.00608163	-0.00543474	-0.00374132	-0.00610047	-0.00745008	-0.00601525	-0.00755766	-0.0064392	-0.00508668	-0.00640343	-0.0067187	-0.00612861	-0.00557002	-0.00575217	-0.00633129	-0.0063494	-0.00295912	-0.00603429	-0.00685427	-0.00624915	-0.00837712	-0.00634035	-0.00614731	-0.00570215	-0.00725412	-0.00702015	-0.00411863	-0.00749637	-0.00743459	-0.00624915	-0.00707731	-0.00745781	-0.00456561	-0.00627665	-0.00573222	-0.00667578
TATG	-0.0553222	-0.0375008	0.00343963	-0.0242799	0.0306616	-0.03306	-0.0520272	0.0108135	0.0184669	-0.00705166	-0.00480323	-0.00551344	-0.00561018	-0.0045054	-0.00402617	-0.00277165	-0.00451936	-0.00551918	-0.00445623	-0.00559888	-0.0047703	-0.00376832	-0.0047438	-0.00497736	-0.00454021	-0.00412639	-0.00426133	-0.00469035	-0.00470377	-0.00219218	-0.00447033	-0.00507779	-0.00462951	-0.00620595	-0.00469707	-0.00455406	-0.00422428	-0.00537401	-0.00520068	-0.00305117	-0.00555347	-0.0055077	-0.00462951	-0.00524303	-0.00552491	-0.0033823	-0.00464988	-0.00424655	-0.00494556
CGCT	0.0327837	0.0318024	-0.0237087	-0.00612945	-0.0178709	-0.00306486	0.0309522	-0.0255268	-0.0161651	-0.00506658	-0.00345109	-0.00396138	-0.00403088	-0.00323711	-0.00289278	-0.00199141	-0.00324713	-0.0039655	-0.00320177	-0.00402276	-0.00342743	-0.00270752	-0.00340839	-0.0035762	-0.00326211	-0.00296479	-0.00306174	-0.00336999	-0.00337963	-0.00157507	-0.00321191	-0.00364837	-0.00332627	-0.00445894	-0.00337482	-0.00327207	-0.00303512	-0.00386119	-0.00373666	-0.00219225	-0.00399014	-0.00395725	-0.00332627	-0.00376709	-0.00396962	-0.00243017	-0.00334091	-0.00305112	-0.00355336
CGGA	0.0206874	0.0115197	0.00598752	-0.00493369	0.00737137	0.0144812	0.0166201	0.00216795	-0.00210732	-0.00521486	-0.00355209	-0.00407732	-0.00414885	-0.00333185	-0.00297744	-0.0020497	-0.00334217	-0.00408156	-0.00329548	-0.0041405	-0.00352774	-0.00278676	-0.00350814	-0.00368087	-0.00335759	-0.00305156	-0.00315135	-0.00346862	-0.00347854	-0.00162117	-0.00330591	-0.00375514	-0.00342362	-0.00458944	-0.00347359	-0.00336783	-0.00312395	-0.0039742	-0.00384602	-0.00225641	-0.00410692	-0.00407307	-0.00342362	-0.00387734	-0.00408579	-0.00250129	-0.00343869	-0.00314042	-0.00365735
GATC	0.00731385	0.0199436	0.0106432	0.0178105	-0.0170647	-0.0212933	0.002271	0.0032845	-0.0261417	-0.00695608	-0.00473812	-0.00543871	-0.00553413	-0.00444433	-0.0039716	-0.00273408	-0.0044581	-0.00544437	-0.00439582	-0.00552299	-0.00470564	-0.00371724	-0.0046795	-0.00490989	-0.00447867	-0.00407046	-0.00420357	-0.00462678	-0.00464001	-0.00216247	-0.00440974	-0.00500897	-0.00456676	-0.00612183	-0.0046334	-0.00449233	-0.00416702	-0.00530116	-0.00513019	-0.00300981	-0.0054782	-0.00543305	-0.00456676	-0.00517196	-0.00545002	-0.00333646	-0.00458685	-0.00418899	-0.00487853
7_G_spacer	0.122141	0.0903872	-0.0734773	0.121235	-0.0604797	-0.022035	0.125301	-0.0962792	-0.14304	-0.0238769	-0.0148786	-0.000668697	0.00250564	0.0115719	-0.0151468	0.00664667	0.0123726	-0.00818215	0.00226041	-0.0123691	-0.0053674	-0.00226476	0.00770845	-0.0152222	-0.012903	0.00920473	0.0185823	-0.000554042	0.00434023	-0.000514078	0.00793639	0.00240975	0.00615012	-0.001521	0.00650329	-0.000423669	0.00968645	0.000718539	0.0174992	0.0134541	0.00259116	0.00336088	-0.0037156	0.0157539	-0.00216209	-0.00790129	0.0052747	0.00305152	0.00514484
CGCA	0.0231954	0.022131	-0.00890633	0.0103073	-0.0218016	-0.00414812	0.0237019	-0.0183608	-0.0100042	-0.00493321	-0.00336025	-0.0038571	-0.00392477	-0.00315189	-0.00281663	-0.00193899	-0.00316166	-0.00386111	-0.00311749	-0.00391687	-0.00333721	-0.00263624	-0.00331867	-0.00348206	-0.00317624	-0.00288675	-0.00298115	-0.00328128	-0.00329067	-0.00153361	-0.00312736	-0.00355233	-0.00323871	-0.00434156	-0.00328598	-0.00318593	-0.00295522	-0.00375955	-0.0036383	-0.00213454	-0.0038851	-0.00385308	-0.00323871	-0.00366792	-0.00386512	-0.00236619	-0.00325296	-0.0029708	-0.00345982
GGTA	0.0015301	0.0106244	0.0054605	-0.0187068	-0.00303795	0.0115057	-0.00306043	0.00627147	-0.00894467	-0.00561961	-0.00382779	-0.00439377	-0.00447086	-0.00359044	-0.00320854	-0.00220878	-0.00360156	-0.00439834	-0.00355125	-0.00446186	-0.00380155	-0.00300305	-0.00378043	-0.00396655	-0.00361818	-0.0032884	-0.00339594	-0.00373783	-0.00374853	-0.00174699	-0.00356249	-0.00404659	-0.00368935	-0.00494564	-0.00374318	-0.00362922	-0.00336641	-0.00428265	-0.00414452	-0.00243154	-0.00442567	-0.0043892	-0.00368935	-0.00417827	-0.00440291	-0.00269542	-0.00370558	-0.00338416	-0.00394122
TGTA	-0.0348595	-0.0138046	0.00413036	-0.00438872	0.0271841	-0.0136748	-0.0333669	0.0039889	0.0102338	-0.0076756	-0.00522822	-0.00600127	-0.00610656	-0.00490404	-0.00438241	-0.00301688	-0.00491923	-0.00600752	-0.00485051	-0.00609427	-0.00519238	-0.00410174	-0.00516353	-0.00541775	-0.00494193	-0.0044915	-0.00463838	-0.00510536	-0.00511996	-0.00238615	-0.00486586	-0.00552708	-0.00503913	-0.00675505	-0.00511266	-0.004957	-0.00459804	-0.0058495	-0.00566084	-0.00332113	-0.00604484	-0.00599502	-0.00503913	-0.00570693	-0.00601375	-0.00368157	-0.0050613	-0.00462228	-0.00538315
AAGA	0.00665174	0.00935005	-0.0074278	0.00196945	0.0102102	0.00370561	0.00807863	0.00712857	0.00595347	-0.00962935	-0.00655901	-0.00752884	-0.00766093	-0.00615232	-0.00549791	-0.0037848	-0.00617137	1	-0.00608516	-0.00764551	-0.00651405	-0.0051458	-0.00647786	-0.00679679	-0.00619985	-0.00563476	-0.00581903	-0.00640488	-0.0064232	-0.00299352	-0.00610442	-0.00693394	-0.00632179	-0.00847449	-0.00641404	-0.00621876	-0.00576843	-0.00733843	-0.00710175	-0.0041665	-0.0075835	-0.007521	-0.00632179	-0.00715958	-0.0075445	-0.00461868	-0.0063496	-0.00579884	-0.00675337
3_A_spacer	-0.116198	0.011399	-0.0085234	-0.0361763	0.15226	-0.0637418	-0.11762	0.101232	0.0421149	0.000590177	0.0109035	0.0146563	-0.00316075	-0.0124206	0.00270425	-0.00905269	0.00467433	0.00450975	-0.00722379	-0.00254748	0.0103467	0.000143617	0.00649857	0.0034781	-0.00325965	0.0349178	-0.0127543	0.000933564	0.00470327	-0.0195875	-0.00275988	0.012582	0.00957582	0.0015695	-0.00101623	-0.00959521	-0.0205974	-0.00805698	0.00766687	0.0158705	0.0175322	0.00437708	-0.0146963	0.00023015	0.00784502	0.0138579	0.00773403	0.00547555	0.0110424
CGCC	0.033841	0.0417112	-0.0151147	0.00783882	-0.0312177	0.0266723	0.0344619	-0.0153818	-0.0201152	-0.00621619	-0.00423415	-0.00486022	-0.00494549	-0.00397161	-0.00354916	-0.00244327	-0.00398391	-0.00486527	-0.00392826	-0.00493553	-0.00420512	-0.00332185	-0.00418176	-0.00438765	-0.00400229	-0.0036375	-0.00375646	-0.00413465	-0.00414647	-0.00193246	-0.00394069	-0.00447618	-0.00408101	-0.00547068	-0.00414056	-0.0040145	-0.00372379	-0.0047373	-0.00458451	-0.00268967	-0.0048955	-0.00485516	-0.00408101	-0.00462184	-0.00487033	-0.00298157	-0.00409896	-0.00374342	-0.00435962
CTGT	0.00429874	0.0189768	0.00640145	-0.0026881	-0.00343846	0.0114633	0.00238656	-0.00235812	-0.00337244	-0.00848267	-0.00577795	-0.00663229	-0.00674866	-0.00541969	-0.00484321	-0.0033341	-0.00543648	-0.00663919	-0.00536053	-0.00673507	-0.00573834	-0.00453303	-0.00570646	-0.00598742	-0.00546156	-0.00496377	-0.00512609	-0.00564217	-0.00565831	-0.00263704	-0.0053775	-0.00610824	-0.00556898	-0.00746533	-0.00565025	-0.00547822	-0.00508151	-0.00646456	-0.00625606	-0.00367034	-0.00668045	-0.00662539	-0.00556898	-0.006307	-0.00664609	-0.00406868	-0.00559348	-0.00510831	-0.00594917
GCAC	0.0264941	0.0271002	-0.0294256	0.0144561	-0.00844746	0.0205227	0.0249489	-0.0143333	-0.0112411	-0.00739605	-0.0050378	-0.00578271	-0.00588416	-0.00472543	-0.0042228	-0.00290701	-0.00474007	-0.00578872	-0.00467386	-0.00587231	-0.00500327	-0.00395235	-0.00497547	-0.00522044	-0.00476194	-0.00432791	-0.00446945	-0.00491942	-0.00493349	-0.00229924	-0.00468865	-0.00532578	-0.0048556	-0.00650903	-0.00492646	-0.00477647	-0.00443058	-0.00563646	-0.00545467	-0.00320018	-0.00582469	-0.00577668	-0.0048556	-0.00549908	-0.00579473	-0.00354749	-0.00487696	-0.00445394	-0.00518709
ATGT	-0.0382368	-0.00978991	-0.00216515	0.000121201	0.00761706	-0.0223085	-0.0341865	0.0283881	0.00748632	-0.00872815	-0.00594516	-0.00682423	-0.00694396	-0.00557653	-0.00498337	-0.00343059	-0.00559381	-0.00683133	-0.00551566	-0.00692998	-0.00590441	-0.00466421	-0.00587161	-0.00616069	-0.00561962	-0.00510742	-0.00527444	-0.00580545	-0.00582206	-0.00271336	-0.00553312	-0.00628501	-0.00573014	-0.00768138	-0.00581376	-0.00563676	-0.00522857	-0.00665164	-0.00643711	-0.00377656	-0.00687378	-0.00681712	-0.00573014	-0.00648953	-0.00683842	-0.00418642	-0.00575535	-0.00525614	-0.00612134
TACT	-0.0134999	0.0110866	0.0197339	-0.006894	0.00691449	0.000691571	-0.0101415	-0.000626268	-0.00716635	-0.00546477	-0.00372232	-0.00427271	-0.00434767	-0.00349151	-0.00312013	-0.00214792	-0.00350233	-0.00427715	-0.0034534	-0.00433892	-0.0036968	-0.0029203	-0.00367626	-0.00385726	-0.00351849	-0.0031978	-0.00330237	-0.00363484	-0.00364524	-0.00169886	-0.00346433	-0.00393509	-0.00358769	-0.00480937	-0.00364005	-0.00352922	-0.00327365	-0.00416465	-0.00403033	-0.00236454	-0.00430373	-0.00426826	-0.00358769	-0.00406314	-0.00428159	-0.00262115	-0.00360347	-0.00329091	-0.00383262
CGTT	0.0238425	0.0130332	-0.0138545	0.00739365	-0.00871478	0.00964804	0.0236567	-0.0233176	-0.0115904	-0.00463461	-0.00315686	-0.00362364	-0.00368721	-0.00296112	-0.00264615	-0.00182163	-0.00297029	-0.00362741	-0.0029288	-0.00367979	-0.00313522	-0.00247668	-0.0031178	-0.0032713	-0.00298399	-0.00271202	-0.00280071	-0.00308267	-0.00309149	-0.00144078	-0.00293807	-0.00333731	-0.00304268	-0.00407878	-0.00308708	-0.00299309	-0.00277635	-0.003532	-0.00341808	-0.00200534	-0.00364995	-0.00361986	-0.00304268	-0.00344591	-0.00363117	-0.00222297	-0.00305607	-0.00279099	-0.00325041
GTGC	0.0128832	0.00217818	-0.0126725	0.00120402	-0.0224892	0.00550556	0.0150477	-0.00857185	-0.00619476	-0.00752438	-0.00512522	-0.00588304	-0.00598626	-0.00480743	-0.00429607	-0.00295745	-0.00482232	-0.00588916	-0.00475495	-0.00597421	-0.00509008	-0.00402093	-0.0050618	-0.00531102	-0.00484457	-0.00440301	-0.004547	-0.00500478	-0.00501909	-0.00233914	-0.00477	-0.00541819	-0.00493985	-0.00662197	-0.00501194	-0.00485934	-0.00450745	-0.00573426	-0.00554931	-0.0032557	-0.00592576	-0.00587692	-0.00493985	-0.0055945	-0.00589528	-0.00360904	-0.00496158	-0.00453122	-0.00527709
TGTT	-0.0292805	-0.00773739	0.0138758	-0.0109744	-0.000818547	-0.0111331	-0.0304521	-0.00721907	0.0184066	-0.00883754	-0.00601967	-0.00690975	-0.00703098	-0.00564642	-0.00504582	-0.00347358	-0.00566391	-0.00691694	-0.00558479	-0.00701683	-0.00597841	-0.00472267	-0.00594519	-0.0062379	-0.00569004	-0.00517142	-0.00534054	-0.00587821	-0.00589503	-0.00274736	-0.00560247	-0.00636377	-0.00580196	-0.00777764	-0.00588662	-0.0057074	-0.0052941	-0.006735	-0.00651778	-0.00382389	-0.00695992	-0.00690256	-0.00580196	-0.00657085	-0.00692412	-0.00423889	-0.00582748	-0.00532201	-0.00619805
CTGG	0.0197576	-0.0309885	-0.00602807	-7.82247e-05	-0.0127917	0.00166068	0.0190207	0.000102512	0.00352424	-0.0108543	-0.0073934	-0.0084866	-0.0086355	-0.00693497	-0.00619731	-0.00426628	-0.00695645	-0.00849543	-0.00685927	-0.00861811	-0.00734271	-0.00580041	-0.00730192	-0.00766143	-0.00698855	-0.00635158	-0.00655929	-0.00721966	-0.00724031	-0.00337433	-0.00688098	-0.00781603	-0.007126	-0.00955255	-0.00722999	-0.00700986	-0.00650224	-0.00827197	-0.00800518	-0.00469653	-0.00854822	-0.00847777	-0.007126	-0.00807036	-0.00850425	-0.00520623	-0.00715735	-0.00653653	-0.00761249
TGAC	-0.00887546	-0.0319087	0.00107842	0.00841176	0.0113817	-0.0160073	-0.0119481	0.00851902	0.000402526	-0.00921041	-0.00627365	-0.00720129	-0.00732764	-0.00588466	-0.00525872	-0.00362014	-0.00590288	-0.00720878	-0.00582042	-0.00731288	-0.00623065	-0.00492193	-0.00619603	-0.00650109	-0.00593012	-0.00538962	-0.00556587	-0.00612623	-0.00614375	-0.00286328	-0.00583885	-0.00663227	-0.00604675	-0.0081058	-0.00613499	-0.00594821	-0.00551747	-0.00701917	-0.00679278	-0.00398523	-0.00725358	-0.00719379	-0.00604675	-0.00684809	-0.00721627	-0.00441774	-0.00607336	-0.00554656	-0.00645956
AACT	-0.0231695	0.00934801	0.0173119	-0.00856402	0.010468	-0.0142368	-0.0214468	0.00067895	0.0124896	-0.00788495	-0.00537082	-0.00616496	-0.00627312	-0.0050378	-0.00450194	-0.00309917	1	-0.00617137	-0.00498281	-0.00626049	-0.005334	-0.00421362	-0.00530436	-0.00556552	-0.00507672	-0.004614	-0.00476489	-0.0052446	-0.00525961	-0.00245123	-0.00499858	-0.00567783	-0.00517657	-0.0069393	-0.00525211	-0.0050922	-0.00472345	-0.00600905	-0.00581524	-0.00341172	-0.00620972	-0.00615854	-0.00517657	-0.00586259	-0.00617778	-0.00378198	-0.00519934	-0.00474836	-0.00552997
GCAT	0.0107721	0.0210826	0.00785678	0.00679126	-0.0190157	0.00788905	0.0133908	-0.018183	-0.0126269	-0.00742189	-0.00505541	-0.00580291	-0.00590472	-0.00474194	-0.00423755	-0.00291716	-0.00475663	-0.00580895	-0.00469019	-0.00589283	-0.00502075	-0.00396616	-0.00499286	-0.00523868	-0.00477858	-0.00434304	-0.00448506	-0.0049366	-0.00495073	-0.00230728	-0.00470503	-0.00534439	-0.00487256	-0.00653177	-0.00494367	-0.00479315	-0.00444606	-0.00565615	-0.00547373	-0.00321136	-0.00584504	-0.00579687	-0.00487256	-0.0055183	-0.00581498	-0.00355988	-0.004894	-0.0044695	-0.00520521
TGGC	0.0304334	-0.0200198	-0.00822571	-0.000247962	-0.00468731	0.0189535	0.0291111	-0.0137901	-0.0115641	-0.00931428	-0.0063444	-0.0072825	-0.00741027	-0.00595102	-0.00531802	-0.00366097	-0.00596945	-0.00729008	-0.00588606	-0.00739535	-0.00630091	-0.00497743	-0.0062659	-0.0065744	-0.00599699	-0.0054504	-0.00562864	-0.00619531	-0.00621303	-0.00289557	-0.00590469	-0.00670707	-0.00611494	-0.00819721	-0.00620418	-0.00601529	-0.00557969	-0.00709832	-0.00686938	-0.00403017	-0.00733537	-0.00727492	-0.00611494	-0.00692532	-0.00729765	-0.00446756	-0.00614185	-0.00560911	-0.00653241
2_T_spacer	-0.147143	-0.105245	0.160061	-0.0802545	-0.0171535	-0.0639382	-0.144208	0.0361306	0.0303205	-0.00239606	-0.00573799	0.00435714	0.0265634	-0.00841527	-0.0182789	-0.00447656	0.00312778	-0.00792104	-0.00141743	-0.0108499	0.00255796	-0.0197374	0.00401276	0.0137734	0.00682112	0.0100827	-0.0207508	-0.0152098	0.0145818	-0.00671683	-0.00476157	-0.00829019	0.00514008	-7.89112e-05	-0.0143215	0.00249794	-0.00606261	-0.012884	-0.00933339	-0.0155585	-0.0163981	0.00109702	-0.0148333	-0.000724679	-0.00591641	0.00428161	-0.00170173	0.00989633	-0.00522671
TACA	-0.00979399	-0.0066741	0.0158127	0.00496854	-0.00102731	-0.0176006	-0.0113107	0.0115971	0.0181692	-0.00663249	-0.00451771	-0.00518571	-0.00527669	-0.00423759	-0.00378684	-0.00260689	-0.00425071	-0.0051911	-0.00419133	-0.00526606	-0.00448674	-0.00354432	-0.00446181	-0.00468148	-0.00427032	-0.00388111	-0.00400803	-0.00441154	-0.00442416	-0.00206187	-0.0042046	-0.00477595	-0.00435431	-0.00583705	-0.00441786	-0.00428335	-0.00397317	-0.00505456	-0.00489153	-0.00286979	-0.00522335	-0.00518031	-0.00435431	-0.00493136	-0.00519649	-0.00318125	-0.00437347	-0.00399412	-0.00465158
4_C_spacer	0.166889	0.0131237	-0.0724045	-0.000871524	-0.101891	0.173541	0.169314	-0.0546328	0.0186974	-0.0217326	-0.000639825	7.56101e-05	-0.00736338	-0.00383178	-0.00714869	-0.00592602	-0.0182555	0.0157779	-0.0158351	0.0153776	-0.0144634	-0.0113619	-0.0082737	0.00784318	0.00667423	0.00677878	-0.00601108	0.000406394	-0.010061	-0.00926367	0.0249364	-0.0107907	0.00645212	0.00917586	0.0217447	0.00188163	0.00543592	-0.00338447	0.0168433	0.00779972	-0.000221917	-0.0148254	-0.00542153	-0.0159798	0.0169063	-0.00670444	0.00655396	-0.012234	0.00382724
CAAC	-0.0153208	-0.00244049	0.0338095	-0.010394	0.0182082	0.000859536	-0.0179533	0.00390737	0.0177427	-0.00698352	-0.00475681	-0.00546017	-0.00555596	-0.00446187	-0.00398727	-0.00274487	-0.00447568	-0.00546585	-0.00441316	-0.00554478	-0.0047242	-0.00373191	-0.00469796	-0.00492926	-0.00449634	-0.00408652	-0.00422016	-0.00464503	-0.00465832	-0.002171	-0.00442713	-0.00502873	-0.00458477	-0.00614598	-0.00465168	-0.00451005	-0.00418346	-0.00532208	-0.00515043	-0.00302168	-0.00549981	-0.00545448	-0.00458477	-0.00519236	-0.00547152	-0.00334962	-0.00460494	-0.00420551	-0.00489777
AAGC	0.010625	-0.0026042	0.00773551	0.00758598	0.00255555	-0.000180957	0.00704207	-0.00646819	-0.0130183	-0.0077748	-0.00529579	-0.00607884	-0.00618549	-0.00496743	-0.00443905	-0.00305588	-0.00498281	-0.00608516	1	-0.00617304	-0.00525949	-0.00415476	-0.00523027	-0.00548778	-0.0050058	-0.00454955	-0.00469833	-0.00517134	-0.00518614	-0.00241699	-0.00492876	-0.00559851	-0.00510426	-0.00684236	-0.00517874	-0.00502107	-0.00465747	-0.0059251	-0.005734	-0.00336406	-0.00612297	-0.00607251	-0.00510426	-0.00578069	-0.00609148	-0.00372915	-0.00512671	-0.00468203	-0.00545272
AACC	-0.000818271	0.00280898	0.00412846	-0.0102654	0.00944641	0.00656044	-0.00204618	-0.0063346	0.015107	-0.00702449	-0.00478471	-0.00549219	-0.00558855	-0.00448804	1	-0.00276097	-0.00450194	-0.00549791	-0.00443905	-0.0055773	-0.00475191	-0.0037538	-0.00472551	-0.00495817	-0.00452271	-0.00411049	-0.00424491	-0.00467228	-0.00468564	-0.00218373	-0.0044531	-0.00505822	-0.00461166	-0.00618203	-0.00467896	-0.00453651	-0.00420799	-0.00535329	-0.00518064	-0.00303941	-0.00553207	-0.00548647	-0.00461166	-0.00522282	-0.00550362	-0.00336927	-0.00463195	-0.00423018	-0.0049265
ATAG	-0.00959378	-0.0393299	0.0147758	0.0175695	0.0183387	4.81521e-05	-0.00880673	0.00775748	-0.00870071	-0.00598143	-0.00407424	-0.00467667	-0.00475872	-0.00382161	-0.00341512	-0.00235099	-0.00383345	-0.00468153	-0.0037799	-0.00474913	-0.00404631	-0.0031964	-0.00402383	-0.00422194	-0.00385114	-0.00350013	-0.00361459	-0.0039785	-0.00398988	-0.00185947	-0.00379187	-0.00430713	-0.00392688	-0.00526407	-0.00398419	-0.00386289	-0.00358316	-0.00455839	-0.00441137	-0.00258809	-0.00471062	-0.0046718	-0.00392688	-0.00444729	-0.00468639	-0.00286897	-0.00394416	-0.00360205	-0.00419497
TGTC	-0.00396527	0.00908205	-0.0323472	-0.00413732	0.0107134	0.00274818	-0.00441979	0.0109872	0.0106241	-0.00933492	-0.00635846	-0.00729864	-0.00742669	-0.0059642	-0.0053298	-0.00366908	-0.00598268	-0.00730623	-0.0058991	-0.00741174	-0.00631487	-0.00498846	-0.00627979	-0.00658897	-0.00601028	-0.00546247	-0.00564111	-0.00620904	-0.0062268	-0.00290199	-0.00591778	-0.00672193	-0.00612849	-0.00821537	-0.00621793	-0.00602861	-0.00559205	-0.00711405	-0.00688461	-0.0040391	-0.00735163	-0.00729104	-0.00612849	-0.00694066	-0.00731382	-0.00447746	-0.00615546	-0.00562154	-0.00654688
TAGT	-0.029485	-0.0224685	0.0117051	0.00674442	0.0269094	-0.00966156	-0.0289192	0.0209251	0.00798174	-0.00601325	-0.00409592	-0.00470155	-0.00478404	-0.00384195	-0.00343329	-0.0023635	-0.00385385	-0.00470644	-0.00380001	-0.0047744	-0.00406784	-0.00321341	-0.00404524	-0.0042444	-0.00387163	-0.00351875	-0.00363382	-0.00399966	-0.0040111	-0.00186937	-0.00381204	-0.00433005	-0.00394778	-0.00529208	-0.00400539	-0.00388344	-0.00360222	-0.00458264	-0.00443484	-0.00260186	-0.00473568	-0.00469665	-0.00394778	-0.00447095	-0.00471133	-0.00288423	-0.00396515	-0.00362121	-0.00421729
9_A_spacer	-0.132287	0.0264617	-0.0263925	-0.0514297	0.159316	-0.0643216	-0.12569	0.0614912	0.0734414	-0.00310247	0.011328	9.695e-05	0.00237236	0.00615793	0.00194081	-0.003263	-0.00289561	0.0093839	-0.00382003	0.0163745	0.0234641	0.00977869	0.0128245	0.00163439	0.0144601	0.0217397	0.0195001	0.0159573	0.012962	-0.0184017	0.000974687	0.00302879	-0.0120182	-0.00397417	0.0100406	-0.00320282	-0.0103938	-0.00211703	-0.000592656	0.0119756	0.00218847	0.0126828	0.0247231	-0.00154345	-0.000915094	0.00425469	-0.00841206	-0.00693971	-0.00518756
CGTC	0.0305819	0.0272293	-0.0197019	0.0146413	-0.0257702	0.026101	0.0323512	-0.00379027	-0.0131429	-0.00542977	-0.00369847	-0.00424534	-0.00431982	-0.00346915	-0.00310014	-0.00213416	-0.00347989	-0.00424976	-0.00343128	-0.00431113	-0.00367312	-0.0029016	-0.00365271	-0.00383255	-0.00349595	-0.00317731	-0.00328122	-0.00361156	-0.00362189	-0.00168798	-0.00344214	-0.00390989	-0.00356471	-0.00477857	-0.00361673	-0.00350661	-0.00325268	-0.00413797	-0.00400451	-0.00234939	-0.00427616	-0.00424092	-0.00356471	-0.00403712	-0.00425417	-0.00260437	-0.00358039	-0.00326983	-0.00380807
ATGC	-0.0190715	0.0105631	0.000940626	0.00794936	0.00745212	-0.0154242	-0.0139619	0.0169026	0.00907398	-0.00752438	-0.00512522	-0.00588304	-0.00598626	-0.00480743	-0.00429607	-0.00295745	-0.00482232	-0.00588916	-0.00475495	-0.00597421	-0.00509008	-0.00402093	-0.0050618	-0.00531102	-0.00484457	-0.00440301	-0.004547	-0.00500478	-0.00501909	-0.00233914	-0.00477	-0.00541819	-0.00493985	-0.00662197	-0.00501194	-0.00485934	-0.00450745	-0.00573426	-0.00554931	-0.0032557	-0.00592576	-0.00587692	-0.00493985	-0.0055945	-0.00589528	-0.00360904	-0.00496158	-0.00453122	-0.00527709
TAAC	-0.00816427	-0.00662529	0.0113277	-0.00968829	-0.00184561	0.00119651	-0.00863549	-0.0075435	-0.0118641	-0.00377466	-0.0025711	-0.00295127	-0.00300305	-0.00241168	-0.00215515	-0.00148362	-0.00241915	-0.00295434	-0.00238535	-0.002997	-0.00255347	-0.00201713	-0.00253929	-0.00266431	-0.00243031	-0.0022088	-0.00228103	-0.00251068	-0.00251786	-0.00117344	-0.0023929	-0.00271807	-0.00247811	-0.00332196	-0.00251427	-0.00243772	-0.0022612	-0.00287663	-0.00278385	-0.00163325	-0.0029727	-0.0029482	-0.00247811	-0.00280652	-0.00295741	-0.0018105	-0.00248901	-0.00227312	-0.00264729
TCAG	0.00289878	-0.0354197	0.000965958	-0.00496479	0.00476805	0.000170402	0.000491323	-0.00877026	0.00180205	-0.00964933	-0.00657262	-0.00754447	-0.00767683	-0.00616509	-0.00550932	-0.00379266	-0.00618418	-0.00755231	-0.00609779	-0.00766137	-0.00652757	-0.00515648	-0.0064913	-0.0068109	-0.00621271	-0.00564646	-0.00583111	-0.00641817	-0.00643653	-0.00299973	-0.00611709	-0.00694833	-0.00633491	-0.00849208	-0.00642735	-0.00623167	-0.0057804	-0.00735366	-0.00711649	-0.00417514	-0.00759924	-0.00753661	-0.00633491	-0.00717443	-0.00756015	-0.00462826	-0.00636278	-0.00581088	-0.00676739
TGGA	0.0102747	-0.0279695	0.0195527	0.0177804	-0.00338966	-0.0015665	0.00699692	-0.00642743	-0.00226253	-0.0100601	-0.00685242	-0.00786563	-0.00800363	-0.00642753	-0.00574385	-0.00395411	-0.00644744	-0.00787381	-0.00635737	-0.00798752	-0.00680544	-0.00537599	-0.00676763	-0.00710083	-0.00647719	-0.00588683	-0.00607934	-0.00669139	-0.00671053	-0.00312743	-0.0063775	-0.00724412	-0.00660458	-0.00885358	-0.00670096	-0.00649695	-0.00602647	-0.00766671	-0.00741943	-0.00435288	-0.00792274	-0.00785744	-0.00660458	-0.00747985	-0.00788199	-0.00482529	-0.00663364	-0.00605824	-0.00705548
triplet_GAT	-0.0320714	-0.0343582	0.0301065	-0.0100509	-0.0571456	-0.0499663	-0.0335782	0.00350876	-0.0228806	-0.0101382	-0.00620739	-0.014169	0.000189469	-0.00783787	-0.0185809	-0.00229481	0.0154668	-0.00294277	-0.013199	-0.0219191	-0.00671168	-0.0038587	-0.00265784	-0.0148999	-0.014525	-0.0119768	-0.0162438	-0.0107532	-0.0193804	-0.00348621	0.00547995	-0.00473056	-0.0126953	-0.0144701	-0.0139074	-0.00419391	0.000354546	-0.012557	-0.00854433	-0.00931189	-0.00850663	-0.0134669	-0.0126953	-0.0165298	-0.0162307	-0.00807626	-0.00340966	-0.00328562	-0.00584157
ACAC	0.0189926	0.00863315	0.00382492	0.0152653	-0.0174777	0.00903155	0.0245742	-0.0172855	-0.00825548	-0.00743478	-0.00506418	-0.00581299	-0.00591497	-0.00475018	-0.00424491	-0.00292223	-0.00476489	-0.00581903	-0.00469833	-0.00590306	-0.00502947	-0.00397305	-0.00500152	-0.00524777	-0.00478688	-0.00435058	1	-0.00494518	-0.00495932	-0.00231128	-0.0047132	-0.00535367	-0.00488102	-0.00654312	-0.00495225	-0.00480148	-0.00445378	-0.00566597	-0.00548323	-0.00321693	-0.00585519	-0.00580693	-0.00488102	-0.00552788	-0.00582507	-0.00356606	-0.0049025	-0.00447726	-0.00521425
GCTT	-0.00991324	0.0303788	0.010038	-0.00164854	0.00991421	-0.00778064	-0.00908343	0.00590925	-0.0132457	-0.00890254	-0.00606395	-0.00696058	-0.0070827	-0.00568795	-0.00508293	-0.00349913	-0.00570557	-0.00696782	-0.00562587	-0.00706844	-0.00602238	-0.0047574	-0.00598892	-0.00628378	-0.00573189	-0.00520946	-0.00537982	-0.00592145	-0.00593838	-0.00276757	-0.00564367	-0.00641058	-0.00584463	-0.00783485	-0.00592992	-0.00574938	-0.00533304	-0.00678454	-0.00656572	-0.00385202	-0.00701111	-0.00695333	-0.00584463	-0.00661918	-0.00697505	-0.00427007	-0.00587034	-0.00536116	-0.00624364
GTAA	-0.0118304	-0.00357527	0.0065351	-0.0189819	0.0224172	-0.00873421	-0.0153149	0.00870484	0.000945704	-0.00563655	-0.00383933	-0.00440702	-0.00448434	-0.00360127	-0.00321821	-0.00221544	-0.00361242	-0.00441161	-0.00356196	-0.00447531	-0.00381301	-0.0030121	-0.00379182	-0.00397851	-0.00362909	-0.00329832	-0.00340618	-0.00374911	-0.00375983	-0.00175226	-0.00357324	-0.0040588	-0.00370047	-0.00496056	-0.00375447	-0.00364016	-0.00337656	-0.00429557	-0.00415702	-0.00243887	-0.00443902	-0.00440243	-0.00370047	-0.00419087	-0.00441619	-0.00270355	-0.00371675	-0.00339436	-0.0039531
AATA	-0.0300482	0.00272012	0.00932429	-0.0182197	0.0107859	0.00964966	-0.0290942	0.0124004	0.0189018	-0.00657461	-0.00447828	-0.00514045	-0.00523064	-0.00420061	-0.0037538	-0.00258414	-0.00421362	-0.0051458	-0.00415476	-0.00522011	-0.00444758	1	-0.00442287	-0.00464063	-0.00423306	-0.00384724	-0.00397305	-0.00437304	-0.00438555	-0.00204388	-0.00416791	-0.00473427	-0.00431631	-0.00578611	-0.0043793	-0.00424597	-0.0039385	-0.00501045	-0.00484885	-0.00284475	-0.00517777	-0.0051351	-0.00431631	-0.00488833	-0.00515114	-0.00315349	-0.00433531	-0.00395926	-0.00461099
CATC	0.0143828	0.0535532	-0.00141706	0.0210994	-0.0160363	-0.00501095	0.0164143	-0.0109601	-0.0165653	-0.0103997	-0.00708373	-0.00813114	-0.0082738	-0.0066445	-0.00593774	-0.00408758	-0.00666508	-0.0081396	-0.00657197	-0.00825714	-0.00703517	-0.00555746	-0.00699608	-0.00734053	-0.00669583	-0.00608554	-0.00628455	-0.00691726	-0.00693705	-0.003233	-0.00659277	-0.00748865	-0.00682753	-0.00915244	-0.00692716	-0.00671626	-0.0062299	-0.0079255	-0.00766988	-0.00449981	-0.00819018	-0.00812268	-0.00682753	-0.00773234	-0.00814805	-0.00498817	-0.00685757	-0.00626275	-0.00729364
GTAC	-0.0151459	-0.0152297	0.00549963	-0.00969408	0.00011669	-0.00666961	-0.0177033	0.00611262	-0.00493745	-0.00683126	-0.0046531	-0.00534112	-0.00543482	-0.00436458	-0.00390033	-0.00268502	-0.0043781	-0.00534667	-0.00431694	-0.00542388	-0.0046212	-0.00365054	-0.00459552	-0.00482178	-0.0043983	-0.00399742	-0.00412814	-0.00454375	-0.00455675	-0.00212366	-0.0043306	-0.00491908	-0.00448481	-0.00601198	-0.00455025	-0.00441172	-0.00409224	-0.00520604	-0.00503813	-0.0029558	-0.00537989	-0.00533555	-0.00448481	-0.00507915	-0.00535222	-0.00327659	-0.00450454	-0.00411382	-0.00479098
TGAT	-0.0301848	-0.0260512	0.0236418	-0.0192355	0.0119127	-0.0150932	-0.0291993	0.00475407	0.0117439	-0.00972887	-0.0066268	-0.00760665	-0.00774011	-0.0062159	-0.00555473	-0.00382392	-0.00623515	-0.00761457	-0.00614806	-0.00772453	-0.00658137	-0.00519898	-0.00654481	-0.00686704	-0.00626392	-0.005693	-0.00587917	-0.00647107	-0.00648958	-0.00302446	-0.00616752	-0.00700561	-0.00638712	-0.00856207	-0.00648033	-0.00628303	-0.00582805	-0.00741428	-0.00717515	-0.00420956	-0.00766188	-0.00759873	-0.00638712	-0.00723357	-0.00762247	-0.00466641	-0.00641523	-0.00585877	-0.00682317
16_G_spacer	0.180183	0.0182346	-0.116382	0.202159	-0.0719569	-0.0272899	0.183001	-0.127475	-0.180163	-0.0253591	-0.0106677	0.0112686	-0.0174529	-0.0153655	-0.0181093	0.00332365	-0.0105453	-0.0152511	0.0037112	-0.0124016	-0.00108916	-0.0217178	-0.00684114	-0.00746174	-0.0198805	-0.015621	-0.0031582	0.00277678	-0.00906838	0.00272109	-0.00722513	-0.0247953	0.000979044	-0.00106754	0.000716078	0.00187611	0.0060879	-0.00706452	-0.0067311	-0.00406101	-0.00388535	-0.0113538	0.0191373	0.00818194	-0.000914026	0.0194187	0.00793571	-0.0146608	-0.00601157
ACAA	-0.0140018	-0.00864373	0.0241054	-0.00521841	-0.00346796	0.0125469	-0.0128195	0.00871231	0.0130291	-0.00719934	-0.00490382	-0.00562891	-0.00572767	-0.00459976	-0.00411049	-0.00282969	-0.004614	-0.00563476	-0.00454955	-0.00571613	-0.0048702	-0.00384724	-0.00484314	-0.00508159	-0.00463529	1	-0.00435058	-0.00478858	-0.00480228	-0.00223809	-0.00456395	-0.00518413	-0.00472646	-0.00633592	-0.00479543	-0.00464943	-0.00431274	-0.00548655	-0.00530959	-0.00311507	-0.00566978	-0.00562305	-0.00472646	-0.00535283	-0.00564061	-0.00345314	-0.00474725	-0.00433548	-0.00504913
CGGC	0.0241128	0.0144919	-0.00851941	0.00654882	-0.018414	0.0187062	0.0268337	-0.00753126	-0.0123151	-0.00746048	-0.00508169	-0.00583309	-0.00593543	-0.0047666	-0.00425959	-0.00293233	-0.00478137	-0.00583915	-0.00471458	-0.00592348	-0.00504686	-0.00398679	-0.00501882	-0.00526592	-0.00480343	-0.00436562	-0.00450839	-0.00496228	-0.00497647	-0.00231927	-0.0047295	-0.00537218	-0.0048979	-0.00656574	-0.00496938	-0.00481808	-0.00446918	-0.00568557	-0.00550219	-0.00322806	-0.00587544	-0.00582701	-0.0048979	-0.00554699	-0.00584522	-0.00357839	-0.00491945	-0.00449274	-0.00523228
CTAC	0.0136654	0.00915977	0.00441361	-0.00456144	-0.0166383	0.0206195	0.0191741	-0.00216114	-0.00616321	-0.00607641	-0.00413893	-0.00475093	-0.00483428	-0.0038823	-0.00346935	-0.00238833	-0.00389432	-0.00475587	-0.00383992	-0.00482455	-0.00411056	-0.00324716	-0.00408772	-0.00428898	-0.00391229	-0.00355571	-0.00367199	-0.00404167	-0.00405323	-0.001889	-0.00385208	-0.00437553	-0.00398924	-0.00534766	-0.00404746	-0.00392423	-0.00364005	-0.00463077	-0.00448142	-0.00262919	-0.00478542	-0.00474598	-0.00398924	-0.00451791	-0.00476081	-0.00291453	-0.00400679	-0.00365925	-0.00426158
CAAT	-0.0127376	0.00856329	0.0194208	-0.00715793	-0.0180299	-0.00323285	-0.0130286	0.0177327	0.00640602	-0.00710571	-0.00484004	-0.0055557	-0.00565318	-0.00453994	-0.00405703	-0.00279289	-0.004554	-0.00556148	-0.00449038	-0.0056418	-0.00480686	-0.0037972	-0.00478016	-0.00501551	-0.00457501	-0.00415802	-0.004294	-0.0047263	-0.00473982	-0.00220898	-0.00450459	-0.00511671	-0.00466499	-0.00625352	-0.00473307	-0.00458897	-0.00425665	-0.0054152	-0.00524054	-0.00307455	-0.00559604	-0.00554992	-0.00466499	-0.00528322	-0.00556726	-0.00340823	-0.00468552	-0.0042791	-0.00498347
ATGA	-0.00399591	-0.0237808	-0.00858631	-0.00329612	0.0273139	0.00790417	-0.00597928	0.0079804	-0.00254912	-0.00942725	-0.00642135	-0.00737083	-0.00750015	-0.00602319	-0.00538252	-0.00370537	-0.00604185	-0.0073785	-0.00595745	-0.00748505	-0.00637733	-0.0050378	-0.0063419	-0.00665414	-0.00606973	-0.0055165	-0.0056969	-0.00627045	-0.00628839	-0.00293069	-0.00597631	-0.00678841	-0.00618911	-0.00829663	-0.00627943	-0.00608824	-0.00564736	-0.00718442	-0.0069527	-0.00407905	-0.00742434	-0.00736315	-0.00618911	-0.00700931	-0.00738616	-0.00452174	-0.00621634	-0.00567714	-0.00661164
TGCA	0.00095542	-0.00387635	-0.00862179	0.0189559	0.00407095	0.00164423	0.00400015	-0.00671655	-0.00939485	-0.00938632	-0.00639347	-0.00733883	-0.00746759	-0.00599705	-0.00535915	-0.00368928	-0.00601562	-0.00734646	-0.00593159	-0.00745255	-0.00634965	-0.00501593	-0.00631437	-0.00662525	-0.00604338	-0.00549255	-0.00567217	-0.00624323	-0.00626109	-0.00291797	-0.00595036	-0.00675894	-0.00616224	-0.00826061	-0.00625217	-0.00606181	-0.00562284	-0.00715323	-0.00692252	-0.00406134	-0.00739211	-0.00733119	-0.00616224	-0.00697888	-0.00735409	-0.00450211	-0.00618935	-0.00565249	-0.00658293
triplet_CAA	0.0209604	0.0360301	0.00736321	-0.012717	-0.00633096	0.00765556	3.9093e-05	-0.0170659	0.0274521	0.0482811	0.0286625	0.0296958	0.022489	0.0163344	0.0118284	0.0215273	0.0395217	0.0589663	0.00885915	0.0565284	0.0466755	0.0454492	-0.0018066	0.0636139	0.03461	0.0399958	0.000275825	0.0343483	0.0326983	-0.00494005	0.0354613	0.00378467	0.0547869	0.0519149	0.079124	0.0267358	0.0403035	0.00228878	0.00720861	-0.00228685	0.0318412	0.0604164	0.0153519	0.00427985	0.044869	0.0441508	0.0348263	-0.00296102	0.0300601
TCAC	0.00868658	0.00921041	-0.0175172	0.00615085	-0.00637534	0.013092	0.0102914	-0.00702233	-0.0142904	-0.008195	-0.00558201	-0.00640738	-0.00651979	-0.00523589	-0.00467896	-0.00322103	-0.00525211	-0.00641404	-0.00517874	-0.00650667	-0.00554374	-0.0043793	-0.00551294	-0.00578437	-0.00527634	-0.00479543	-0.00495225	-0.00545083	-0.00546642	-0.00254762	-0.00519514	-0.00590109	-0.00538012	-0.00721216	-0.00545863	-0.00529244	-0.00490919	-0.00624533	-0.0060439	-0.00354587	-0.0064539	-0.0064007	-0.00538012	-0.00609312	-0.0064207	-0.0039307	-0.00540379	-0.00493507	-0.00574742
GCAA	-0.000798142	-0.00216256	0.00871467	0.00104416	0.0222335	-0.00231835	-0.00912801	0.000908631	-0.0036257	-0.0072391	-0.0049309	-0.00566	-0.0057593	-0.00462516	-0.00413319	-0.00284532	-0.00463948	-0.00566588	-0.00457468	-0.0057477	-0.0048971	-0.00386849	-0.00486989	-0.00510966	-0.00466089	-0.00423608	-0.0043746	-0.00481503	-0.0048288	-0.00225045	-0.00458916	-0.00521277	-0.00475256	-0.00637091	-0.00482192	-0.00467511	-0.00433656	-0.00551685	-0.00533892	-0.00313227	-0.00570109	-0.0056541	-0.00475256	-0.00538239	-0.00567177	-0.00347221	-0.00477347	-0.00435943	-0.00507702
GGTT	0.00376011	-0.00405704	0.0104865	0.00867938	0.0188238	0.000227574	-0.00249164	0.0096812	0.00778754	-0.00737012	-0.00502014	-0.00576243	-0.00586353	-0.00470887	-0.00420799	-0.00289682	-0.00472345	-0.00576843	-0.00465747	-0.00585173	-0.00498573	-0.0039385	-0.00495803	-0.00520214	-0.00474525	-0.00431274	-0.00445378	-0.00490217	-0.00491619	-0.00229118	-0.00467221	-0.00530711	-0.00483858	-0.00648621	-0.00490919	-0.00475972	-0.00441505	-0.0056167	-0.00543554	-0.00318896	-0.00580427	-0.00575643	-0.00483858	-0.0054798	-0.00577442	-0.00353505	-0.00485986	-0.00443832	-0.0051689
GCTA	-0.0188464	-0.0105871	0.0136408	-0.0217443	0.0154988	0.00342416	-0.0207042	0.0128335	0.0165218	-0.00578685	-0.0039417	-0.00452453	-0.00460391	-0.00369729	-0.00330402	-0.00227451	-0.00370875	-0.00452924	-0.00365694	-0.00459464	-0.00391468	-0.00309242	-0.00389293	-0.0040846	-0.00372586	-0.00338627	-0.003497	-0.00384907	-0.00386008	-0.00179898	-0.00366851	-0.00416702	-0.00379914	-0.00509283	-0.00385458	-0.00373722	-0.00346659	-0.0044101	-0.00426786	-0.0025039	-0.00455738	-0.00451982	-0.00379914	-0.00430262	-0.00453394	-0.00277564	-0.00381585	-0.00348487	-0.0040585
4_G_spacer	0.105329	0.140875	-0.0674218	0.110865	-0.0576927	-0.0502197	0.106299	-0.085118	-0.100265	0.00123186	-0.00032352	-0.0123898	-0.0242855	-0.00546457	-0.00805749	-0.00291643	-0.0160739	0.00732271	-0.00864572	-0.00509101	0.00589971	-0.00380515	0.00843347	-0.011432	0.00112881	-0.00700339	0.0219323	0.0178121	-0.0177297	-0.00134619	-0.0049605	-0.00347332	0.0024096	0.007301	0.00449871	-0.00180796	0.0162574	0.0148744	0.00617056	0.0174759	0.00853688	0.00976894	0.0125742	-0.0153478	-0.00400544	-0.00446759	0.00741039	0.00417317	-0.00950658
15_T_spacer	-0.158536	-0.116179	0.225573	-0.0740245	-0.0327761	-0.0727256	-0.153605	0.0311369	0.0650143	-0.00255823	-0.00584473	-0.020125	-0.0123846	0.0165989	0.00914317	-0.0128418	0.0060851	-0.0290122	0.00573312	0.0163213	0.00922488	0.00650015	-0.00827618	-0.0132901	-0.00295409	-0.00120467	0.00137209	-0.0113655	0.00267284	-0.012008	0.00391839	-0.009767	0.0204929	-0.00732414	0.0086958	-0.00876578	-0.00287803	0.00982183	-0.0063332	0.0107986	-0.0019232	0.00222844	0.00203424	-0.00393434	0.019517	0.017141	-0.00081512	-0.00705749	-0.00300049
GTAT	-0.0307489	-0.0187446	0.0101785	-0.00824475	0.026834	-0.00491076	-0.0309938	0.0121373	0.00568925	-0.00639788	-0.0043579	-0.00500227	-0.00509004	-0.00408769	-0.00365289	-0.00251468	-0.00410035	-0.00500748	-0.00404307	-0.00507979	-0.00432803	-0.00341894	-0.00430398	-0.00451589	-0.00411927	-0.00374382	-0.00386625	-0.00425549	-0.00426767	-0.00198894	-0.00405587	-0.00460701	-0.00420029	-0.00563057	-0.00426158	-0.00413184	-0.00383263	-0.00487576	-0.00471851	-0.00276828	-0.00503859	-0.00499706	-0.00420029	-0.00475693	-0.00501267	-0.00306872	-0.00421877	-0.00385284	-0.00448704
AAAC	-0.0262909	-0.00127237	0.0086917	-0.0155043	0.00645143	-0.0201179	-0.0264382	0.0107186	0.0282682	-0.00838022	1	-0.00655219	-0.00666715	-0.00535423	-0.00478471	-0.00329384	-0.00537082	-0.00655901	-0.00529579	-0.00665373	-0.00566904	-0.00447828	-0.00563754	-0.00591511	-0.0053956	-0.00490382	-0.00506418	-0.00557403	-0.00558997	-0.0026052	-0.00531255	-0.00603446	-0.00550172	-0.00737517	-0.00558201	-0.00541206	-0.00502014	-0.00638649	-0.0061805	-0.00362602	-0.00659976	-0.00654537	-0.00550172	-0.00623083	-0.00656582	-0.00401954	-0.00552593	-0.00504661	-0.00587732
GATA	-0.00377631	0.00139664	0.0149236	-0.0120164	0.00742241	-0.00928636	-0.00914092	0.00377411	0.00713816	-0.00548219	-0.00373418	-0.00428633	-0.00436153	-0.00350264	-0.00313007	-0.00215477	-0.00351349	-0.00429078	-0.00346441	-0.00435275	-0.00370858	-0.00292961	-0.00368798	-0.00386955	-0.0035297	-0.00320799	-0.0033129	-0.00364643	-0.00365686	-0.00170427	-0.00347538	-0.00394764	-0.00359912	-0.0048247	-0.00365165	-0.00354047	-0.00328409	-0.00417792	-0.00404317	-0.00237207	-0.00431745	-0.00428186	-0.00359912	-0.0040761	-0.00429524	-0.00262951	-0.00361496	-0.0033014	-0.00384484
CGTA	0.012888	-0.00606861	0.000724013	0.00998651	-0.0144864	0.0149989	0.0133706	-0.00190437	0.000502111	-0.00469584	-0.00319856	-0.00367151	-0.00373593	-0.00300023	-0.00268111	-0.00184569	-0.00300953	-0.00367533	-0.00296749	-0.0037284	-0.00317664	-0.0025094	-0.00315899	-0.00331452	-0.00302341	-0.00274785	-0.00283771	-0.0031234	-0.00313233	-0.00145982	-0.00297688	-0.0033814	-0.00308288	-0.00413266	-0.00312787	-0.00303264	-0.00281303	-0.00357866	-0.00346323	-0.00203183	-0.00369817	-0.00366769	-0.00308288	-0.00349143	-0.00367914	-0.00225234	-0.00309644	-0.00282786	-0.00329335
CCAG	0.0192932	0.0092394	-0.0146553	0.00676601	-0.0141154	0.0074427	0.0194768	-0.000714009	-0.0128839	-0.0105655	-0.00719669	-0.00826081	-0.00840574	-0.00675046	-0.00603242	-0.00415277	-0.00677136	-0.0082694	-0.00667677	-0.00838882	-0.00714735	-0.00564608	-0.00710764	-0.00745759	-0.00680261	-0.00618258	-0.00638477	-0.00702757	-0.00704767	-0.00328455	-0.00669791	-0.00760807	-0.0069364	-0.00929839	-0.00703763	-0.00682336	-0.00632924	-0.00805189	-0.00779219	-0.00457157	-0.00832078	-0.0082522	-0.0069364	-0.00785564	-0.00827799	-0.00506771	-0.00696692	-0.00636262	-0.00740995
Unnamed: 0.1	-0.00648946	-0.0169229	-0.00624795	-0.00223604	0.0129098	-0.012588	-0.0164719	0.0157062	0.0115609	0.0003976	-0.00369373	-0.0137307	-0.00562629	-0.00481195	0.00587565	0.00502682	0.0231276	0.00726918	-0.00760588	-0.0141122	-0.0112649	0.0043273	0.00577191	0.00546453	-0.00668569	-0.00231766	-0.00440454	-0.0141851	0.00476208	-0.00212433	0.00233354	0.0109817	0.00699497	-0.0124187	0.00201261	0.0070513	0.00684523	-0.000999522	-0.0169915	0.0106453	0.00433124	0.0170433	-0.00101565	-0.00684927	-0.0058796	-0.00646497	-0.0160599	-0.00991377	0.00133821
13_T_spacer	-0.16169	-0.151543	0.212886	-0.0770043	-0.0352696	-0.0686242	-0.157755	0.0324016	0.0788274	-0.00170364	-0.0108764	0.00841121	0.0234971	-0.000634502	0.0248334	-0.0201656	0.0132096	-0.00325018	-0.00720713	0.00558841	0.000975714	-0.0201634	-0.0100004	0.0297359	0.0164309	0.0140003	-0.0157677	0.00336015	-0.00790155	-0.013277	0.00153725	0.000524013	0.00749397	-0.0123157	0.00625326	-0.000411368	0.00813877	-0.000854472	-0.0078929	-0.0151487	-0.0131659	-0.000489737	-0.0154165	-0.0139447	-0.00077808	-0.00163491	-0.00859652	0.00328395	-0.00721468
20_T_spacer	-0.13364	-0.159668	0.128723	-0.0618345	0.0177559	-0.0593742	-0.192584	0.0540404	-0.130176	-0.00166828	-0.024478	-0.0393055	-0.0250252	-0.0165851	-0.0251305	-0.0210821	-0.0285446	-0.0414652	-0.015381	-0.0385407	-0.00272922	-0.00194332	-0.0125188	-0.0112829	-0.0211408	-0.0117066	-0.0136683	-0.014184	0.00381498	-0.00669815	-0.00575436	-0.0128033	-0.0112974	-0.026587	-0.0305311	-0.030966	-0.0224327	-0.0421522	-0.0150752	-0.0208245	-0.0305414	-0.0362999	-0.0262831	-0.028503	-0.0192893	-0.0079607	-0.0210543	-0.0183528	-0.0122
9_C_spacer	0.161289	0.0549436	-0.0530907	-0.023485	-0.0916778	0.15544	0.149144	-0.0479772	0.00860945	-0.00459613	-0.00861165	0.00315817	0.00284164	0.00063603	-0.00478646	-0.00530602	0.00680558	-0.0131313	0.00523121	0.00389362	-0.0116716	-0.0129029	-0.0189273	-0.00140036	-0.0116086	-0.0226186	-0.0071149	-0.0131282	-0.00254684	0.0105626	-0.018189	-0.0120155	-0.00137103	0.00468937	-0.0229694	0.000900937	0.00539949	-0.0115445	0.00764081	0.00658047	0.00292405	-0.009025	-0.00970074	-0.0133609	-0.00402935	-0.00914498	0.00452485	-0.0120023	0.00349792
TCTG	0.0109094	-0.0156572	-0.01048	-0.00547332	-0.0122568	0.000116658	0.00936041	-0.00586988	-0.0122803	-0.0102595	-0.00698825	-0.00802155	-0.00816228	-0.00655494	-0.0058577	-0.00403249	-0.00657524	-0.00802989	-0.00648339	-0.00814585	-0.00694034	-0.00548255	-0.00690178	-0.00724159	-0.00660558	-0.00600352	-0.00619984	-0.00682402	-0.00684355	-0.00318942	-0.00650391	-0.00738771	-0.0067355	-0.00902908	-0.00683379	-0.00662573	-0.00614593	-0.00781868	-0.0075665	-0.00443916	-0.00807978	-0.00801319	-0.0067355	-0.00762812	-0.00803823	-0.00492093	-0.00676513	-0.00617833	-0.00719533
TTAG	-0.0360584	-0.0517165	0.032458	-0.0201614	0.0145594	-0.00752128	-0.0394384	0.0169277	0.018182	-0.0060921	-0.00414962	-0.00476319	-0.00484676	-0.00389232	-0.0034783	-0.00239449	-0.00390438	-0.00476815	-0.00384984	-0.004837	-0.00412117	-0.00325554	-0.00409828	-0.00430005	-0.00392239	-0.00356489	-0.00368147	-0.00405211	-0.0040637	-0.00189388	-0.00386202	-0.00438682	-0.00399954	-0.00536147	-0.00405791	-0.00393436	-0.00364945	-0.00464273	-0.00449299	-0.00263597	-0.00479778	-0.00475823	-0.00399954	-0.00452957	-0.0047731	-0.00292205	-0.00401714	-0.00366869	-0.00427259
AATC	-0.0234412	0.00646295	-0.00134823	-0.0112059	0.0147827	-0.0109247	-0.0236197	0.0171213	0.0310641	-0.00827653	-0.00563754	-0.00647112	-0.00658466	-0.00528799	-0.00472551	-0.00325308	-0.00530436	-0.00647786	-0.00523027	-0.0065714	-0.0055989	-0.00442287	1	-0.00584192	-0.00532884	-0.00484314	-0.00500152	-0.00550506	-0.00552081	-0.00257296	-0.00524682	-0.0059598	-0.00543365	-0.00728392	-0.00551294	-0.00534509	-0.00495803	-0.00630747	-0.00610403	-0.00358115	-0.00651811	-0.00646439	-0.00543365	-0.00615374	-0.00648458	-0.00396981	-0.00545755	-0.00498417	-0.0058046
ATAC	0.000446561	-0.00723776	0.0165655	-0.00479209	-0.018307	0.00931578	-0.000113213	0.00813507	0.00264107	-0.00448853	-0.00305735	-0.00350942	-0.00357099	-0.00286778	-0.00256274	-0.00176421	-0.00287666	-0.00351307	-0.00283648	-0.0035638	-0.00303639	-0.00239861	-0.00301952	-0.00316819	-0.00288993	-0.00262653	-0.00271243	-0.0029855	-0.00299404	-0.00139537	-0.00284545	-0.00323212	-0.00294677	-0.00395021	-0.00298978	-0.00289875	-0.00268884	-0.00342066	-0.00331034	-0.00194213	-0.0035349	-0.00350576	-0.00294677	-0.00333729	-0.00351672	-0.0021529	-0.00295974	-0.00270301	-0.00314795
triplet_GAA	-0.000113154	0.0238148	-0.0129487	0.0269958	0.00506902	-0.0147698	-0.00723071	0.00312649	0.045627	0.0354785	0.0449296	0.0359748	0.0395301	0.0378603	0.0480155	0.046813	0.0118678	0.039441	0.0385151	0.0361822	-0.00353323	0.0251059	0.056711	-0.00176936	0.0816504	0.0353921	0.0108359	0.0341165	-0.000499776	-0.00537134	0.0223827	0.0284486	0.0264582	0.0487711	0.0699191	0.00876368	0.0356399	0.0532894	0.0271937	0.037001	0.0402047	0.0584482	0.0292583	0.0577234	0.0346697	0.0127403	0.0820041	0.0429714	0.0180482
CGAT	0.00619743	0.00351838	-0.00161976	0.0066132	0.00968069	-0.0136587	0.00516392	0.00592645	0.00384277	-0.00493321	-0.00336025	-0.0038571	-0.00392477	-0.00315189	-0.00281663	-0.00193899	-0.00316166	-0.00386111	-0.00311749	-0.00391687	-0.00333721	-0.00263624	-0.00331867	-0.00348206	-0.00317624	-0.00288675	-0.00298115	-0.00328128	-0.00329067	-0.00153361	-0.00312736	-0.00355233	-0.00323871	-0.00434156	-0.00328598	-0.00318593	-0.00295522	-0.00375955	-0.0036383	-0.00213454	-0.0038851	-0.00385308	-0.00323871	-0.00366792	-0.00386512	-0.00236619	-0.00325296	-0.0029708	-0.00345982
AACA	-0.014046	0.000170298	0.014831	-0.0101814	0.0143975	-6.96382e-05	-0.0174676	-0.00737946	0.021898	-0.0078606	-0.00535423	-0.00614592	-0.00625375	1	-0.00448804	-0.0030896	-0.0050378	-0.00615232	-0.00496743	-0.00624116	-0.00531753	-0.00420061	-0.00528799	-0.00554834	-0.00506104	-0.00459976	-0.00475018	-0.00522841	-0.00524337	-0.00244366	-0.00498315	-0.0056603	-0.00516058	-0.00691787	-0.00523589	-0.00507648	-0.00470887	-0.00599049	-0.00579728	-0.00340118	-0.00619054	-0.00613952	-0.00516058	-0.00584449	-0.0061587	-0.00377031	-0.00518329	-0.0047337	-0.0055129
GATT	-0.0359981	0.0162017	0.0191259	-0.0122196	0.00348652	-0.0024028	-0.0361312	0.0138282	0.0155445	-0.00802951	-0.00546928	-0.00627798	-0.00638813	-0.00513016	-0.00458447	-0.00315599	-0.00514605	-0.00628451	-0.00507416	-0.00637527	-0.00543179	-0.00429087	-0.00540161	-0.00566756	-0.00516979	-0.00469859	-0.00485225	-0.00534076	-0.00535603	-0.00249617	-0.00509022	-0.00578192	-0.00527147	-0.00706652	-0.0053484	-0.00518556	-0.00481005	-0.00611921	-0.00592185	-0.00347427	-0.00632356	-0.00627145	-0.00527147	-0.00597007	-0.00629104	-0.00385132	-0.00529466	-0.00483541	-0.00563135
8_C_spacer	0.162871	0.044134	-0.0613625	-0.0290963	-0.0881305	0.149353	0.156104	-0.053863	0.0285666	-0.00318251	-0.00182547	0.00347091	0.00272721	-0.00393836	0.00980837	0.00178434	0.00653791	0.0292606	0.00549063	-0.00270856	-0.00839678	-0.00504622	0.00421372	-0.0074443	0.000850919	0.00913792	0.00839949	-0.00774937	0.0208256	-0.0178288	0.00308438	0.0106231	-0.00216221	-0.00785753	0.0101596	0.000624565	-0.00463976	0.0107946	-0.00461362	0.0233452	0.0324554	0.0171962	0.0150604	-0.00525833	0.00108743	-0.00470509	-0.00819769	-0.00781783	0.00182446
GCTC	0.0204497	0.0248002	-0.0100746	0.00944814	-0.00755388	0.0144172	0.0217477	-0.0176286	-0.00560588	-0.00910539	-0.00620212	-0.00711918	-0.00724409	-0.00581756	-0.00519876	-0.00357886	-0.00583558	-0.00712659	-0.00575406	-0.0072295	-0.0061596	-0.00486581	-0.00612538	-0.00642696	-0.0058625	-0.00532817	-0.00550241	-0.00605637	-0.0060737	-0.00283063	-0.00577227	-0.00655665	-0.00597781	-0.00801338	-0.00606504	-0.00588038	-0.00545456	-0.00693914	-0.00671533	-0.00393979	-0.00717087	-0.00711177	-0.00597781	-0.00677001	-0.00713399	-0.00436737	-0.00600411	-0.00548332	-0.00638591
AAAA	-0.0687337	-0.0333351	0.0540066	-0.0392001	0.0352176	-0.00387493	-0.0668328	0.0354706	0.0307725	1	-0.00838022	-0.00961934	-0.00978811	-0.0078606	-0.00702449	-0.00483571	-0.00788495	-0.00962935	-0.0077748	-0.0097684	-0.00832277	-0.00657461	-0.00827653	-0.00868402	-0.00792133	-0.00719934	-0.00743478	-0.00818329	-0.0082067	-0.00382471	-0.00779941	-0.00885926	-0.00807713	-0.0108276	-0.008195	-0.00794549	-0.00737012	-0.00937606	-0.00907366	-0.00532339	-0.00968918	-0.00960932	-0.00807713	-0.00914754	-0.00963934	-0.00590112	-0.00811267	-0.00740898	-0.00862855
CAAA	-0.0242137	-0.0137875	0.00900824	-0.00721925	0.0265323	-0.0197672	-0.0248137	0.00154091	0.0309082	-0.00958926	-0.0065317	-0.0074975	-0.00762904	-0.0061267	-0.00547502	-0.00376905	-0.00614568	-0.0075053	-0.00605983	-0.00761368	-0.00648693	-0.00512438	-0.00645089	-0.00676849	-0.00617404	-0.00561131	-0.00579481	-0.00637821	-0.00639646	-0.00298105	-0.00607901	-0.00690507	-0.00629547	-0.00843921	-0.00638734	-0.00619287	-0.00574441	-0.00730788	-0.00707218	-0.00414915	-0.00755193	-0.00748969	-0.00629547	-0.00712977	-0.00751309	-0.00459945	-0.00632317	-0.0057747	-0.00672526
CTGA	-0.019737	-0.00424054	0.0139019	-0.00256517	-0.00815893	-0.0304378	-0.0188466	0.00392317	-0.00240861	-0.00990556	-0.00674715	-0.0077448	-0.00788069	-0.0063288	-0.00565561	-0.00389337	-0.0063484	-0.00775286	-0.00625972	-0.00786482	-0.0067009	-0.00529341	-0.00666367	-0.00699176	-0.00637769	-0.0057964	-0.00598595	-0.0065886	-0.00660744	-0.00307939	-0.00627953	-0.00713284	-0.00650313	-0.00871758	-0.00659803	-0.00639714	-0.00593389	-0.00754894	-0.00730546	-0.00428601	-0.00780103	-0.00773674	-0.00650313	-0.00736495	-0.00776091	-0.00475116	-0.00653174	-0.00596518	-0.00694709
AAAT	-0.0616745	-0.0134987	0.0241793	-0.0325468	0.0419844	-0.00678273	-0.0589946	0.0175479	0.0388037	-0.00978811	-0.00666715	-0.00765297	1	-0.00625375	-0.00558855	-0.0038472	-0.00627312	-0.00766093	-0.00618549	-0.00777156	-0.00662145	-0.00523064	-0.00658466	-0.00690885	-0.00630207	-0.00572767	-0.00591497	-0.00651047	-0.0065291	-0.00304287	-0.00620507	-0.00704826	-0.00642602	-0.00861421	-0.00651979	-0.00632129	-0.00586353	-0.00745943	-0.00721884	-0.00423519	-0.00770853	-0.007645	-0.00642602	-0.00727762	-0.00766889	-0.00469483	-0.00645429	-0.00589445	-0.00686472
ATAA	-0.022454	-0.0184914	0.0208858	-0.0272201	0.0186026	-0.00605491	-0.0257076	0.0185158	0.0312728	-0.00473622	-0.00322607	-0.00370308	-0.00376805	-0.00302604	-0.00270416	-0.00186157	-0.00303541	-0.00370693	-0.00299301	-0.00376047	-0.00320395	-0.00253098	-0.00318615	-0.00334302	-0.00304941	-0.00277148	-0.00286211	-0.00315026	-0.00315927	-0.00147237	-0.00300248	-0.00341048	-0.00310939	-0.0041682	-0.00315477	-0.00305872	-0.00283722	-0.00360943	-0.00349302	-0.0020493	-0.00372997	-0.00369923	-0.00310939	-0.00352146	-0.00371078	-0.00227171	-0.00312307	-0.00285218	-0.00332167
1_T_spacer	-0.110347	-0.0615497	0.106267	-0.130086	0.0128345	-0.0460017	-0.156746	0.0735206	0.11036	-0.00504612	0.00124389	-0.00892494	0.00644611	0.0159525	-0.0132919	-0.00709378	-0.000674261	0.00271468	0.0144094	0.00335265	-0.0092944	0.00517278	0.0159332	0.00654222	0.0116645	0.0148863	-0.0144296	-0.0119685	-0.0136423	-0.00261955	0.00379766	0.00739511	-0.000580623	-0.00673215	-0.00322652	0.00733364	-0.0117167	-0.000651359	-0.00468562	-0.00210877	-0.00956188	-0.0256264	-0.00456764	0.020172	0.00679676	0.00274537	-0.00986765	0.00152458	-0.00265977
5_C_spacer	0.157684	0.0875671	-0.0631511	-0.0118676	-0.0914972	0.143546	0.153982	-0.0660823	0.0130955	-0.0170453	0.00171086	-0.00303744	-0.000851369	-0.0048847	0.0107741	-0.00863114	0.0125202	-0.000578463	0.00642182	-0.0161867	-0.00901727	-0.00255834	0.00225909	-0.00221241	-0.000278989	-0.00309387	0.0128674	-0.014789	0.00146959	-0.00391801	-0.00589326	-0.0223491	-0.00735368	-0.00209315	-0.000909037	0.00257293	0.0030833	0.00235109	-0.0112642	0.0159211	-0.00200372	0.0179545	0.00783418	0.0091473	0.0120794	-0.0152197	-0.0106934	-0.0149592	0.0120716
ACTA	-0.00809438	-0.0149063	0.0178506	-0.0073622	-0.0145489	0.00832519	-0.00610644	-0.015353	-0.0172991	-0.00382471	-0.0026052	-0.00299041	-0.00304287	-0.00244366	-0.00218373	-0.0015033	-0.00245123	-0.00299352	-0.00241699	-0.00303675	-0.00258734	-0.00204388	-0.00257296	-0.00269964	-0.00246254	-0.00223809	-0.00231128	-0.00254397	-0.00255125	1	-0.00242464	-0.00275412	-0.00251097	-0.00336601	-0.00254762	-0.00247005	-0.00229118	-0.00291478	-0.00282077	-0.00165491	-0.00301212	-0.00298729	-0.00251097	-0.00284374	-0.00299663	-0.00183451	-0.00252202	-0.00230326	-0.0026824
TTGA	-0.0188846	-0.0395513	0.0021347	-0.000238271	0.00769475	-0.00723509	-0.0153538	-0.0194333	0.0108318	-0.00793342	-0.00540383	-0.00620286	-0.00631169	-0.00506877	-0.00452961	-0.00311822	-0.00508447	-0.00620931	-0.00501344	-0.00629898	-0.00536679	-0.00423952	-0.00533697	-0.00559974	-0.00510793	-0.00464237	-0.00479418	-0.00527685	-0.00529194	-0.0024663	-0.00502931	-0.00571273	-0.00520839	-0.00698196	-0.0052844	-0.00512351	-0.00475249	-0.00604599	-0.00585099	-0.00343269	-0.00624789	-0.0061964	-0.00520839	-0.00589863	-0.00621576	-0.00380523	-0.00523131	-0.00477755	-0.00556397
CATT	-0.0198215	0.0235297	0.0215527	0.0104525	-0.00268581	-0.00795411	-0.0174338	0.0159533	0.00534169	-0.00930394	-0.00633736	-0.00727442	-0.00740205	-0.00594441	-0.00531212	-0.0036569	-0.00596282	-0.00728199	-0.00587953	-0.00738714	-0.00629392	-0.00497191	-0.00625895	-0.00656711	-0.00599034	-0.00544435	-0.00562239	-0.00618844	-0.00620614	-0.00289236	-0.00589814	-0.00669962	-0.00610816	-0.00818811	-0.00619729	-0.00600861	-0.0055735	-0.00709045	-0.00686176	-0.0040257	-0.00732723	-0.00726685	-0.00610816	-0.00691763	-0.00728955	-0.0044626	-0.00613503	-0.00560288	-0.00652516
CATA	-0.0255274	-0.006221	0.0286513	-0.0171704	0.00585593	-0.010996	-0.0299453	0.0162952	0.00491987	-0.00660361	-0.00449804	-0.00516313	-0.00525371	-0.00421914	-0.00377035	-0.00259554	-0.0042322	-0.0051685	-0.00417308	-0.00524314	-0.0044672	-0.00352889	-0.00444238	-0.0046611	-0.00425173	-0.00386421	-0.00399058	-0.00439233	-0.0044049	-0.00205289	-0.00418629	-0.00475516	-0.00433535	-0.00581163	-0.00439862	-0.0042647	-0.00395587	-0.00503255	-0.00487024	-0.0028573	-0.00520061	-0.00515775	-0.00433535	-0.00490989	-0.00517386	-0.0031674	-0.00435443	-0.00397673	-0.00463133
triplet_TAA	-0.0936076	-0.0854569	0.0566012	-0.043507	0.00609312	-0.0171551	-0.0929567	0.0274837	0.0252227	0.100727	0.0863463	0.0433424	0.0747555	0.00431985	0.0561685	-0.00478577	0.0102899	-0.00952989	-0.00769451	0.0066037	0.0051032	0.00793745	0.0454638	-0.00128495	0.0742113	-0.00272501	0.0118203	0.0384094	0.00347229	-0.00378521	0.0126032	0.0181069	-0.00799371	-0.00336305	0.0228512	0.00410786	-0.007294	0.00258003	0.0207676	-0.00526841	0.028136	0.0285238	0.00378449	0.0169856	0.00364879	0.0477655	0.0447433	0.0375712	0.0319175
TTGG	-0.00865432	-0.0766107	0.0162016	-0.00416667	0.0108977	-0.00940278	-0.0126646	-0.00205192	-0.00591133	-0.00868402	-0.00591511	-0.00678973	-0.00690885	-0.00554834	-0.00495817	-0.00341325	-0.00556552	-0.00679679	-0.00548778	-0.00689494	-0.00587456	-0.00464063	-0.00584192	-0.00612954	-0.0055912	-0.00508159	-0.00524777	-0.0057761	-0.00579262	-0.00269964	-0.00550515	-0.00625323	-0.00570117	-0.00764254	-0.00578437	-0.00560826	-0.00520214	-0.00661801	-0.00640456	-0.00375747	-0.00683902	-0.00678266	-0.00570117	-0.00645671	-0.00680385	-0.00416526	-0.00572625	-0.00522956	-0.00609039
5_G_spacer	0.11195	0.00466338	-0.0689924	0.100855	-0.0538869	-0.0335776	0.114144	-0.0735297	-0.105063	-0.00931489	-0.00797634	-0.000768449	-4.9296e-05	-0.00532944	-0.00657627	-0.00139908	-0.00280445	0.0134674	0.0163989	0.0164576	0.014714	-0.0132954	-0.0112987	-0.00938347	-0.0166883	0.00217688	-0.00921892	-0.00270094	0.00129053	0.00292694	0.0106149	0.00917183	-0.00816825	-0.00330777	-0.0106756	-0.00819496	-0.013964	0.0133643	-0.00100828	0.000987731	0.00172911	0.0141229	0.00833878	0.00304987	-0.00452308	-0.000412832	-0.0100412	0.0124418	-0.00994233
TTGT	-0.0268541	-0.0328148	0.0170338	-0.0157684	0.00465446	-0.00273733	-0.0256705	0.00844434	0.0134754	-0.00795755	-0.00542027	-0.00622172	-0.00633088	-0.00508418	-0.00454339	-0.00312771	-0.00509993	-0.00622819	-0.00502869	-0.00631813	-0.00538311	-0.00425241	-0.0053532	-0.00561677	-0.00512346	-0.00465649	-0.00480876	-0.00529289	-0.00530803	-0.0024738	-0.00504461	-0.00573011	-0.00522423	-0.00700319	-0.00530047	-0.00513909	-0.00476694	-0.00606437	-0.00586878	-0.00344313	-0.00626689	-0.00621524	-0.00522423	-0.00591657	-0.00623466	-0.00381681	-0.00524722	-0.00479208	-0.00558089
ACAT	-0.00986043	0.018219	0.0103253	-0.00324689	0.00550424	-0.00832709	-0.0117728	0.00190464	0.0215417	-0.0082067	-0.00558997	-0.00641652	-0.0065291	-0.00524337	-0.00468564	-0.00322563	-0.00525961	-0.0064232	-0.00518614	-0.00651595	-0.00555165	-0.00438555	-0.00552081	-0.00579262	-0.00528387	-0.00480228	-0.00495932	-0.00545861	1	-0.00255125	-0.00520255	-0.00590951	-0.0053878	-0.00722246	-0.00546642	-0.00529999	-0.00491619	-0.00625425	-0.00605253	-0.00355093	-0.00646311	-0.00640984	-0.0053878	-0.00610181	-0.00642986	-0.00393631	-0.0054115	-0.00494212	-0.00575562
TATA	-0.0445322	-0.0249813	0.0141369	-0.00292314	0.0454194	0.00236031	-0.0429198	0.0296293	0.0221177	-0.00621619	-0.00423415	-0.00486022	-0.00494549	-0.00397161	-0.00354916	-0.00244327	-0.00398391	-0.00486527	-0.00392826	-0.00493553	-0.00420512	-0.00332185	-0.00418176	-0.00438765	-0.00400229	-0.0036375	-0.00375646	-0.00413465	-0.00414647	-0.00193246	-0.00394069	-0.00447618	-0.00408101	-0.00547068	-0.00414056	-0.0040145	-0.00372379	-0.0047373	-0.00458451	-0.00268967	-0.0048955	-0.00485516	-0.00408101	-0.00462184	-0.00487033	-0.00298157	-0.00409896	-0.00374342	-0.00435962
TAAA	-0.0495165	-0.0427256	0.0321508	-0.0265694	0.0267589	-0.0137893	-0.046959	0.0272923	0.0187415	-0.00778712	-0.00530418	-0.00608847	-0.00619529	-0.00497529	-0.00444608	-0.00306072	-0.0049907	-0.0060948	-0.00492099	-0.00618281	-0.00526782	-0.00416134	-0.00523855	-0.00549647	-0.00501373	-0.00455675	-0.00470577	-0.00517953	-0.00519435	-0.00242082	-0.00493656	-0.00560738	-0.00511234	-0.0068532	-0.00518695	-0.00502902	-0.00466485	-0.00593449	-0.00574308	-0.00336939	-0.00613267	-0.00608213	-0.00511234	-0.00578985	-0.00610113	-0.00373506	-0.00513483	-0.00468944	-0.00546136
TATT	-0.0488748	-0.0272935	0.0546426	-0.0347151	0.0200289	-0.00410961	-0.0528858	0.0160935	0.0145515	-0.0093246	-0.00635144	-0.00729057	-0.00741849	-0.00595761	-0.00532391	-0.00366502	-0.00597607	-0.00729816	-0.00589259	-0.00740355	-0.0063079	-0.00498295	-0.00627285	-0.00658169	-0.00600364	-0.00545644	-0.00563488	-0.00620218	-0.00621992	-0.00289878	-0.00591124	-0.0067145	-0.00612172	-0.00820629	-0.00621106	-0.00602195	-0.00558587	-0.00710619	-0.006877	-0.00403464	-0.00734351	-0.00728298	-0.00612172	-0.006933	-0.00730574	-0.00447251	-0.00614865	-0.00561533	-0.00653965
TCTA	-0.0143533	-0.0199245	0.0154401	-0.0132985	0.00109985	0.0175839	-0.013118	0.00543237	0.00294908	-0.00648684	-0.0044185	-0.00507183	-0.00516081	-0.00414453	-0.00370368	-0.00254964	-0.00415736	-0.0050771	-0.00409929	-0.00515042	-0.00438821	-0.00346648	-0.00436383	-0.00457868	-0.00417655	-0.00379588	-0.00392001	-0.00431466	-0.00432701	-0.00201659	-0.00411226	-0.00467107	-0.00425869	-0.00570886	-0.00432084	-0.00418929	-0.00388592	-0.00494356	-0.00478411	-0.00280677	-0.00510865	-0.00506654	-0.00425869	-0.00482307	-0.00508237	-0.00311139	-0.00427743	-0.00390641	-0.00454943
CCTG	0.00682795	0.012206	0.0124954	-0.017036	-0.00377587	-0.00778625	0.00248856	-0.00905053	0.0128729	-0.0107828	-0.0073447	-0.0084307	-0.00857862	-0.00688929	-0.00615649	-0.00423817	-0.00691062	-0.00843947	-0.00681409	-0.00856134	-0.00729435	-0.0057622	-0.00725382	-0.00761096	-0.00694251	-0.00630974	-0.00651608	-0.0071721	-0.00719261	-0.0033521	-0.00683566	-0.00776454	-0.00707906	-0.00948962	-0.00718236	-0.00696369	-0.00645941	-0.00821749	-0.00795245	-0.00466559	-0.00849191	-0.00842192	-0.00707906	-0.0080172	-0.00844823	-0.00517194	-0.0071102	-0.00649347	-0.00756234
8_T_spacer	-0.132329	-0.0991758	0.150461	-0.0657069	-0.0436475	-0.0393966	-0.12755	0.0523107	0.0449595	0.00522096	-0.00152142	0.00515755	-0.00383138	0.00548103	-0.00132429	0.0115525	-0.00387283	-0.0134207	-0.0077954	-0.00669436	0.0147521	0.00801965	0.00197682	0.00357387	0.0123516	-0.0017151	-0.00209706	0.00854789	6.42177e-05	0.014185	-0.0150421	0.0171915	0.000223343	-0.0106175	-0.013243	-0.0012083	-0.00036933	-0.00102461	-0.00102605	-0.00568719	-0.0108268	-0.0247278	-0.00291717	-0.000770221	-0.0170156	-0.00307163	0.00979704	0.00554622	0.00459998
CTGC	0.0289399	0.0208706	-0.0175975	0.00628115	-0.0122626	0.0024022	0.0262214	-0.0271282	-0.0323951	-0.0104737	-0.00713414	-0.00818902	-0.00833269	-0.00669179	-0.00598	-0.00411668	-0.00671252	-0.00819753	-0.00661875	-0.00831591	-0.00708524	-0.00559702	-0.00704587	-0.00739277	-0.00674349	-0.00612885	-0.00632928	-0.00696649	-0.00698642	-0.00325601	-0.0066397	-0.00754195	-0.00687612	-0.00921758	-0.00697646	-0.00676406	-0.00627424	-0.00798191	-0.00772447	-0.00453184	-0.00824847	-0.00818049	-0.00687612	-0.00778737	-0.00820605	-0.00502367	-0.00690637	-0.00630732	-0.00734555
9_T_spacer	-0.137491	-0.111887	0.165682	-0.0533392	-0.0307437	-0.0536439	-0.130587	0.0377382	0.0625004	0.033022	0.0106789	-0.0042097	0.0152528	0.00793206	-0.0035711	-0.00654366	-0.00927037	-0.00429942	-0.00942918	-0.0115387	-0.00326573	0.0157977	0.00169669	-0.00935182	0.00255647	0.00995534	-0.0149993	-0.00250636	0.00695354	0.00146579	0.0176746	-0.000889817	0.00260518	0.0188468	0.00197536	-0.00608921	0.0115323	0.0064801	-0.0180768	-0.0181696	-0.00483401	-0.0058625	-0.0237713	0.00927304	0.00777245	0.0172467	0.00277474	-0.012554	0.0104924
ACTT	-0.0306213	0.00851865	0.029353	-0.00980509	0.0083976	-0.0295494	-0.0280275	0.0107586	0.0217658	-0.00807713	-0.00550172	-0.00631522	-0.00642602	-0.00516058	-0.00461166	-0.00317471	-0.00517657	-0.00632179	-0.00510426	-0.00641308	-0.005464	-0.00431631	-0.00543365	-0.00570117	-0.00520045	-0.00472646	-0.00488102	-0.00537243	-0.0053878	-0.00251097	-0.00512041	-0.00581621	1	-0.00710843	-0.00538012	-0.00521632	-0.00483858	-0.0061555	-0.00595697	-0.00349487	-0.00636107	-0.00630864	-0.00530274	-0.00600548	-0.00632835	-0.00387416	-0.00532607	-0.00486409	-0.00566475
CCTA	-0.0151976	0.0462732	-0.00898822	-0.0102322	0.0021424	0.000456468	-0.0108447	0.00982654	0.00710544	-0.00607641	-0.00413893	-0.00475093	-0.00483428	-0.0038823	-0.00346935	-0.00238833	-0.00389432	-0.00475587	-0.00383992	-0.00482455	-0.00411056	-0.00324716	-0.00408772	-0.00428898	-0.00391229	-0.00355571	-0.00367199	-0.00404167	-0.00405323	-0.001889	-0.00385208	-0.00437553	-0.00398924	-0.00534766	-0.00404746	-0.00392423	-0.00364005	-0.00463077	-0.00448142	-0.00262919	-0.00478542	-0.00474598	-0.00398924	-0.00451791	-0.00476081	-0.00291453	-0.00400679	-0.00365925	-0.00426158
ACTC	-0.00350959	0.0419681	-0.00798161	-0.00906139	0.000319677	-0.00951747	-0.000654577	0.0169743	0.0123677	-0.00779941	-0.00531255	-0.00609808	-0.00620507	-0.00498315	-0.0044531	-0.00306555	-0.00499858	-0.00610442	-0.00492876	-0.00619258	-0.00527613	-0.00416791	-0.00524682	-0.00550515	-0.00502165	-0.00456395	-0.0047132	-0.00518771	-0.00520255	-0.00242464	1	-0.00561623	-0.00512041	-0.00686402	-0.00519514	-0.00503696	-0.00467221	-0.00594386	-0.00575215	-0.00337471	-0.00614235	-0.00609173	-0.00512041	-0.00579899	-0.00611076	-0.00374096	-0.00514294	-0.00469685	-0.00546998
7_C_spacer	0.167836	0.0765085	-0.0592406	-0.00692144	-0.102432	0.145851	0.160234	-0.0548619	0.0198582	-0.00588509	-0.00861816	-0.00521925	-0.017335	0.0012177	0.000997275	0.00152393	-0.0100502	-0.00142835	-0.00540159	0.00152637	-0.00464026	-0.0127236	0.00228667	-0.00162286	0.00429046	-0.0167766	0.00436204	-0.00995675	-0.00257805	-0.00651311	-0.000309457	-0.0116755	-0.00239639	0.00791084	0.00966579	0.0082177	-0.00396522	0.0124926	-0.00793967	0.00468056	-0.00284585	-0.0120427	0.0170957	-0.0149294	0.0187244	-0.0052465	-0.000682116	0.00238939	-0.00446524
AATT	-0.037572	-0.0144587	0.027474	-0.0264137	0.0303539	-0.0160814	-0.0418037	0.0102231	0.0262862	-0.00792133	-0.0053956	-0.0061934	-0.00630207	-0.00506104	-0.00452271	-0.00311347	-0.00507672	-0.00619985	-0.0050058	-0.00628938	-0.00535861	-0.00423306	-0.00532884	-0.0055912	1	-0.00463529	-0.00478688	-0.0052688	-0.00528387	-0.00246254	-0.00502165	-0.00570403	-0.00520045	-0.00697132	-0.00527634	-0.0051157	-0.00474525	-0.00603677	-0.00584207	-0.00342746	-0.00623837	-0.00618695	-0.00520045	-0.00588964	-0.00620628	-0.00379943	-0.00522333	-0.00477027	-0.00555549
10_T_spacer	-0.140509	-0.128174	0.180491	-0.0695728	-0.0371995	-0.0663899	-0.138318	0.0461232	0.0716129	0.0157433	-0.019567	-0.0102543	0.00391333	-0.00885136	0.00510974	-0.00736289	0.00869546	0.0282388	0.0141259	0.00115277	0.0249124	0.0080829	0.0205205	0.00812941	-1.21383e-05	0.00902969	0.0208958	-0.00351002	-0.00121631	0.0243174	-0.000408254	0.00815678	0.00104617	-0.0128713	-0.0171895	-0.00957398	-0.00900213	0.00374157	-0.000896709	-0.00348982	0.00320707	-0.00286612	0.0107343	0.00110571	0.00670266	0.00614466	-0.00336257	-0.0193278	0.000598021
CTAT	-0.0420384	-0.0088426	0.016979	-0.0278347	0.0212402	-0.010835	-0.0397701	0.0139736	0.0209456	-0.00581972	-0.00396409	-0.00455023	-0.00463007	-0.0037183	-0.00332279	-0.00228744	-0.00372982	-0.00455497	-0.00367771	-0.00462075	-0.00393692	-0.00310999	-0.00391505	-0.0041078	-0.00374703	-0.0034055	-0.00351687	-0.00387094	-0.00388201	-0.0018092	-0.00368935	-0.00419069	-0.00382072	-0.00512176	-0.00387648	-0.00375846	-0.00348629	-0.00443516	-0.00429211	-0.00251812	-0.00458327	-0.0045455	-0.00382072	-0.00432706	-0.0045597	-0.00279141	-0.00383753	-0.00350467	-0.00408156
TCAA	-0.0253455	-0.0458481	0.0178258	-0.012903	0.00389532	-0.0190856	-0.0240342	0.0175205	0.032269	-0.00789709	-0.00537909	-0.00617446	-0.00628278	-0.00504556	-0.00450887	-0.00310394	-0.00506119	-0.00618088	-0.00499049	-0.00627013	-0.00534221	-0.00422011	-0.00531253	-0.0055741	-0.00508454	-0.00462111	-0.00477223	-0.00525268	-0.00526771	-0.002455	-0.00500628	-0.00568657	-0.00518454	-0.00694999	-0.0052602	-0.00510005	-0.00473073	-0.0060183	-0.00582419	-0.00341697	-0.00621928	-0.00616803	-0.00518454	-0.00587162	-0.0061873	-0.00378781	-0.00520735	-0.00475567	-0.00553849
3_T_spacer	-0.143114	-0.0442927	0.160707	-0.0665108	-0.0312294	-0.0588539	-0.134828	0.0182638	0.0517883	0.0135105	0.000541272	-0.0127249	0.00333887	-0.000123756	-0.00350906	0.012801	0.00543683	0.0109643	-0.00197295	0.00395903	-0.00389746	0.0069934	0.00103917	0.0153892	0.028128	-0.0142902	0.00794769	0.0156466	0.00424598	0.0173773	0.0132341	0.00264551	0.0189239	-0.00945651	-0.00526589	-0.0066747	0.0227092	0.00792677	-0.00355598	0.0048539	-0.00169716	0.0150751	-0.00883866	-0.000135598	0.00913115	0.0019415	-0.00913798	-0.0119392	0.00253092
TTAC	-0.0276133	-0.0245984	0.0319157	-0.0160769	0.00123638	0.00630522	-0.0264776	0.00989404	0.006956	-0.00422644	-0.00287883	-0.0033045	-0.00336248	-0.00270033	-0.0024131	-0.0016612	-0.00270869	-0.00330794	-0.00267085	-0.00335571	-0.00285909	-0.00225855	-0.00284321	-0.00298319	-0.00272119	-0.00247317	-0.00255404	-0.00281118	-0.00281922	-0.00131389	-0.00267931	-0.00304339	-0.00277471	-0.00371956	-0.0028152	-0.00272949	-0.00253183	-0.00322093	-0.00311704	-0.00182873	-0.00332849	-0.00330106	-0.00277471	-0.00314243	-0.00331137	-0.00202719	-0.00278692	-0.00254518	-0.00296414
triplet_TAT	-0.23876	-0.195919	0.121681	-0.069314	0.0307679	-0.0740473	-0.221896	0.0803147	0.0783767	0.00411792	-0.0178066	-0.0156246	-0.0129095	-0.00690645	-0.0105455	-0.00392537	-0.0128478	-0.0172541	-0.0165202	-0.00889982	-0.0176845	0.00123294	-0.0129319	0.0135048	-0.002249	-0.0024728	-0.0157977	-0.00609171	-0.00617332	0.00190118	-0.00768755	-0.00576919	0.0152601	-0.0151488	-0.0136529	-0.0100982	0.00417883	0.000652505	-0.01928	-0.00121324	-0.01262	-0.0131884	-0.00285844	-0.00510133	-0.0140752	-0.00602874	-0.0172381	0.00191564	0.00221236
TTGC	0.0102872	-0.0150393	-0.00619818	0.017458	-0.0129901	-0.00891859	0.00878157	-0.014077	-0.0182497	-0.00742189	-0.00505541	-0.00580291	-0.00590472	-0.00474194	-0.00423755	-0.00291716	-0.00475663	-0.00580895	-0.00469019	-0.00589283	-0.00502075	-0.00396616	-0.00499286	-0.00523868	-0.00477858	-0.00434304	-0.00448506	-0.0049366	-0.00495073	-0.00230728	-0.00470503	-0.00534439	-0.00487256	-0.00653177	-0.00494367	-0.00479315	-0.00444606	-0.00565615	-0.00547373	-0.00321136	-0.00584504	-0.00579687	-0.00487256	-0.0055183	-0.00581498	-0.00355988	-0.004894	-0.0044695	-0.00520521
CTAA	-0.0310951	-0.00667749	0.00599446	-0.0180985	0.0116465	-0.00277675	-0.0288874	0.00823025	0.00919932	-0.00567029	-0.00386231	-0.0044334	-0.00451118	-0.00362283	-0.00323747	-0.0022287	-0.00363405	-0.00443801	-0.00358328	-0.0045021	-0.00383583	-0.00303013	-0.00381452	-0.00400233	-0.00365081	-0.00331806	-0.00342657	-0.00377155	-0.00378234	-0.00176275	-0.00359462	-0.00408309	-0.00372262	-0.00499025	-0.00377694	-0.00366195	-0.00339677	-0.00432128	-0.0041819	-0.00245347	-0.00446559	-0.00442878	-0.00372262	-0.00421596	-0.00444262	-0.00271973	-0.003739	-0.00341468	-0.00397676
12_T_spacer	-0.14169	-0.0903226	0.197192	-0.0651864	-0.0391732	-0.0542555	-0.135015	0.0346596	0.0728267	0.0228678	-0.0028285	-0.0036306	0.0136146	-0.00761567	-0.016655	-0.0112315	-0.00161726	-0.00500001	0.0157264	-0.00963477	0.0129343	-0.0113532	0.00112151	-0.00518847	0.0284459	0.00528148	-0.00374732	-0.00543265	0.00381001	0.0279211	0.00287358	0.0010565	0.0137477	0.0140034	0.00293339	0.00345581	-0.0114465	0.0296723	-0.014116	0.0127464	-0.00217394	-0.00694362	0.00717461	-0.00399388	-0.00084651	-0.00425982	-0.0103211	0.00805946	-0.000886393
TATC	-0.038947	-0.00443532	0.0136877	-0.0189253	0.0276271	0.00687662	-0.0378777	0.0213735	0.0441917	-0.00648684	-0.0044185	-0.00507183	-0.00516081	-0.00414453	-0.00370368	-0.00254964	-0.00415736	-0.0050771	-0.00409929	-0.00515042	-0.00438821	-0.00346648	-0.00436383	-0.00457868	-0.00417655	-0.00379588	-0.00392001	-0.00431466	-0.00432701	-0.00201659	-0.00411226	-0.00467107	-0.00425869	-0.00570886	-0.00432084	-0.00418929	-0.00388592	-0.00494356	-0.00478411	-0.00280677	-0.00510865	-0.00506654	-0.00425869	-0.00482307	-0.00508237	-0.00311139	-0.00427743	-0.00390641	-0.00454943
CCAC	0.0340131	0.0633831	-0.016852	-0.0050034	-0.0313075	0.0231177	0.0363199	-0.021062	-0.0253141	-0.00893487	-0.00608597	-0.00698585	-0.00710842	-0.00570861	-0.00510139	-0.00351184	-0.00572629	-0.00699312	-0.0056463	-0.00709411	-0.00604425	-0.00477468	-0.00601067	-0.0063066	-0.00575271	-0.00522838	-0.00539936	-0.00594295	-0.00595995	-0.00277762	-0.00566417	-0.00643386	-0.00586585	-0.0078633	-0.00595145	-0.00577026	-0.0053524	-0.00680918	-0.00658956	-0.00386601	-0.00703657	-0.00697858	-0.00586585	-0.00664322	-0.00700038	-0.00428557	-0.00589166	-0.00538062	-0.00626631
CCTT	-0.018266	0.0814407	-0.00220219	-0.0147084	-7.95066e-05	-0.0168446	-0.0151248	0.00981158	-0.00625362	-0.0100984	-0.00687849	-0.00789556	-0.00803409	-0.00645199	-0.0057657	-0.00396915	-0.00647197	-0.00790377	-0.00638156	-0.00801791	-0.00683134	-0.00539644	-0.00679338	-0.00712785	-0.00650183	-0.00590922	-0.00610247	-0.00671685	-0.00673606	-0.00313933	-0.00640176	-0.00727168	-0.00662971	-0.00888727	-0.00672646	-0.00652167	-0.0060494	-0.00769588	-0.00744766	-0.00436944	-0.00795288	-0.00788734	-0.00662971	-0.00750831	-0.00791198	-0.00484365	-0.00665888	-0.0060813	-0.00708232
CCAT	0.00210318	0.045776	0.00743237	-0.00395595	-0.0124254	0.00138064	0.00179328	-0.00234267	-0.00140379	-0.00889174	-0.00605659	-0.00695213	-0.00707411	-0.00568105	-0.00507677	-0.00349489	-0.00569865	-0.00695936	-0.00561904	-0.00705986	-0.00601507	-0.00475163	-0.00598165	-0.00627616	-0.00572494	-0.00520314	-0.00537329	-0.00591426	-0.00593118	-0.00276421	-0.00563683	-0.0064028	-0.00583754	-0.00782534	-0.00592273	-0.0057424	-0.00532657	-0.00677631	-0.00655775	-0.00384734	-0.00700261	-0.00694489	-0.00583754	-0.00661115	-0.00696659	-0.00426489	-0.00586322	-0.00535465	-0.00623607
TTAT	-0.0364606	-0.0445614	0.0362342	-0.0123899	0.0255199	0.00125817	-0.0352556	0.0101815	0.0205556	-0.00707874	-0.00482167	-0.00553461	-0.00563172	-0.0045227	-0.00404163	-0.00278229	-0.00453671	-0.00554037	-0.00447334	-0.00562038	-0.00478862	-0.00378279	-0.00476201	-0.00499647	-0.00455764	-0.00414224	-0.0042777	-0.00470836	-0.00472183	-0.0022006	-0.00448749	-0.00509729	-0.00464728	-0.00622978	-0.0047151	-0.00457154	-0.0042405	-0.00539464	-0.00522065	-0.00306288	-0.0055748	-0.00552885	-0.00464728	-0.00526316	-0.00554612	-0.00339529	-0.00466773	-0.00426285	-0.00496455
triplet_AAG	-0.00977131	0.0141504	-0.0166317	0.0335167	0.145932	-0.0548263	-0.0140416	0.0302279	0.0188787	-0.000159768	5.04399e-05	0.010374	0.00687709	-0.00943795	-0.00508452	-0.0011641	-0.0166494	-0.00250261	-0.00685182	-0.0102036	-0.00295433	-0.000857914	0.00880435	-0.00694764	-0.0196209	-0.0122361	0.00550566	-0.0171724	0.010674	-0.00603481	0.00806921	-0.000930561	-0.00150536	-0.0112715	-0.0158554	0.0091402	-0.00314243	0.00498588	-0.0164087	-0.0112695	-0.00806082	-0.00879972	0.00611026	-0.00632341	-0.0153529	-0.0107351	-0.0217081	-0.00713606	0.000485488
TCAT	-0.0197616	-0.00944381	0.00882119	-0.000503936	0.00429383	-0.0197788	-0.0226677	0.0253329	0.00399151	-0.00978811	-0.00666715	-0.00765297	-0.00778724	-0.00625375	-0.00558855	-0.0038472	-0.00627312	-0.00766093	-0.00618549	-0.00777156	-0.00662145	-0.00523064	-0.00658466	-0.00690885	-0.00630207	-0.00572767	-0.00591497	-0.00651047	-0.0065291	-0.00304287	-0.00620507	-0.00704826	-0.00642602	-0.00861421	-0.00651979	-0.00632129	-0.00586353	-0.00745943	-0.00721884	-0.00423519	-0.00770853	-0.007645	-0.00642602	-0.00727762	-0.00766889	-0.00469483	-0.00645429	-0.00589445	-0.00686472
10_A_spacer	-0.148797	0.0377399	-0.0294319	-0.0584453	0.179407	-0.065665	-0.155042	0.0793427	0.0680448	0.00196739	0.020279	0.0199385	0.0345299	0.0169633	0.00262814	-0.0139836	-0.000678308	-0.0300723	-0.0310699	0.00269241	-0.00545147	0.00462685	-0.000456491	-0.00703375	0.00166872	-0.0200204	-0.0336409	0.0106027	-0.0081311	-0.00832146	-9.85891e-05	0.00346253	0.00521186	-0.0137025	-0.0156452	0.00229406	-0.0021559	-0.0123598	0.012571	0.00155994	0.00445387	-0.0137436	-0.0162342	-0.00739896	-0.0186682	0.00272021	-0.00751411	0.00483304	-0.00126414
ATAT	-0.0597289	-0.0432381	0.0149052	-0.0206708	0.0386327	-0.0100847	-0.0552197	0.0274029	0.0305807	-0.00788495	-0.00537082	-0.00616496	-0.00627312	-0.0050378	-0.00450194	-0.00309917	-0.0050534	-0.00617137	-0.00498281	-0.00626049	-0.005334	-0.00421362	-0.00530436	-0.00556552	-0.00507672	-0.004614	-0.00476489	-0.0052446	-0.00525961	-0.00245123	-0.00499858	-0.00567783	-0.00517657	-0.0069393	-0.00525211	-0.0050922	-0.00472345	-0.00600905	-0.00581524	-0.00341172	-0.00620972	-0.00615854	-0.00517657	-0.00586259	-0.00617778	-0.00378198	-0.00519934	-0.00474836	-0.00552997
11_T_spacer	-0.13414	-0.176129	0.178873	-0.0476079	-0.039084	-0.0590543	-0.134289	0.0363439	0.0584775	0.0180175	-0.00822245	0.019676	0.0185909	0.0111188	-0.00556651	-0.00706977	-0.00174381	-0.00973488	-0.0118816	-0.00114793	-0.0146917	-0.00148294	0.00368	-0.0136578	-0.00103871	0.00726931	-0.00741876	-0.0110632	-0.00822903	0.018234	-0.015263	-0.00476131	-0.000959453	0.0046945	-0.00610789	-0.00855881	-0.00742197	0.00572733	-0.00165218	-0.00391917	-0.0115302	-0.00740484	0.00928983	-0.00551497	-0.00809892	0.0142752	-0.00486659	0.000618271	-0.00745117
CCAA	0.0129406	0.031051	-0.00369001	-0.00871167	-0.00669854	0.00864653	0.0144767	-0.00178382	0.00206426	-0.00773775	-0.00527055	-0.00604987	-0.00615601	-0.00494375	-0.00441789	-0.00304131	-0.00495906	-0.00605616	-0.00488979	-0.00614362	-0.00523442	-0.00413495	-0.00520534	-0.00546162	-0.00498194	-0.00452786	-0.00467594	-0.00514669	-0.00516142	-0.00240547	-0.00490526	-0.00557183	-0.00507993	-0.00680975	-0.00515406	-0.00499714	-0.00463527	-0.00589686	-0.00570667	-0.00334803	-0.00609379	-0.00604357	-0.00507993	-0.00575314	-0.00606245	-0.00371138	-0.00510228	-0.00465971	-0.00542673
TCTC	-0.00137309	0.0274686	-0.00414472	-0.00634941	0.0133278	0.0157972	-0.00262	0.00331965	0.00671833	-0.00968918	-0.00659976	-0.00757562	-0.00770853	-0.00619054	-0.00553207	-0.00380832	-0.00620972	-0.0075835	-0.00612297	-0.00769301	-0.00655452	-0.00517777	-0.00651811	-0.00683902	-0.00623837	-0.00566978	-0.00585519	-0.00644467	-0.00646311	-0.00301212	-0.00614235	-0.00697703	-0.00636107	-0.00852714	-0.0064539	-0.0062574	-0.00580427	-0.00738403	-0.00714588	-0.00419239	-0.00763062	-0.00756773	-0.00636107	-0.00720406	-0.00759138	-0.00464738	-0.00638905	-0.00583487	-0.00679534
CCTC	0.0309452	0.0699499	-0.0100777	0.0184042	-0.0169818	0.0210267	0.0327398	-0.0119911	-0.0135497	-0.00994441	-0.00677362	-0.00777518	-0.0079116	-0.00635362	-0.0056778	-0.00390864	-0.0063733	-0.00778327	-0.00628427	-0.00789567	-0.00672718	-0.00531417	-0.00668981	-0.00701918	-0.0064027	-0.00581913	-0.00600943	-0.00661444	-0.00663336	-0.00309146	-0.00630416	-0.00716082	-0.00652863	-0.00875177	-0.00662391	-0.00642224	-0.00595717	-0.00757854	-0.00733412	-0.00430282	-0.00783163	-0.00776708	-0.00652863	-0.00739383	-0.00779135	-0.0047698	-0.00655736	-0.00598858	-0.00697434
TTAA	-0.0355284	-0.059929	0.0252694	-0.00127531	0.014063	-0.0274445	-0.0373078	0.0171627	-0.00212799	-0.00688701	-0.00469107	-0.00538471	-0.00547918	-0.0044002	-0.00393216	-0.00270693	-0.00441383	-0.00539031	-0.00435217	-0.00546815	-0.00465891	-0.00368033	-0.00463303	-0.00486114	-0.0044342	-0.00403004	-0.00416183	-0.00458083	-0.00459394	-0.002141	-0.00436595	-0.00495923	-0.00452141	-0.00606104	-0.00458739	-0.00444772	-0.00412564	-0.00524853	-0.00507925	-0.00297992	-0.0054238	-0.0053791	-0.00452141	-0.0051206	-0.0053959	-0.00330333	-0.0045413	-0.00414739	-0.00483008
6_C_spacer	0.15944	0.0879825	-0.0654721	-0.00758053	-0.100094	0.146868	0.152617	-0.0591071	0.0139368	-0.000428709	-0.00481198	-0.00552816	-0.00409471	-0.00937038	-0.00308352	0.00537272	-0.0168878	-0.00390423	-0.00916841	0.01553	-0.0226043	0.00183422	-0.00784593	-0.00183265	-0.00416566	-0.00925237	-0.00511445	0.018644	0.00280478	-0.00141806	0.000124815	-0.0104531	0.005131	-0.0174487	0.00191649	0.00701595	-0.00173913	0.000667389	0.0100185	-0.010429	-0.00999449	-0.00457808	0.00258138	0.0119341	0.00285526	-0.00638344	-0.00792677	-0.00932575	-0.0108608
base_after_T	-0.21943	-0.199691	0.126276	-0.0821805	0.0398338	-0.0889863	-0.242945	0.0666678	0.0805049	-0.0208415	-0.0279846	-0.0364679	-0.0164381	-0.0138147	-0.0316742	-0.0118894	-0.0108082	-0.028896	-0.0190465	-0.0347264	-0.0128705	-0.00348116	-0.0159248	0.00236141	-0.0288534	-0.00906043	-0.0131304	-0.0189905	-0.00129172	-0.0151748	-0.0174051	-0.010639	-0.0110828	-0.0219861	-0.0361703	-0.0216582	-0.0024655	-0.0249223	-0.0260029	-0.0117608	-0.0241289	-0.0340794	-0.0297573	-0.0299275	-0.0243997	-0.0248992	-0.0146482	-0.0128556	-0.011016
base_after_A	-0.0900688	-0.0608328	0.0288584	-0.0278638	0.076291	-0.0271083	-0.115038	0.0236218	0.0972345	0.114719	0.0944383	0.105372	0.0945108	0.0895559	0.068443	0.0660871	0.0674129	0.0867304	0.0595245	0.0816134	0.050514	0.0728705	0.0688065	0.0598926	0.135679	0.0539477	0.0147714	0.0663577	0.0451497	0.0149046	0.061557	0.0390879	0.0625038	0.0880911	0.115514	0.0388371	0.0401569	0.0492388	0.0437657	0.0173496	0.0529415	0.0908499	0.0314267	0.051055	0.070673	0.0705759	0.0892063	0.0438624	0.0598696
triplet_AAA	-0.104834	-0.0957034	0.0168382	-0.031488	0.12116	-0.0265822	-0.122614	0.0323368	0.0799627	0.0529396	0.0365796	0.0885102	0.0537804	0.0965068	0.0241946	0.051869	0.0607184	0.0645073	0.0606414	0.0508788	0.0442071	0.0545865	0.0349541	0.0481592	0.0741767	0.0258283	0.00684847	0.0258934	0.0451981	0.0354284	0.0437519	0.0241207	0.0389215	0.0603559	0.0477343	0.0311958	0.00576299	0.0297344	0.0283876	0.000806077	0.00716719	0.0293296	0.010515	0.0180975	0.0457397	0.0377551	0.0165049	0.0123359	0.0370725
7_T_spacer	-0.126319	-0.0813591	0.137285	-0.056306	-0.0387825	-0.0496243	-0.11814	0.0450405	0.0422575	0.00905344	0.0189702	0.00332229	0.00305009	-0.00195489	-0.0013604	0.000624567	0.00376451	0.00499949	0.00264114	0.010223	-0.0105519	0.00990532	-0.00452986	-0.000592965	-0.00141795	0.0230746	-0.00664679	-0.0130873	0.00333267	0.00683624	-0.00959084	-0.00649096	0.000889015	-0.00585021	-0.0110981	-0.0166279	-0.00265018	-0.0157203	-0.0016956	-0.00130176	0.0207143	-0.00457193	-0.00543335	-0.00328441	-0.00881299	0.00962269	-0.00415961	-0.00815544	0.00978186
triplet_AAC	-0.0383186	-0.00913229	-0.00655176	-0.0489172	0.128985	0.0167283	-0.0486268	0.0406836	0.0767044	0.00128571	-0.00262265	-0.00430458	0.000352586	-0.015529	0.00131649	-0.0107144	-0.00523913	-0.00357183	-0.0172264	-0.00336749	-0.00238655	-0.00442723	-0.0075763	-0.00983364	0.0021174	0.00361122	-0.00151376	-0.0135969	-0.007331	0.0147124	-0.00777007	-0.0196292	0.00323414	0.0193676	-0.0181574	-0.00639932	-0.00526426	0.00380525	-0.0078201	0.00905206	-0.00611535	-0.00581276	-0.00962786	0.00247974	-0.00515522	0.0345919	-0.0124866	0.00860228	-0.00620842
TCTT	-0.0454558	0.00651162	0.0325	-0.0122811	0.0369335	-0.0152854	-0.0442001	0.0208325	0.0228517	-0.0113938	-0.00776087	-0.00890841	-0.00906471	-0.00727966	-0.00650534	-0.00447832	-0.00730221	-0.00891768	-0.0072002	-0.00904646	-0.00770767	-0.00608871	-0.00766485	-0.00804222	-0.0073359	-0.00666727	-0.0068853	-0.0075785	-0.00760017	-0.00354205	-0.00722299	-0.00820451	-0.00748018	-0.0100273	-0.00758934	-0.00735828	-0.00682543	-0.00868312	-0.00840306	-0.00492996	-0.00897309	-0.00889914	-0.00748018	-0.00847149	-0.00892694	-0.005465	-0.00751309	-0.00686141	-0.00799085
11_A_spacer	-0.135878	0.0606414	-0.044294	-0.0517152	0.171961	-0.0746119	-0.136748	0.0823382	0.0796711	0.0138993	0.00307316	-0.0300737	-0.00828641	-0.0199996	-0.0113703	0.00623334	0.0100615	-0.0221305	0.00448766	-0.0261695	-0.000168544	0.00870628	-0.00137212	0.0102844	0.00399693	-0.01018	-0.00779525	-0.0146045	0.00979172	-0.017136	0.0234896	-0.00286785	0.024767	-0.000647627	0.0216174	0.0152522	0.0108861	-0.0112937	-0.00542516	-0.0028793	0.0198645	-0.00658975	-0.0011793	-0.00347536	0.00338116	-0.00508137	0.00518451	-0.00700565	-0.00260642
MFE_protospacer	-0.47643	-0.12613	0.159156	-0.300259	0.280228	-0.152948	-0.477813	1	0.400112	0.0354706	0.0107186	0.0144131	0.0175479	-0.00737946	-0.0063346	-0.0105761	0.00067895	0.00712857	-0.00646819	0.0176851	0.000568223	0.0124004	0.0171213	0.0204004	0.0102231	0.00871231	-0.0172855	-0.0019937	0.00190464	-0.015353	0.0169743	0.005018	0.0107586	0.0054636	-0.00437671	-0.00831944	-0.0102407	-0.0178807	-0.0118903	-0.0198965	-0.0136591	-0.00448753	-0.0288132	-0.0101436	0.00132248	0.00560317	-0.0017923	0.00608802	0.00135889
2_A_spacer	-0.127907	-0.014788	-0.0245636	-0.047557	0.128073	-0.0624792	-0.120279	0.111199	0.0371774	0.0057192	0.00796763	-0.00206772	0.00784477	-0.0102964	0.00332888	0.00188382	0.00982914	-0.0157117	-0.00403132	-0.00526313	-0.0028233	0.0267847	-0.0143364	-0.00182751	-0.00896651	-0.00134579	0.00791516	0.00384916	-0.00201735	0.000332167	-0.00282402	0.000152025	-0.00105726	0.00418342	0.0107139	0.005709	0.015972	0.00595168	-0.0110907	-0.00496112	0.00982818	0.00641885	-0.0105274	-0.0222951	-0.00109431	-0.00549086	0.0291939	-0.0134299	0.00322073
5_T_spacer	-0.132396	-0.0345831	0.151957	-0.048378	-0.0354561	-0.0468431	-0.122847	0.0306946	0.0340333	0.0387383	0.00245407	0.00116952	0.0140853	0.0151113	0.00156911	0.0173857	0.00056555	-0.00716887	-0.0112391	0.00146692	0.00902769	0.0206378	0.00548594	0.00627255	0.018107	0.00336554	0.00890863	0.0120382	-0.00955258	0.00677984	0.00352232	0.000271347	0.010625	-0.00508621	0.00478857	-0.00158288	-0.00961129	-0.00181943	-0.00633689	-0.0175018	7.33009e-05	-0.0126458	0.00546446	-0.00606873	-0.0089894	0.0135169	-0.000546628	-0.00430699	0.00828862
1_A_spacer	-0.081448	0.0159838	0.00467152	-0.109478	0.0644008	-0.0491196	-0.150299	0.121471	0.0148045	0.0311518	0.0194682	0.0067052	0.0035359	0.0078621	0.0149843	0.00483663	0.00562821	0.00301076	-0.0082531	0.00454818	6.74804e-05	0.0038717	-0.00263813	0.0299452	-0.00829467	-0.0201593	-0.00880636	0.00258748	0.00185146	0.0150883	-0.00410206	-0.00580184	-0.0155469	-0.0164257	0.00384921	-0.0195878	-0.00142398	0.00190156	-0.0147925	-0.0108777	-4.76058e-05	0.00762095	-0.00467916	-0.00798224	-0.0145648	-0.0108718	-0.00458832	-0.00236877	-0.00553443
6_T_spacer	-0.134648	-0.100812	0.140066	-0.0495469	-0.034029	-0.0577668	-0.12499	0.0428583	0.0443518	0.00502536	0.00663986	-0.0039157	0.00507142	0.0125209	0.00638835	-0.0125903	0.0219604	-0.00400295	0.00470345	-0.0126212	-0.000961412	0.0046288	-0.00824784	-0.00954354	0.00972674	-0.00124428	0.00238589	-0.0199504	-0.0050862	0.00234173	-0.00207299	-0.00950146	0.0212851	0.0117282	-0.00809868	0.00412846	-0.00103231	0.000503274	-0.0055863	-0.00217848	0.00998646	0.00282081	-0.00818252	-0.00667904	0.00253868	0.0102379	-0.00375595	0.00492332	0.0249175
12_A_spacer	-0.145873	0.0150175	-0.0477023	-0.070405	0.185647	-0.080063	-0.144527	0.0890437	0.090151	-0.0208191	0.0149596	-0.0103382	0.00285751	-0.00303863	0.0171538	0.00930452	0.0199896	0.0215688	0.00758829	0.00809874	0.00717306	-0.00183312	0.00685097	0.0130961	0.00195437	0.0011751	-0.00814242	-0.000221668	-0.000952965	-0.00111373	-0.0133976	0.00698739	0.00474679	0.00350678	-0.0085993	0.00166478	0.00577206	-0.0113189	0.00350828	-0.00827442	0.0122012	-0.0039718	-0.0203312	-0.00600776	-0.00119114	0.0183914	-0.00170179	-0.00938406	0.0042618
20_A_spacer	-0.0814281	-0.018458	-0.00571128	-0.0176908	0.0930876	-0.0284129	-0.13749	0.011411	0.14472	0.020575	0.0240784	0.0257678	0.0183714	0.0231864	0.0135652	0.0210525	0.00941372	0.0142156	0.00499267	0.0104878	-0.00280994	0.0181371	0.00867453	0.00150547	0.0514192	0.00390003	-0.021253	0.00754332	-0.00564813	-0.00642206	0.00614722	-0.0120572	0.00559728	0.0101606	0.0378492	-0.00847901	-0.00531337	-0.00790049	-0.0100447	-0.011035	-0.00689332	0.0168412	-0.0135927	-0.00584541	0.00425938	0.0194717	0.0219407	-0.003184	0.00171786
triplet_AAT	-0.170766	-0.153106	0.0606017	-0.0616409	0.190576	-0.0746515	-0.198611	0.0822383	0.0929452	0.0017615	0.000798013	-0.0152363	-0.0109764	-0.00303491	-0.0155551	-0.00868876	-0.00392661	-0.0146494	-0.00878369	-0.017074	0.00547457	0.00339678	-0.00880583	0.00812566	-0.0185693	-0.0102972	-0.0023654	-0.00543119	0.0164934	-0.0108028	-0.00889436	-0.00663088	-0.00266241	-0.000950088	-0.014318	-0.0103046	0.00124812	-0.0226178	-0.00700017	-0.0116487	-0.011153	-0.0139384	-0.0228137	-0.0139572	-0.00278149	-0.00953434	0.00978275	-0.008732	-0.0103878
19_A_spacer	-0.143455	-0.0907018	-0.0331728	-0.0528368	0.152907	-0.0671321	-0.148089	0.0665143	0.138552	-0.00393607	0.000696418	0.0071373	0.00984476	0.0194107	0.00988443	0.0113644	0.0200487	0.0109995	0.0264929	0.0297134	-0.00922738	0.00590781	0.0171316	-0.00135212	0.00603105	0.00452143	-0.0151884	-0.000324886	0.019461	0.0113046	0.0207411	0.0179103	-0.00386667	0.0138071	0.00608048	0.00814906	-0.00370108	0.0162093	0.00836356	-0.0121054	-0.0134786	-0.0166811	-0.00623472	-0.0197503	0.00888775	0.000998235	-0.00802015	-0.0149507	0.00281245
4_T_spacer	-0.140399	-0.0757464	0.164384	-0.0725846	-0.0328004	-0.0608752	-0.137593	0.0270276	0.0417482	0.0154715	0.0158406	0.0158802	0.037501	-0.00454126	0.00331021	0.00704984	0.0353933	-0.00938311	0.0117615	-0.00713471	-0.00303693	0.00541375	-0.0101684	0.0100679	0.0143787	-0.000140892	0.00158796	-0.0195804	0.0300181	0.00241813	0.00348156	-0.011544	-0.00334805	-0.0182778	-0.000339853	-0.0079142	-0.00795031	-0.00453736	-0.00178193	-0.00425564	-0.00385494	0.015122	-0.0188238	0.00985344	-0.0133669	0.0078472	0.0101987	0.00408585	-0.00432269
14_A_spacer	-0.146162	0.0585549	-0.0565901	-0.060895	0.181722	-0.0820157	-0.149758	0.112162	0.0909592	-0.00597632	0.00944676	-0.00445354	0.00718224	0.00960044	-0.0223373	0.00432463	-0.0102936	-0.00299689	-0.0144744	-0.00339803	0.0147091	0.011306	0.0171506	-0.00694096	0.0135779	0.00702484	-0.0100693	0.00646504	-0.00851544	-0.000789922	0.0128039	-0.00626853	-0.000135864	0.00340335	-0.00747186	0.00851619	0.0105144	-0.0105611	-0.00733763	-0.0233727	-0.0212061	0.00430106	0.0147875	0.00135103	0.00315658	-0.00394771	0.000845159	-0.013867	0.00283636
15_A_spacer	-0.139393	0.0457183	-0.0509844	-0.0535716	0.17576	-0.0804399	-0.136151	0.11038	0.108787	0.0315737	-0.00343096	0.0220563	0.0428397	-1.81628e-05	-0.0214567	0.00397686	-0.00222696	0.0302563	0.010763	-0.00264126	-0.00372008	-0.0078069	0.0262803	0.0183689	0.000260991	-0.0059613	-0.00326951	-0.000329633	0.00544929	0.0100561	-0.00861098	-0.00161649	0.0051225	0.0258731	0.00326205	0.00622611	-0.00566555	0.00869143	-0.0056534	-0.00237549	-0.00216051	0.00389621	-7.1124e-05	0.00566951	-0.00795254	0.00194422	-0.0197456	0.00215435	-0.00653981
16_A_spacer	-0.151707	0.03575	-0.0452445	-0.0682333	0.183532	-0.0777154	-0.154801	0.129283	0.157289	0.0453567	-0.00848452	0.0104534	0.0288454	0.00426004	0.00863988	-0.00179358	0.0141904	0.0131264	-0.00804848	-0.00985147	-0.00467259	0.0179139	-0.0111361	0.0198733	0.0161421	-0.0217066	0.00422976	-0.0210001	-0.00343539	-0.00744445	0.000552931	-0.00455464	-0.00630886	0.0080027	-0.00237343	0.00472173	-0.00957029	-0.0103126	0.0152076	-0.00252354	-0.0181736	0.00217374	-0.00440908	-0.0210121	-0.00335151	-0.0155537	-0.0104598	0.0200529	0.0032673
18_A_spacer	-0.151244	-0.123051	-0.0368977	-0.0503359	0.181953	-0.0836749	-0.146574	0.0910414	0.173363	0.0103243	0.0154322	0.0204323	-0.000211694	0.0146606	0.00182093	0.000391471	-0.00944026	0.00754969	3.7174e-05	0.0157222	0.008361	-0.0149246	0.0223433	-0.00211989	0.00759034	0.00568283	-0.0109845	0.00586607	0.0130525	-0.00956928	0.0125187	-0.00488513	0.0336802	0.00650527	-0.00408461	-0.0225694	-0.00516252	0.018391	-0.0109438	-0.00917535	-0.0082112	0.0193675	0.00713891	0.015982	0.00504215	0.00625447	-0.0140526	-0.00505389	0.0091452
17_A_spacer	-0.134891	0.111168	-0.0466382	-0.0478776	0.163329	-0.0729955	-0.13566	0.111163	0.16274	0.0146314	0.00998455	0.00934476	0.0337322	-0.0117409	-0.0100371	0.0035834	-0.0119824	0.0013155	-0.0050251	0.00284367	0.00797108	-0.017514	0.018183	-0.00426925	0.0145024	-0.00175565	0.0201541	-0.00375162	0.000621054	0.00378297	0.0161287	-0.016034	-0.00634338	-8.66634e-05	-0.0154679	-0.00636717	0.0107734	-0.00911965	-0.00633796	0.00219829	-0.00172871	0.000358026	-0.0199796	0.00701185	0.00751866	0.0136743	0.0115385	3.10851e-05	-0.00498356
13_A_spacer	-0.150154	-0.0921511	-0.057504	-0.0593139	0.184959	-0.0785093	-0.148418	0.113087	0.0857263	0.012775	0.00413748	0.0120261	0.00796636	0.0110459	0.0101254	0.0111549	0.0049686	0.015054	0.00436276	-0.00812173	0.00482683	0.0293882	0.0218693	0.000571236	0.00548586	-0.0294269	-0.00519577	0.00420635	0.0126994	0.00852603	-0.0109864	0.00670536	-0.0104615	0.00432218	-0.00703132	0.00233193	-0.00809057	0.00503398	-0.000478627	-0.00870205	-0.00884444	0.0212414	0.00407962	-0.00505107	-0.00910543	0.0127222	-0.00615265	-0.014114	0.00340991
MFE_protospacer_scaffold	-0.453187	-0.151719	0.176794	-0.365166	0.293229	-0.0805709	-0.46179	0.400112	1	0.0307725	0.0282682	0.00795743	0.0388037	0.021898	0.015107	0.00841054	0.0124896	0.00595347	-0.0130183	0.0233182	-0.000121002	0.0189018	0.0310641	0.0106799	0.0262862	0.0130291	-0.00825548	-0.00450708	0.0215417	-0.0172991	0.0123677	-0.00746016	0.0217658	0.0117631	-0.00768832	0.0103385	-0.0118109	0.00982423	-0.00429031	-0.00630415	0.00473615	0.00426573	-0.0290907	-0.00390852	0.0119804	-0.00199937	0.0126904	-0.0149012	0.00530656
base_before_A	-0.174703	-0.128664	0.0301065	-0.0533882	0.333148	-0.0862995	-0.20737	0.106056	0.141858	0.0219345	0.0131935	0.0291002	0.0185124	0.0205846	-0.00338672	0.00804303	0.00669013	0.0118669	0.00410556	-4.01886e-05	0.0171454	0.0201841	0.00991615	0.0137782	0.00432282	-0.00313346	0.0041041	-0.0122529	0.0312675	0.0101692	0.0126262	-0.00570417	0.0138495	0.024773	-0.0109691	0.00836299	-0.00185835	0.00241788	-0.00879753	-0.0101083	-0.0129736	-0.00660283	-0.0112089	-0.00495593	0.00261007	0.0188843	-0.0087352	-0.00125556	0.0047478
polytvalues	-0.441347	-0.491512	1	-0.211477	0.0110138	-0.169997	-0.485031	0.159156	0.176794	0.0540066	0.0086917	0.0016127	0.0241793	0.014831	0.00412846	-0.00761476	0.0173119	-0.0074278	0.00773551	-0.00859458	0.00344863	0.00932429	-0.00134823	0.0085449	0.027474	0.0241054	0.00382492	-0.0085519	0.0103253	0.0178506	-0.00798161	-0.00170903	0.029353	0.00104414	-0.0200654	-0.0114242	-0.00701151	0.00227089	-0.016131	-0.0131575	-2.11331e-05	-0.0168459	-0.0237586	-0.0173039	-0.0111211	0.01554	-0.00101846	-0.0113922	0.0078856
polyavalues	-0.440876	-0.194351	0.0110138	-0.117059	1	-0.192211	-0.499801	0.280228	0.293229	0.0352176	0.00645143	0.0297789	0.0419844	0.0143975	0.00944641	-0.000984164	0.010468	0.0102102	0.00255555	0.000812602	0.0161018	0.0107859	0.0147827	0.0145276	0.0303539	-0.00346796	-0.0174777	-0.00572734	0.00550424	-0.0145489	0.000319677	0.00621042	0.0083976	0.0238803	-0.00779153	-8.56472e-05	-0.00319909	-0.0201478	-0.00634894	-0.0121695	-0.00433508	0.00322673	-0.0127415	0.00391936	-0.00311365	0.00771827	0.0167947	-0.00804005	0.00254869
0_G_spacer
[truncated: 265 more columns]

## Sheet: Table S2
features	SpRY-ABE8e_HEK-Plasmid_dataset	SpRY-ABE8e_mRNA-LNP_dataset	SpRY-ABE8e_AAV_dataset	SpRY-ABE8e_SB-AAV_dataset	SpRY-ABEmax_HEK-Plasmid_dataset	SpRY-ABEmax_mRNA-LNP_dataset	SpRY-ABEmax_AAV_dataset	SpRY-ABEmax_SB-AAV_dataset
spacer_gc_content	0.141688	0.056646	0.167927	0.179592	0.108935	0.0879996	0.120439	0.102656
meltingT	0.116597	0.0413678	0.144166	0.156015	0.0817245	0.0649788	0.0978247	0.0823271
deepcas9	0.0888129	0.0555089	0.0965974	0.119619	0.0793173	0.0842261	0.0915903	0.0789812
polycvalues	0.072415	0.0135176	0.0755287	0.0921668	0.0497448	0.0258797	0.0455491	0.0502387
polygvalues	0.0695559	0.0278893	0.0708334	0.0811863	0.0736281	0.0625721	0.0747088	0.0649314
base_before_C	0.0679277	0.047958	0.0676719	0.0771867	0.0434475	0.0361745	0.0443661	0.0412374
base_after_G	0.0408392	0.0104087	0.044588	0.0397073	0.0399453	0.0249789	0.0341772	0.0240825
base_before_G	0.0185451	-0.00361018	0.0112578	0.0109832	0.0172294	0.010048	0.0141035	0.00808263
base_after_C	0.0167887	0.019962	0.0176947	0.0211692	0.00587778	0.014543	0.0126751	0.0131856
base_before_T	0.00417682	-0.00510201	-0.00165996	-0.00568318	-0.00071018	-0.00075549	-0.0055382	-0.00272944
base_after_T	-0.0355791	-0.033421	-0.0493665	-0.0442557	-0.0312754	-0.0302029	-0.0355378	-0.0282425
base_after_A	-0.0359045	0.0031957	-0.0241997	-0.0273369	-0.025036	-0.0149542	-0.0193048	-0.0141984
MFE_protospacer	-0.0483923	0.0163968	-0.0408036	-0.0628736	-0.0254088	-0.014167	-0.0400111	-0.0415404
MFE_protospacer_scaffold	-0.0847335	-0.00698748	-0.0677588	-0.0831273	-0.0649889	-0.0502751	-0.0667323	-0.0619998
base_before_A	-0.091813	-0.050613	-0.0845225	-0.0875534	-0.0613499	-0.0473324	-0.0565106	-0.0486947
polytvalues	-0.100429	-0.0673036	-0.114524	-0.118984	-0.0868832	-0.0792586	-0.0874944	-0.0685083
polyavalues	-0.123446	-0.0382731	-0.113166	-0.134932	-0.117886	-0.0887054	-0.109076	-0.0994763

## Sheet: Table S3
features	SpRY-ABE8e_HEK-Plasmid_dataset	SpRY-ABE8e_mRNA-LNP_dataset	SpRY-ABE8e_AAV_dataset	SpRY-ABE8e_SB-AAV_dataset	SpRY-ABEmax_HEK-Plasmid_dataset	SpRY-ABEmax_mRNA-LNP_dataset	SpRY-ABEmax_AAV_dataset	SpRY-ABEmax_SB-AAV_dataset
GGTG	0.0272392	0.0342487	0.030073	0.0356959	0.0367569	0.0274472	0.0281015	0.0159242
AGGG	0.021621	0.0284788	0.0219113	0.0222854	0.019449	0.0139977	0.0142006	0.0118056
AGCG	0.0212884	0.0212867	0.0247669	0.0301843	0.0157957	0.0140306	0.0169089	0.0173635
GAGG	0.0200321	0.0346888	0.0276227	0.0355913	0.0243892	0.0201556	0.0250629	0.0223463
GAAG	0.0198347	0.0393679	0.0325486	0.041478	0.0295474	0.0335728	0.035005	0.0279165
GGAG	0.0193752	0.0313848	0.029252	0.0345355	0.024139	0.0257136	0.0241206	0.0146861
GGGG	0.0192534	0.0100796	0.0187907	0.0198523	0.0274197	0.0242962	0.0215002	0.0159077
TGGG	0.0186735	0.00642812	0.0188753	0.0273582	0.0187147	0.0195079	0.0150618	0.015179
CAGG	0.0183291	0.0254367	0.0237189	0.0303106	0.0198892	0.0257186	0.027586	0.0237809
GTGT	0.0182517	0.0228628	0.0213063	0.0159282	0.0166365	0.00724143	0.0123497	0.0118526
AAGG	0.0181682	0.0271801	0.022642	0.0265041	0.0200932	0.0232382	0.0196749	0.0177721
GGCA	0.0179899	0.0282863	0.0290871	0.0204843	0.0166403	0.0183938	0.0212529	0.0181656
GGGA	0.017954	0.0204176	0.0190164	0.0138088	0.0158041	0.0146511	0.0115959	0.00908541
AGAA	0.0167442	0.0177209	0.023008	0.0140441	0.0147218	0.0126642	0.0105989	0.00765716
AGTG	0.0166853	0.0192421	0.0166216	0.0203712	0.0200388	0.0181103	0.0166103	0.0147781
AAGT	0.0165074	0.0184058	0.0126121	0.0178448	0.0142812	0.0117287	0.0119739	0.00943893
CGAG	0.0158469	0.0228458	0.017444	0.0226052	0.0121542	0.0145427	0.0167648	0.0109174
CATG	0.015711	0.00201799	0.00612127	0.0117626	0.0103274	0.00610101	0.00469612	0.00820768
AGGT	0.0149351	0.0276438	0.0209394	0.0267244	0.0177986	0.020904	0.0158485	0.0134579
CACC	0.0139861	0.0110664	0.0156014	0.0156049	0.0122731	0.00531425	0.00863106	0.00466778
GAGT	0.0138429	0.0141721	0.0157343	0.0193754	0.0191949	0.0190385	0.01643	0.0183394
TAGA	0.0137075	0.0144283	0.0123425	0.00933214	0.0074977	0.00694312	0.00254209	0.0059344
AATG	0.0133069	0.00111159	0.0084274	0.0078874	0.0114831	0.00364604	0.00208293	0.0024854
AGAG	0.0130212	0.0233052	0.0177092	0.0339249	0.020491	0.024544	0.021714	0.0209639
TACG	0.0129408	0.00642603	0.0182394	0.0233938	0.0149519	0.0111421	0.0134633	0.0132542
GGAC	0.0124848	0.00433333	0.00887607	0.00794046	0.0110815	0.0116048	0.0079398	0.00769467
CAAG	0.0123696	0.0111731	0.0196982	0.019929	0.0195019	0.0136608	0.0149463	0.0103223
GGCT	0.0121556	0.00577768	0.011349	0.0107561	0.00908106	-0.00103326	-0.0027344	7.63457e-05
TGAG	0.0118173	0.0205251	0.0211614	0.0244783	0.0164524	0.0178475	0.0129896	0.00769288
CACA	0.0118143	-0.000752043	0.00424324	0.00579663	0.00545256	0.00335735	0.00441585	0.00138996
CAGT	0.0116507	0.0153448	0.0106071	0.00837454	0.0117855	0.008598	0.00908166	0.00682307
CACT	0.0115474	-0.00259425	0.00631836	0.0105099	0.00793991	0.00148811	0.00695738	0.00889798
GTAG	0.0113557	0.0120621	0.00666092	0.00790855	0.0071782	0.00150407	0.00613372	0.000327094
GGCC	0.0110687	-0.00127457	0.0101899	0.0144673	0.0125676	0.00562269	0.00717568	0.00562227
GACC	0.0110632	0.0144293	0.010791	0.00772197	0.0121847	0.00319856	0.00230877	-0.00123264
AGGC	0.0109636	0.000510934	0.0126974	0.00855608	0.0034036	0.00589854	0.00700731	0.00679639
CACG	0.0109332	0.00871281	0.00881172	0.0127942	0.00881126	0.0107954	0.0104447	0.00935385
GAAC	0.0108475	0.000933658	0.0114108	0.0207394	0.012792	0.0226133	0.021369	0.0218193
TGCT	0.0108378	-0.00141564	0.0111605	0.00914212	0.00402805	0.00398689	0.00597161	0.00275795
GACT	0.0108029	0.00454311	0.0100829	0.0120642	0.0114783	0.00701449	0.00923726	0.00825757
GGCG	0.0108016	0.0138433	0.0172896	0.0159761	0.0133511	0.00928253	0.0141387	0.00938372
GCTG	0.0107728	0.0121185	0.0158559	0.0126954	0.0125854	0.00631983	0.00937786	0.00793019
GATG	0.0106163	0.0226273	0.0136786	0.0205037	0.014794	0.011882	0.0119299	0.0091161
GAGC	0.00973582	0.00580833	0.0102373	0.0174838	0.0031103	0.00638783	0.00671569	0.00844342
AGCT	0.0094847	0.00871864	0.0133021	0.0117439	0.007402	0.00194758	0.00240435	0.00318903
ACAG	0.00947388	0.00899831	0.00883503	0.00694172	0.00345753	0.000539839	0.0027705	0.000633021
TGTG	0.00887298	0.00603585	0.00610305	0.00741172	0.00720615	0.00717241	0.0115375	0.00611272
GGGC	0.00886238	0.00026044	0.0150943	0.0126443	0.0139273	0.0109162	0.0108305	0.00495783
GAAA	0.00885971	0.0192317	0.015475	0.0116985	0.0119713	0.00950993	0.0149249	0.0145073
CGCG	0.00877514	0.0101794	0.0101517	0.00955374	0.00698645	0.00306633	0.00361562	-0.000484396
GACA	0.00873787	0.0321912	0.0237454	0.0318875	0.0172098	0.0204585	0.0232761	0.0207178
ACTG	0.00865735	-0.00972004	-0.00197392	0.00267339	0.00497202	0.00514712	0.0040877	0.0071873
CGGG	0.0085896	0.0127089	0.00618243	0.00560979	0.0038419	0.00890745	0.00707581	0.00251866
GTGG	0.00855441	0.00408007	0.0112235	0.0135016	0.0126112	0.0136628	0.0122456	0.0101656
AGGA	0.00816338	0.0209231	0.0104763	0.013226	0.00772772	0.00976445	0.0075992	0.00493844
TGCG	0.0080833	0.00426476	0.0115698	0.0159408	0.00803683	0.00716002	0.00724136	0.00717758
GACG	0.00783104	0.0248303	0.0200616	0.0258247	0.0146728	0.0225117	0.0221737	0.0182989
GAAT	0.00763167	0.00135678	0.0048754	0.0105912	0.0113032	0.00504351	0.00255877	0.00168896
GCAG	0.00714298	0.00514721	0.00818175	0.00697271	0.00679061	0.00213838	0.00276191	0.00211025
AGAC	0.00708253	0.0026528	0.00886972	0.0023726	0.00394983	0.00940076	0.0107959	0.00729788
CAGA	0.00707766	-0.000222497	0.00340598	0.00709768	0.00503647	0.00594255	0.0018107	0.00259716
TAAG	0.00693525	0.00928846	0.00828556	0.0107383	0.0105718	0.00556179	0.00756069	0.00407772
GAGA	0.00682696	0.00632937	0.0167366	0.0162371	0.0118598	0.0170959	0.0173346	0.0137047
AAAG	0.00648523	0.0168904	0.0221603	0.0190758	0.0157333	0.0165314	0.0173592	0.0166001
TGCC	0.00645429	-0.00324297	0.00503612	0.00180703	0.00144062	0.00541003	0.0025302	0.00828361
AGCC	0.00634126	0.0051225	0.0101387	0.00910352	0.00622739	0.00196956	0.00311094	0.0025007
CGGT	0.00625786	0.00298196	0.00577781	0.00230205	0.00367598	0.0018496	0.000936543	0.000434011
TGGT	0.00623318	0.00128837	0.00259768	0.000897965	0.00269559	-0.00133898	-0.00371885	-0.00366448
GGGT	0.00618173	0.000897018	0.00758002	0.00950458	0.0112113	0.00982648	0.00724343	0.00728733
AGTA	0.00571573	0.00609117	0.00220876	0.0069429	0.00570768	0.00492855	0.00788412	0.00758652
ATGG	0.00556369	0.00200854	0.00605857	0.00759127	-0.00427421	-0.00435666	-0.0019943	-4.08291e-05
AACG	0.00546344	0.0103415	0.00926011	0.00830878	0.00974535	0.00411089	0.0109138	0.0102674
AGAT	0.00515826	-0.00231283	0.00957078	0.0117653	0.00813024	0.00741437	0.00553464	0.00251738
TACC	0.00510362	0.00328831	0.00207932	-4.09554e-05	0.00194372	-0.00581395	-0.00524774	-0.00297141
AGTT	0.00508438	0.0110316	0.00607597	0.00422938	0.00947034	0.0082902	0.00746899	0.00719716
TAGG	0.00486015	0.006863	-0.00213167	0.00494525	0.00992984	0.00313198	0.00341594	0.00477699
GGAA	0.00465307	0.0104912	0.00859943	0.00645148	0.00589972	0.00987178	0.00669906	0.00364391
GTGA	0.00456607	0.00818841	0.00760013	0.00548698	0.00644983	0.00978129	0.010132	0.00841196
CTAG	0.00446114	-0.00954722	-0.000698703	0.00161195	0.00248834	-0.00135492	-0.00253979	-0.000150286
TAGC	0.00427283	0.00199081	0.0024575	-0.00181898	0.00230897	-0.00127282	-0.00287191	-0.00335162
AGTC	0.00417676	0.00739459	-0.00149382	-0.0047631	0.000198681	-0.00159131	-0.00475417	-0.00413595
CAGC	0.00411991	-0.00516918	0.00149726	-0.00405691	0.000700769	-0.00614872	-0.00571542	-0.006766
CGTG	0.00353161	-0.00248261	0.00102224	0.00275868	0.00187138	0.00302829	0.0026544	0.00275016
GGAT	0.00342177	0.00685633	-0.00131793	-0.0016621	0.00284356	-0.000189717	-0.00473777	-0.00565995
CGAA	0.00298809	0.00388324	0.00216286	-0.000450366	-0.00195235	0.000843808	-0.00133983	0.000667849
TAAT	0.00259143	-0.0017566	0.00194151	-0.00273486	-0.00185961	-0.00246634	-0.00135868	-0.00373018
GGTC	0.002373	-0.00605233	0.000395678	0.0011212	0.00287577	0.00116222	0.00273937	0.00330989
CGAC	0.00235628	-6.15699e-05	0.00611943	0.00170214	-0.000933723	-8.54804e-05	0.00128951	0.00127892
AGCA	0.0021424	0.00227904	0.00178845	0.00365569	0.00468709	-0.00228981	4.59867e-05	-0.00139092
TGAA	0.00190438	0.00424549	0.00390009	0.00536026	0.00249536	0.00331835	0.00452812	0.00349328
TATG	0.00187637	-0.00258339	-0.00811566	-0.00203753	0.00438743	-0.00137211	-0.00227318	0.000808035
CGCT	0.00187078	-0.0049137	0.00439256	0.00363693	-0.00276158	-0.00119732	0.00225342	0.00166335
CGGA	0.00172859	0.00305289	0.00359632	0.00234194	-0.00499781	0.00136754	1.21854e-05	0.00318151
GATC	0.00161758	0.00910112	0.000476156	0.00494499	0.00357101	-0.00146725	-4.88062e-05	0.00357906
CGCA	0.00127123	-0.0109621	0.000445581	-0.00043376	-0.00230179	-0.00066136	0.000664003	-0.00128644
GGTA	0.00124821	0.00790985	0.00018808	-0.000187555	-0.00188901	-0.000587522	0.00310703	0.00390916
TGTA	0.00121821	-0.00698196	-0.0111109	-0.0118455	-0.00335432	-0.00547123	-0.00957121	-0.00493611
AAGA	0.000952871	-0.00109934	0.00867612	0.00648053	0.00580892	0.00804968	0.00868907	0.00811285
CGCC	0.000631269	0.00427065	0.00783071	0.00572314	0.000700102	0.00183071	0.00475794	0.00392717
CTGT	0.000417664	-0.00373	-0.00548395	-0.00260556	-0.0040918	-0.00703489	-0.00704443	-0.00305009
GCAC	0.000415568	0.000692634	-0.00202773	0.000135049	-0.000195394	0.00184321	0.00682817	0.00677792
ATGT	0.000393839	-0.00673114	-0.00564141	-0.0129766	-0.00253955	-0.00813696	-0.00745093	-0.00706825
TACT	0.000368512	-0.0107694	-0.00496668	-0.00493709	0.00291843	0.000520373	-0.00137406	-0.00187946
CGTT	0.000343913	-0.00582141	-0.00204006	-0.00255062	-0.0040792	-0.00256484	-0.00186848	-0.000890101
GTGC	0.000337476	-0.00516325	0.00469804	0.00076099	-2.36108e-06	0.00328553	-5.48501e-05	0.00175685
TGTT	0.000220891	-0.0019337	-0.00329508	-0.00598751	-0.00571319	-0.0045734	-0.00644551	-0.0058064
CTGG	4.84404e-05	-0.0199348	-0.00748955	-0.00704093	-0.00404473	-0.00494068	-0.00689994	-0.00293695
TGAC	-2.50512e-07	-0.00155265	-0.00578417	-0.00818001	-0.00221684	-0.00225902	-0.00201919	-0.00453808
AACT	-7.57516e-05	0.00672515	-0.00518296	-0.00121872	0.00176987	-0.00123175	-0.000372351	0.00198284
GCAT	-7.65941e-05	-0.000548688	-0.00321615	-0.0042773	-0.000307424	-0.0067511	-0.00391227	-0.00492067
TGGC	-0.000106837	-0.00228898	-0.000677766	-0.00643277	-0.0026257	-0.00405283	-0.008231	-0.0075029
TACA	-0.000240848	0.00797231	0.00145668	0.00407803	0.00452853	0.00137665	-4.57478e-05	0.00171775
CAAC	-0.00045828	0.00340852	0.00720028	-0.00105367	0.0021939	-0.00268963	-0.00218181	-0.00289904
AAGC	-0.000532063	-0.000217717	-6.6685e-05	-0.00103752	0.00141859	0.000485779	-0.00149006	-0.00351507
AACC	-0.000807554	-0.0106862	-0.00872789	-0.00683778	-0.00317231	-0.00736302	-0.00555685	-0.00368108
ATAG	-0.00135883	0.00252399	-0.00262677	-0.00928976	-0.000211242	-0.0055503	-0.00649015	-0.00708677
TGTC	-0.0014413	-0.00370974	-0.00735315	-0.0042762	-0.00234653	-0.00771843	-0.00699112	-0.00566751
TAGT	-0.00145992	0.000697477	-0.00452169	-0.00587487	-0.000960229	0.000762498	9.67362e-06	-0.00194135
CGTC	-0.00162321	-0.0136231	-0.00367458	-0.00479856	-0.00111544	0.000941918	0.000636121	0.00164121
ATGC	-0.00178852	-0.0054874	-0.0087948	-0.0119317	-0.00541054	-0.00610777	-0.00738632	-0.00794136
TAAC	-0.00210643	-0.00818834	-0.00399855	-0.00590741	-0.00228617	-0.00460308	-0.00601488	-0.00532247
TCAG	-0.00238343	-0.0139039	-0.00802244	-0.0108816	-0.00957549	-0.00890204	-0.0100788	-0.00446355
TGGA	-0.00248138	-0.00406304	-0.00703916	-0.00868399	-0.00860947	-0.00270209	-0.00768774	-0.00620154
ACAC	-0.00280372	-0.00828534	-0.00562529	-0.0083056	-0.00249229	-0.00395709	-0.00188788	-0.00386404
GCTT	-0.00309512	-0.0162413	-0.00535617	-0.00546263	-0.00297567	-0.00303155	-0.00249093	-0.00417227
GTAA	-0.00321439	-0.00634885	-0.0106418	-0.0103227	-0.00406615	-0.00659469	-0.00682191	-0.00456128
AATA	-0.00324345	-0.00620161	-0.0079724	-0.00636801	-0.00493829	-0.00232837	-0.0024942	-0.000864222
CATC	-0.00359532	-0.0222857	-0.0137851	-0.0154587	-0.011514	-0.0136264	-0.0141078	-0.0119703
GTAC	-0.00372337	-0.0110588	-0.00740143	-0.0093131	-0.00371203	-0.00416969	-0.00339112	-0.00445155
TGAT	-0.00410705	0.00468062	-0.00338619	-0.00694586	-0.00289078	0.00189902	-0.00257989	-0.00528699
ACAA	-0.00413617	-0.0147479	-0.00803897	-0.00868282	-0.00660436	-0.00568843	-0.00551838	-0.0046904
CGGC	-0.00418194	-0.0180945	-0.00444708	-0.00744909	-0.00764603	-0.000843918	-0.00499767	-0.00377177
CTAC	-0.00476892	-0.0192581	-0.014501	-0.0126077	-0.00970073	-0.0113906	-0.01071	-0.00808603
CAAT	-0.00481206	0.00760986	-0.0050217	-0.00652281	-0.00203327	-0.00699254	-0.0027597	-0.00373098
ATGA	-0.00492715	-0.00243773	-0.00913105	-0.013395	-0.00830533	-0.0117649	-0.0124639	-0.0116586
TGCA	-0.00504104	-0.000810901	-0.00686177	0.00022147	-0.00100499	6.79337e-05	-0.000164994	0.0044102
TCAC	-0.00512779	-0.0173558	-0.0116327	-0.0107286	-0.0109351	-0.0107585	-0.0107449	-0.00926991
GCAA	-0.00527296	0.00192181	0.00342613	-0.0070309	-0.00775412	-0.0110706	-0.00964179	-0.00795909
GGTT	-0.00535166	0.00503274	-0.0017231	-0.00555877	-0.00443953	-0.00277969	-0.00190852	-0.00381661
GCTA	-0.00555718	0.0105559	0.00217472	0.00375397	-0.00402893	-0.00157131	0.000681701	-0.00260785
GTAT	-0.0061298	-0.00850751	-0.0100038	-0.0113562	-0.00443674	-0.00545161	-0.0069246	-0.00611603
AAAC	-0.00614746	0.00195734	-0.00691978	-0.00728303	-0.00507608	-0.00410038	-0.00494499	-0.00347055
GATA	-0.00625841	0.00412456	-3.81028e-05	-0.00578621	-0.00445664	-0.0040959	-0.00104752	-0.00365543
CGTA	-0.00654146	-0.00811782	-0.0084677	-0.00627489	-0.00559231	-0.0060363	-0.00372572	-0.00494253
CCAG	-0.00705792	-0.0174325	-0.0117302	-0.0141539	-0.0115396	-0.00916668	-0.0112092	-0.0103169
TCTG	-0.00772705	-0.0263199	-0.0149404	-0.0196452	-0.0121118	-0.0132636	-0.014568	-0.0116847
TTAG	-0.00782892	-0.0141106	-0.0155595	-0.01591	-0.0115599	-0.0113128	-0.0094332	-0.00957888
AATC	-0.00789767	-0.00812412	-0.0125247	-0.0115333	-0.010501	-0.0119955	-0.00955375	-0.00700794
ATAC	-0.00801815	-0.0143283	-0.0126066	-0.00962156	-0.00874112	-0.00830499	-0.00887258	-0.00724217
CGAT	-0.00829538	-0.00944631	-0.00951875	-0.0087169	-0.00501835	-0.00536305	-0.00451677	-0.00407303
AACA	-0.00835674	-0.00916761	-0.01088	-0.00669773	-0.00874117	-0.00652249	-0.00549943	-0.00358679
GATT	-0.00872301	-0.00758658	-0.0116109	-0.0101847	-0.00324331	-0.00799489	-0.00804651	-0.00663317
GCTC	-0.0100053	-0.0174392	-0.01147	-0.0169873	-0.0118821	-0.0126002	-0.013129	-0.01118
AAAA	-0.0106784	-0.00545645	-0.00486403	-0.0170481	-0.0121393	-0.00884284	-0.00713798	-0.00500393
CAAA	-0.0109915	-0.000609398	-0.00442745	-0.0129741	-0.0124991	-0.012397	-0.0102333	-0.0108931
CTGA	-0.0113161	-0.0132216	-0.0183083	-0.0178111	-0.0143162	-0.0134679	-0.0135638	-0.0113919
AAAT	-0.0114294	-0.00488439	-0.0151898	-0.019525	-0.0115164	-0.0127115	-0.0163899	-0.0130182
ATAA	-0.0123473	-0.00698163	-0.00834636	-0.00970844	-0.0118457	-0.00645809	-0.00634019	-0.00565718
ACTA	-0.0136913	-0.0115995	-0.0172274	-0.0126798	-0.012158	-0.00824721	-0.00558612	-0.00573247
TTGA	-0.013979	-0.0124866	-0.0167869	-0.017952	-0.0173074	-0.0130872	-0.0146912	-0.0103513
CATT	-0.0140679	-0.0110213	-0.0221034	-0.0213596	-0.0155118	-0.0145762	-0.0150691	-0.012893
CATA	-0.0152024	-0.0133009	-0.0157293	-0.0177425	-0.0133273	-0.0129733	-0.0120377	-0.010557
TTGG	-0.0155803	-0.020394	-0.0214534	-0.0200718	-0.0153155	-0.0149474	-0.0162919	-0.0118438
TTGT	-0.0160734	-0.020512	-0.0170684	-0.0177901	-0.0127832	-0.0129462	-0.0135747	-0.0106836
ACAT	-0.0161577	-0.00241084	-0.0165763	-0.0184147	-0.0112534	-0.0116004	-0.0119541	-0.0113445
TATA	-0.0163785	-0.00437714	-0.0106138	-0.0118006	-0.0109011	-0.00721221	-0.00620263	-0.00342479
TAAA	-0.0164619	-0.0111837	-0.0121616	-0.0151715	-0.0141457	-0.0126493	-0.0126722	-0.0112387
TATT	-0.0165465	-0.00905019	-0.0198495	-0.0193739	-0.0188888	-0.0139306	-0.0137339	-0.0109074
TCTA	-0.0167999	-0.0129956	-0.0154724	-0.0172075	-0.0157648	-0.0146437	-0.0135026	-0.0107421
CCTG	-0.0168494	-0.0334664	-0.0200629	-0.0245266	-0.0207576	-0.0184773	-0.019153	-0.0151528
CTGC	-0.0171539	-0.0273223	-0.0192163	-0.019838	-0.0192885	-0.0136446	-0.0133113	-0.00881389
ACTT	-0.0180334	-0.0177886	-0.0232491	-0.0195506	-0.0173934	-0.0149292	-0.0140926	-0.012129
CCTA	-0.0181284	-0.0113867	-0.0151587	-0.0148854	-0.0145933	-0.0112164	-0.0126906	-0.00937
ACTC	-0.0184402	-0.0108355	-0.0218352	-0.0185783	-0.0158005	-0.0118404	-0.0117753	-0.00871669
AATT	-0.0195056	-0.0114175	-0.0216366	-0.0208736	-0.0165836	-0.0144962	-0.0136663	-0.0117754
CTAT	-0.0197194	-0.0148893	-0.0229418	-0.018506	-0.0163482	-0.0128272	-0.0124014	-0.0102918
TCAA	-0.0198667	-0.0201437	-0.0261373	-0.0236671	-0.0202537	-0.0173201	-0.0183737	-0.0141707
TTAC	-0.0205222	-0.00357402	-0.0178243	-0.015332	-0.0147962	-0.010027	-0.0100882	-0.00768319
TTGC	-0.0206848	-0.0268482	-0.0239305	-0.0227838	-0.0230009	-0.0158835	-0.016251	-0.0134327
CTAA	-0.0211606	-0.0122116	-0.0131814	-0.0166947	-0.015935	-0.0112713	-0.00961892	-0.00968427
TATC	-0.0217346	-0.0129947	-0.0193988	-0.0181728	-0.0166604	-0.0127427	-0.0109695	-0.0102555
CCAC	-0.0221269	-0.0346242	-0.0254065	-0.0235887	-0.0246844	-0.0182274	-0.0183312	-0.0143171
CCTT	-0.0246176	-0.0288814	-0.0275325	-0.0271978	-0.022301	-0.0185344	-0.0186831	-0.0150127
CCAT	-0.0256457	-0.0303288	-0.0315099	-0.0272599	-0.0270866	-0.0192203	-0.0184861	-0.0152084
TTAT	-0.0269782	-0.00266022	-0.0218125	-0.0211863	-0.0244954	-0.0154166	-0.0161162	-0.013455
TCAT	-0.0274429	-0.0269618	-0.0320256	-0.0318558	-0.0250062	-0.0206413	-0.0217324	-0.0172485
ATAT	-0.028046	-0.00572347	-0.0150798	-0.0227977	-0.0222119	-0.0167679	-0.0149035	-0.0138226
CCAA	-0.0290839	-0.0311294	-0.0289775	-0.0233142	-0.0247432	-0.0173377	-0.0172212	-0.0124426
TCTC	-0.029981	-0.0345822	-0.0343589	-0.0283925	-0.0273967	-0.0208494	-0.0208797	-0.0162279
CCTC	-0.0311925	-0.046388	-0.040978	-0.0317991	-0.0317471	-0.0231215	-0.0234521	-0.0175796
TTAA	-0.0314868	-0.0103714	-0.023552	-0.0242496	-0.0227327	-0.0135422	-0.0136721	-0.0118806
TCTT	-0.0428483	-0.0336405	-0.0436805	-0.0358573	-0.0326284	-0.0227663	-0.0219908	-0.0190489

## Sheet: Table S4
features	SpRY-ABE8e_HEK-Plasmid_dataset	SpRY-ABE8e_mRNA-LNP_dataset	SpRY-ABE8e_AAV_dataset	SpRY-ABE8e_SB-AAV_dataset	SpRY-ABEmax_HEK-Plasmid_dataset	SpRY-ABEmax_mRNA-LNP_dataset	SpRY-ABEmax_AAV_dataset	SpRY-ABEmax_SB-AAV_dataset
base_before_C	0.0679277	0.047958	0.0676719	0.0771867	0.0434475	0.0361745	0.0443661	0.0412374
triplet_CAG	0.0496754	0.0381852	0.0554916	0.0570496	0.0333139	0.0246863	0.037933	0.030205
base_after_G	0.0408392	0.0104087	0.044588	0.0397073	0.0399453	0.0249789	0.0341772	0.0240825
triplet_CAC	0.0386545	0.0381414	0.0437688	0.0518749	0.0245198	0.0307667	0.0300184	0.0298011
triplet_GAG	0.0277289	0.00745116	0.0326009	0.0317878	0.033462	0.0273652	0.0332885	0.0223899
triplet_TAG	0.0201333	-0.0103607	0.0119977	0.00401162	0.0158392	0.00712141	0.00518578	0.00583228
triplet_TAC	0.020016	0.0129177	0.0156202	0.0179312	0.0135161	0.0155651	0.0121516	0.00954503
triplet_CAT	0.0188391	-0.0077856	0.0023462	0.00898152	0.0100919	0.000666982	0.000732876	0.0025093
base_before_G	0.0185451	-0.00361018	0.0112578	0.0109832	0.0172294	0.010048	0.0141035	0.00808263
base_after_C	0.0167887	0.019962	0.0176947	0.0211692	0.00587778	0.014543	0.0126751	0.0131856
triplet_GAC	0.00913161	0.000892126	0.00395241	0.00396643	0.00377611	0.000240644	0.005374	0.00284816
base_before_T	0.00417682	-0.00510201	-0.00165996	-0.00568318	-0.00071018	-0.00075549	-0.0055382	-0.00272944
triplet_GAT	-0.00268957	-0.0165645	-0.0166086	-0.0150167	-0.00750307	-0.00989008	-0.0133058	-0.0120554
triplet_CAA	-0.00504522	-4.26163e-05	0.00126845	0.00297348	-0.00228621	0.00139311	-0.00133363	0.00377594
triplet_GAA	-0.00807221	0.00148438	-0.00663295	-0.00753841	-0.0052307	-0.00497836	-0.00691255	-0.00144073
triplet_TAA	-0.0152166	0.00331719	-0.00913499	-0.0150947	-0.0118197	-0.0102443	-0.0130918	-0.0122023
triplet_TAT	-0.0205478	-0.0172398	-0.0254162	-0.0214361	-0.0205903	-0.0165694	-0.0183015	-0.0117487
triplet_AAG	-0.0274356	-0.0320476	-0.0302413	-0.0316215	-0.013898	-0.0174614	-0.021893	-0.0190028
base_after_T	-0.0355791	-0.033421	-0.0493665	-0.0442557	-0.0312754	-0.0302029	-0.0355378	-0.0282425
base_after_A	-0.0359045	0.0031957	-0.0241997	-0.0273369	-0.025036	-0.0149542	-0.0193048	-0.0141984
triplet_AAA	-0.0377732	0.00298039	-0.0318092	-0.031887	-0.027105	-0.0151602	-0.0168092	-0.0175514
triplet_AAC	-0.04066	-0.0275919	-0.0394534	-0.0411572	-0.0331575	-0.0226448	-0.0281364	-0.021531
triplet_AAT	-0.0595836	-0.0249787	-0.0530627	-0.0521721	-0.0387132	-0.0286692	-0.0331191	-0.0284092
base_before_A	-0.091813	-0.050613	-0.0845225	-0.0875534	-0.0613499	-0.0473324	-0.0565106	-0.0486947

## Sheet: Table S5
features	SpRY-ABE8e_HEK-Plasmid_dataset	SpRY-ABE8e_mRNA-LNP_dataset	SpRY-ABE8e_AAV_dataset	SpRY-ABE8e_SB-AAV_dataset	SpRY-ABEmax_HEK-Plasmid_dataset	SpRY-ABEmax_mRNA-LNP_dataset	SpRY-ABEmax_AAV_dataset	SpRY-ABEmax_SB-AAV_dataset
13_C_spacer	0.0715177	0.0544132	0.0770279	0.0857244	0.0614259	0.0544555	0.0646143	0.0647557
5_A_spacer	0.0687486	0.088871	0.0595744	0.0475471	0.0462823	0.037892	0.0196558	0.00823196
6_A_spacer	0.062184	0.0686652	0.0555883	0.0368209	0.040002	0.0393845	0.0310008	0.0232798
4_A_spacer	0.0585278	0.0687645	0.0517349	0.0376899	0.00597415	0.00194088	-0.00662112	-0.0107646
14_C_spacer	0.0573255	0.0565481	0.0634692	0.0660819	0.0491668	0.0417464	0.048916	0.0434683
15_C_spacer	0.0556584	0.0525232	0.0662799	0.0720594	0.0469608	0.0403864	0.0508353	0.042376
20_G_spacer	0.0515692	0.0454683	0.0533294	0.0446137	0.0482436	0.0382025	0.0412353	0.0277756
16_C_spacer	0.0497671	0.0596112	0.0553114	0.0640053	0.0387251	0.0443069	0.0422281	0.0401281
11_G_spacer	0.049339	0.0481993	0.0574882	0.0668222	0.0639138	0.0561214	0.0622192	0.0611835
7_A_spacer	0.0484859	0.0736611	0.0542964	0.038741	0.0359343	0.0217194	0.0178615	0.0106179
12_C_spacer	0.0458519	0.0198252	0.0432147	0.0485893	0.0355381	0.0253985	0.0336648	0.034539
1_G_spacer	0.0414606	0.0586963	0.0623945	0.077926	0.0477804	0.0563838	0.0718451	0.0677501
18_C_spacer	0.0414293	0.0372965	0.0451412	0.0594844	0.0252749	0.0332588	0.0347496	0.0326147
2_C_spacer	0.0410405	0.00878621	0.0346014	0.0359246	0.00761618	0.0058187	0.00939064	0.0157804
17_C_spacer	0.0387068	-0.0162036	0.0105265	0.00716447	0.0166763	-0.0121058	-0.0105586	-0.00823028
10_G_spacer	0.0385549	0.0285786	0.0524155	0.053318	0.058125	0.0626903	0.0698227	0.059105
17_G_spacer	0.0355606	0.0165109	0.0348643	0.0376697	0.0255134	0.0227034	0.0308214	0.0262188
12_G_spacer	0.0338414	0.0413385	0.0368622	0.0324263	0.0348119	0.0300885	0.025748	0.0162761
19_G_spacer	0.0332725	-0.00203017	0.0222571	0.0183983	0.0231201	0.00349861	0.0083559	0.00611856
11_C_spacer	0.0324727	0.000813741	0.0178641	0.0137717	0.0113661	-0.00955631	-0.00260383	-0.00553966
18_G_spacer	0.0295794	0.000524545	0.0221783	0.0176035	0.024006	0.00822771	0.0207229	0.0117001
1_C_spacer	0.0281212	-0.0131137	0.0157491	0.016026	0.0189916	0.0070707	-0.00144603	0.00234169
9_G_spacer	0.0266484	0.0479188	0.0488877	0.0562732	0.044838	0.0539417	0.0546426	0.0436251
16_T_spacer	0.0258779	0.0284067	0.0128376	0.013548	0.0136663	0.00730818	0.00111629	0.00641004
19_C_spacer	0.0231363	-0.0114052	0.0296762	0.0413165	0.00416565	0.013775	0.0209133	0.0305811
13_G_spacer	0.019467	0.00303354	0.0125584	0.00552812	0.0105493	0.0083066	0.00247574	-0.0059047
15_G_spacer	0.0186315	-0.00579599	0.0124252	0.0145959	0.0104787	0.000647928	0.00519736	0.00303404
20_C_spacer	0.0178884	-0.047094	-0.00224769	0.00355205	-0.00375157	-0.0129663	-0.0109673	0.000268391
8_A_spacer	0.0156588	0.033367	0.015658	-0.00931586	-0.00438789	-0.0116962	-0.0148254	-0.0216237
3_C_spacer	0.0137974	-0.00363513	0.0135627	0.0164916	-0.00589434	-0.0105648	-0.00715846	-0.00634869
6_G_spacer	0.0127855	-0.0126472	0.00676089	0.00475896	-0.0176412	-0.0147473	-0.0152195	-0.0193129
10_C_spacer	0.0112719	-0.0157789	0.00186525	0.00627504	-0.014744	-0.0223454	-0.0216492	-0.0176744
2_G_spacer	0.0107517	0.0313129	0.0267005	0.0513369	0.0333778	0.0410809	0.0527961	0.0537804
14_T_spacer	0.0106074	0.0131173	0.00078613	-0.00764988	0.00289497	-0.00231046	-0.0097445	-0.0110549
17_T_spacer	0.00753144	0.0251044	0.0112927	0.00705864	0.00627823	0.0102475	0.00504318	0.00139615
8_G_spacer	0.00727904	0.00939577	0.024206	0.0351097	0.0145928	0.0298913	0.0324551	0.0287413
19_T_spacer	0.00687195	0.0181794	-0.00458364	-0.0110807	0.00168386	-0.0101685	-0.0113331	-0.0111567
3_G_spacer	0.00477235	0.0159045	0.0126643	0.0155447	0.0383439	0.0463882	0.0375982	0.0252722
18_T_spacer	0.00200186	0.00651634	-0.00481638	-0.0116848	-0.00610626	-0.00222188	-0.0141709	-0.00876662
14_G_spacer	0.00196776	-0.0405915	-0.00942767	-0.00822456	-0.0034272	-0.0159868	-0.0147529	-0.0103975
7_G_spacer	0.00141994	-0.021372	-0.00420935	-0.00395819	-0.0212126	-0.00744862	-0.00713945	-0.0130051
3_A_spacer	0.000799678	0.019259	-0.00187037	-0.00275205	-0.0140441	-0.0062651	-0.0109642	-0.00638031
2_T_spacer	-0.00012439	-0.00613192	-0.0235346	-0.0420631	-0.0137223	-0.0290797	-0.0338409	-0.0369738
4_C_spacer	-0.000436437	-0.00739686	0.00901093	0.0151539	0.0113805	0.00413104	0.0152401	0.0122686
9_A_spacer	-0.00154267	-0.000658667	-0.00874836	-0.0229522	-0.0189037	-0.00891445	-0.0130125	-0.00813093
16_G_spacer	-0.00411792	-0.0588184	-0.0188434	-0.0298452	-0.00780208	-0.0278417	-0.0167111	-0.0197487
4_G_spacer	-0.00568517	-0.0183183	0.00181995	0.00507881	0.00582149	0.015744	0.0152038	0.019089
15_T_spacer	-0.00593459	-0.010521	-0.0176621	-0.0292959	-0.00991728	-0.0118819	-0.0183297	-0.0124783
13_T_spacer	-0.00753245	-0.0310782	-0.019722	-0.0210696	-0.0177265	-0.0297522	-0.0211927	-0.0120905
20_T_spacer	-0.00766136	-0.00392617	-0.0212034	-0.0181791	-0.0127173	-0.019076	-0.017723	-0.0147998
9_C_spacer	-0.00770997	-0.0250191	-0.014275	-0.00801363	-0.0137909	-0.0195787	-0.0163925	-0.0171635
8_C_spacer	-0.00872612	-0.0133108	-0.00932819	-0.00307088	-0.0128266	-0.00700721	-0.0053509	-0.00137775
1_T_spacer	-0.0134667	0.0174634	-0.0295669	-0.0419068	-0.0306098	-0.0248561	-0.036572	-0.0367312
5_C_spacer	-0.0135775	-0.0135782	0.00802993	0.011381	-0.00231248	-0.0191644	0.00380044	0.00787754
5_G_spacer	-0.0159844	-0.0288917	-0.0190453	-0.0234114	-0.0326337	-0.0178007	-0.0247166	-0.0309085
8_T_spacer	-0.0171061	-0.0362051	-0.0343392	-0.0216957	0.00330361	-0.00953002	-0.0101963	-0.00219812
9_T_spacer	-0.0176438	-0.0254915	-0.0265235	-0.0231361	-0.0100996	-0.0253526	-0.0245362	-0.0179452
7_C_spacer	-0.0194215	-0.0235258	-0.0123009	-0.00227981	-0.0179141	-0.0162039	-0.00897541	-0.00336842
10_T_spacer	-0.0196958	-0.0151311	-0.0300525	-0.0337207	-0.0179973	-0.0276467	-0.0312873	-0.0260453
3_T_spacer	-0.0201877	-0.0356517	-0.0253763	-0.0296564	-0.015213	-0.0269675	-0.0167448	-0.0106332
12_T_spacer	-0.0213337	-0.0269883	-0.0300121	-0.0300613	-0.0210344	-0.0267655	-0.0264449	-0.0186471
10_A_spacer	-0.027582	-5.99546e-05	-0.0243228	-0.0245963	-0.0240393	-0.0131433	-0.0172702	-0.0151415
11_T_spacer	-0.0289956	-0.0246809	-0.0330741	-0.0366194	-0.0201603	-0.0258141	-0.0294229	-0.0259863
6_C_spacer	-0.0326295	-0.0191351	-0.013105	0.00147964	-0.0153711	-0.0283507	-0.0092947	-0.0121106
7_T_spacer	-0.0390066	-0.0389235	-0.0472436	-0.0395505	-0.00263755	-0.00135333	-0.00456764	0.00409934
11_A_spacer	-0.0479338	-0.0274226	-0.0414742	-0.0415483	-0.0507071	-0.0204769	-0.0291834	-0.0283254
2_A_spacer	-0.0500108	-0.0347199	-0.0377712	-0.0429132	-0.0250658	-0.0160163	-0.0259154	-0.0297692
5_T_spacer	-0.0502641	-0.0611274	-0.0593662	-0.0438969	-0.0195646	-0.00675932	-0.00251415	0.0123947
1_A_spacer	-0.0528074	-0.062668	-0.046784	-0.0485376	-0.0336257	-0.0360136	-0.0309337	-0.0302831
6_T_spacer	-0.0529441	-0.0491173	-0.0599261	-0.0499281	-0.0140711	-0.00241642	-0.011829	0.00411971
12_A_spacer	-0.0538155	-0.0385507	-0.0489586	-0.0474727	-0.0457584	-0.0272783	-0.0310451	-0.0294991
20_A_spacer	-0.0578353	0.00481734	-0.029859	-0.0285861	-0.0299685	-0.0062007	-0.0123952	-0.0125084
19_A_spacer	-0.0603042	-0.00247496	-0.0470478	-0.0470764	-0.0276253	-0.00705719	-0.0175653	-0.0245855
4_T_spacer	-0.0611887	-0.0529594	-0.0713994	-0.0641018	-0.0243361	-0.0218887	-0.0232497	-0.0188996
14_A_spacer	-0.0636085	-0.0269286	-0.0510135	-0.0454113	-0.0439764	-0.0207418	-0.0217142	-0.0192184
15_A_spacer	-0.0643465	-0.0393359	-0.0601399	-0.0545294	-0.0446918	-0.0276189	-0.0359797	-0.0308993
16_A_spacer	-0.0676168	-0.0259857	-0.0476144	-0.0448274	-0.0420896	-0.0220908	-0.0252148	-0.0249179
18_A_spacer	-0.0697272	-0.047443	-0.0623067	-0.0636562	-0.0413235	-0.0380748	-0.0404883	-0.0341891
17_A_spacer	-0.0767422	-0.0242742	-0.0549365	-0.0493411	-0.0455784	-0.0199006	-0.0242486	-0.0184646
13_A_spacer	-0.077548	-0.0316348	-0.0678492	-0.0655701	-0.0503751	-0.0312857	-0.0431645	-0.042728
