# Supplementary material for: Predicting adenine base editing efficiencies in different cellular contexts by deep learning
Source: Genome Biol. 2025 May 8;26:115. doi: 10.1186/s13059-025-03586-7 (PMC12060317; doi:10.1186/s13059-025-03586-7)
Supplement: Supplementary file 3 — Additional file 3. Contains Spearman and Pearson correlations for prediction accuracy of ML prediction models on various datasets (Table S1). [file 13059_2025_3586_MOESM3_ESM.xlsx]

## Sheet: Table S1
name of dataset	name of ML prediction model	size	Spearman	Pearson
BEDICT2.0_HEK-Plasmid_SpRY-ABE8e	BE-Hive_ABE-HEK293T	11840	0.392845	0.48757
BEDICT2.0_HEK-Plasmid_SpRY-ABE8e	BE-Hive_ABE-mES	11840	0.405533	0.509347
BEDICT2.0_HEK-Plasmid_SpRY-ABE8e	BE-Hive_ABE8-mES	11840	0.385425	0.517267
BEDICT2.0_HEK-Plasmid_SpRY-ABE8e	DeepBE_SpRY-ABE8e(+V106W)	10911	0.425156	0.440984
BEDICT2.0_HEK-Plasmid_SpRY-ABE8e	DeepBE_SpRY-ABE8.17m(+V106W)	10911	0.431117	0.425321
BEDICT2.0_HEK-Plasmid_SpRY-ABE8e	DeepBE_SpCas9-ABE8e(+V106W)	10911	0.306108	0.20537
BEDICT2.0_HEK-Plasmid_SpRY-ABE8e	DeepBE_SpCas9-ABE8.17m(+V106W)	10911	0.32493	0.169834
BEDICT2.0_HEK-Plasmid_SpRY-ABE8e	DeepABE_ABE7.10	1172	0.310338	0.379151
BEDICT2.0_HEK-mRNA_SpRY-ABE8e	BE-Hive_ABE-HEK293T	8685	0.57317	0.570916
BEDICT2.0_HEK-mRNA_SpRY-ABE8e	BE-Hive_ABE-mES	8685	0.540989	0.549415
BEDICT2.0_HEK-mRNA_SpRY-ABE8e	BE-Hive_ABE8-mES	8685	0.563381	0.557879
BEDICT2.0_HEK-mRNA_SpRY-ABE8e	DeepBE_SpRY-ABE8e(+V106W)	8040	0.526128	0.50037
BEDICT2.0_HEK-mRNA_SpRY-ABE8e	DeepBE_SpRY-ABE8.17m(+V106W)	8040	0.53808	0.482493
BEDICT2.0_HEK-mRNA_SpRY-ABE8e	DeepBE_SpCas9-ABE8e(+V106W)	8040	0.42309	0.245875
BEDICT2.0_HEK-mRNA_SpRY-ABE8e	DeepBE_SpCas9-ABE8.17m(+V106W)	8040	0.437095	0.219727
BEDICT2.0_HEK-mRNA_SpRY-ABE8e	DeepABE_ABE7.10	921	0.417353	0.429425
BEDICT2.0_AAV-library-AAV_SpRY-ABE8e	BE-Hive_ABE-HEK293T	9892	0.527505	0.483024
BEDICT2.0_AAV-library-AAV_SpRY-ABE8e	BE-Hive_ABE-mES	9892	0.505856	0.463078
BEDICT2.0_AAV-library-AAV_SpRY-ABE8e	BE-Hive_ABE8-mES	9892	0.530765	0.473725
BEDICT2.0_AAV-library-AAV_SpRY-ABE8e	DeepBE_SpRY-ABE8e(+V106W)	9147	0.538246	0.480391
BEDICT2.0_AAV-library-AAV_SpRY-ABE8e	DeepBE_SpRY-ABE8.17m(+V106W)	9147	0.561785	0.487472
BEDICT2.0_AAV-library-AAV_SpRY-ABE8e	DeepBE_SpCas9-ABE8e(+V106W)	9147	0.41685	0.237142
BEDICT2.0_AAV-library-AAV_SpRY-ABE8e	DeepBE_SpCas9-ABE8.17m(+V106W)	9147	0.434387	0.21556
BEDICT2.0_AAV-library-AAV_SpRY-ABE8e	DeepABE_ABE7.10	1074	0.465958	0.436123
BEDICT2.0_Lenti-library-AAV_SpRY-ABE8e	BE-Hive_ABE-HEK293T	5233	0.465155	0.491097
BEDICT2.0_Lenti-library-AAV_SpRY-ABE8e	BE-Hive_ABE-mES	5233	0.445468	0.487779
BEDICT2.0_Lenti-library-AAV_SpRY-ABE8e	BE-Hive_ABE8-mES	5233	0.462555	0.497766
BEDICT2.0_Lenti-library-AAV_SpRY-ABE8e	DeepBE_SpRY-ABE8e(+V106W)	4857	0.483153	0.477902
BEDICT2.0_Lenti-library-AAV_SpRY-ABE8e	DeepBE_SpRY-ABE8.17m(+V106W)	4857	0.483623	0.448316
BEDICT2.0_Lenti-library-AAV_SpRY-ABE8e	DeepBE_SpCas9-ABE8e(+V106W)	4857	0.404528	0.253945
BEDICT2.0_Lenti-library-AAV_SpRY-ABE8e	DeepBE_SpCas9-ABE8.17m(+V106W)	4857	0.413839	0.223957
BEDICT2.0_Lenti-library-AAV_SpRY-ABE8e	DeepABE_ABE7.10	597	0.382144	0.417863
BEDICT2.0_Lenti-library-mRNA-LNP_SpRY-ABE8e	BE-Hive_ABE-HEK293T	2418	0.5612	0.532668
BEDICT2.0_Lenti-library-mRNA-LNP_SpRY-ABE8e	BE-Hive_ABE-mES	2418	0.503866	0.484096
BEDICT2.0_Lenti-library-mRNA-LNP_SpRY-ABE8e	BE-Hive_ABE8-mES	2418	0.538556	0.508042
BEDICT2.0_Lenti-library-mRNA-LNP_SpRY-ABE8e	DeepBE_SpRY-ABE8e(+V106W)	2271	0.47265	0.439769
BEDICT2.0_Lenti-library-mRNA-LNP_SpRY-ABE8e	DeepBE_SpRY-ABE8.17m(+V106W)	2271	0.48786	0.424139
BEDICT2.0_Lenti-library-mRNA-LNP_SpRY-ABE8e	DeepBE_SpCas9-ABE8e(+V106W)	2271	0.398626	0.225708
BEDICT2.0_Lenti-library-mRNA-LNP_SpRY-ABE8e	DeepBE_SpCas9-ABE8.17m(+V106W)	2271	0.419044	0.21791
BEDICT2.0_Lenti-library-mRNA-LNP_SpRY-ABE8e	DeepABE_ABE7.10	320	0.378707	0.342805
BEDICT2.0_HEK-Plasmid_SpRY-ABEmax	BE-Hive_ABE-HEK293T	11499	0.598551	0.574408
BEDICT2.0_HEK-Plasmid_SpRY-ABEmax	BE-Hive_ABE-mES	11499	0.618813	0.602603
BEDICT2.0_HEK-Plasmid_SpRY-ABEmax	BE-Hive_ABE8-mES	11499	0.5468	0.517955
BEDICT2.0_HEK-Plasmid_SpRY-ABEmax	DeepBE_SpRY-ABE8e(+V106W)	10608	0.528238	0.493096
BEDICT2.0_HEK-Plasmid_SpRY-ABEmax	DeepBE_SpRY-ABE8.17m(+V106W)	10608	0.595724	0.530254
BEDICT2.0_HEK-Plasmid_SpRY-ABEmax	DeepBE_SpCas9-ABE8e(+V106W)	10608	0.397804	0.238406
BEDICT2.0_HEK-Plasmid_SpRY-ABEmax	DeepBE_SpCas9-ABE8.17m(+V106W)	10608	0.439796	0.2171
BEDICT2.0_HEK-Plasmid_SpRY-ABEmax	DeepABE_ABE7.10	1159	0.492732	0.492159
BEDICT2.0_HEK-mRNA_SpRY-ABEmax	BE-Hive_ABE-HEK293T	9020	0.610142	0.470767
BEDICT2.0_HEK-mRNA_SpRY-ABEmax	BE-Hive_ABE-mES	9020	0.623308	0.474706
BEDICT2.0_HEK-mRNA_SpRY-ABEmax	BE-Hive_ABE8-mES	9020	0.561287	0.392114
BEDICT2.0_HEK-mRNA_SpRY-ABEmax	DeepBE_SpRY-ABE8e(+V106W)	8339	0.517886	0.391292
BEDICT2.0_HEK-mRNA_SpRY-ABEmax	DeepBE_SpRY-ABE8.17m(+V106W)	8339	0.569691	0.411425
BEDICT2.0_HEK-mRNA_SpRY-ABEmax	DeepBE_SpCas9-ABE8e(+V106W)	8339	0.397806	0.16944
BEDICT2.0_HEK-mRNA_SpRY-ABEmax	DeepBE_SpCas9-ABE8.17m(+V106W)	8339	0.429508	0.151819
BEDICT2.0_HEK-mRNA_SpRY-ABEmax	DeepABE_ABE7.10	958	0.457331	0.39002
BEDICT2.0_AAV-library-AAV_SpRY-ABEmax	BE-Hive_ABE-HEK293T	10659	0.580639	0.397354
BEDICT2.0_AAV-library-AAV_SpRY-ABEmax	BE-Hive_ABE-mES	10659	0.583343	0.390261
BEDICT2.0_AAV-library-AAV_SpRY-ABEmax	BE-Hive_ABE8-mES	10659	0.54825	0.332416
BEDICT2.0_AAV-library-AAV_SpRY-ABEmax	DeepBE_SpRY-ABE8e(+V106W)	9847	0.529064	0.362959
BEDICT2.0_AAV-library-AAV_SpRY-ABEmax	DeepBE_SpRY-ABE8.17m(+V106W)	9847	0.597896	0.407477
BEDICT2.0_AAV-library-AAV_SpRY-ABEmax	DeepBE_SpCas9-ABE8e(+V106W)	9847	0.405488	0.169773
BEDICT2.0_AAV-library-AAV_SpRY-ABEmax	DeepBE_SpCas9-ABE8.17m(+V106W)	9847	0.43989	0.150635
BEDICT2.0_AAV-library-AAV_SpRY-ABEmax	DeepABE_ABE7.10	1110	0.484561	0.363872
BEDICT2.0_Lenti-library-AAV_SpRY-ABEmax	BE-Hive_ABE-HEK293T	8773	0.521937	0.441998
BEDICT2.0_Lenti-library-AAV_SpRY-ABEmax	BE-Hive_ABE-mES	8773	0.529062	0.432766
BEDICT2.0_Lenti-library-AAV_SpRY-ABEmax	BE-Hive_ABE8-mES	8773	0.494404	0.381794
BEDICT2.0_Lenti-library-AAV_SpRY-ABEmax	DeepBE_SpRY-ABE8e(+V106W)	8124	0.472657	0.396557
BEDICT2.0_Lenti-library-AAV_SpRY-ABEmax	DeepBE_SpRY-ABE8.17m(+V106W)	8124	0.522123	0.42077
BEDICT2.0_Lenti-library-AAV_SpRY-ABEmax	DeepBE_SpCas9-ABE8e(+V106W)	8124	0.376779	0.19105
BEDICT2.0_Lenti-library-AAV_SpRY-ABEmax	DeepBE_SpCas9-ABE8.17m(+V106W)	8124	0.397284	0.172053
BEDICT2.0_Lenti-library-AAV_SpRY-ABEmax	DeepABE_ABE7.10	950	0.403607	0.370606
BEDICT2.0_Lenti-library-mRNA-LNP_SpRY-ABEmax	BE-Hive_ABE-HEK293T	7818	0.589316	0.47227
BEDICT2.0_Lenti-library-mRNA-LNP_SpRY-ABEmax	BE-Hive_ABE-mES	7818	0.57823	0.456186
BEDICT2.0_Lenti-library-mRNA-LNP_SpRY-ABEmax	BE-Hive_ABE8-mES	7818	0.541196	0.393427
BEDICT2.0_Lenti-library-mRNA-LNP_SpRY-ABEmax	DeepBE_SpRY-ABE8e(+V106W)	7220	0.505902	0.389649
BEDICT2.0_Lenti-library-mRNA-LNP_SpRY-ABEmax	DeepBE_SpRY-ABE8.17m(+V106W)	7220	0.562622	0.415719
BEDICT2.0_Lenti-library-mRNA-LNP_SpRY-ABEmax	DeepBE_SpCas9-ABE8e(+V106W)	7220	0.4955	0.252206
BEDICT2.0_Lenti-library-mRNA-LNP_SpRY-ABEmax	DeepBE_SpCas9-ABE8.17m(+V106W)	7220	0.537698	0.243431
BEDICT2.0_Lenti-library-mRNA-LNP_SpRY-ABEmax	DeepABE_ABE7.10	853	0.448696	0.371177
BE-Hive_mES-12kChar_SpCas9-ABEmax	DeepBE_SpRY-ABE8e(+V106W)	4140	0.371185	0.354852
BE-Hive_mES-12kChar_SpCas9-ABEmax	DeepBE_SpRY-ABE8.17m(+V106W)	4140	0.351402	0.298464
BE-Hive_mES-12kChar_SpCas9-ABEmax	DeepBE_SpCas9-ABE8e(+V106W)	4140	0.502591	0.485756
BE-Hive_mES-12kChar_SpCas9-ABEmax	DeepBE_SpCas9-ABE8.17m(+V106W)	4140	0.358635	0.34738
BE-Hive_mES-12kChar_SpCas9-ABEmax	DeepABE_ABE7.10	4140	0.26804	0.264885
BE-Hive_mES-12kChar_SpCas9-ABEmax	BEDICT2.0_HEK-mRNA_SpRY-ABEmax	4140	0.568421	0.515028
BE-Hive_mES-12kChar_SpCas9-ABEmax	BEDICT2.0_HEK-mRNA_SpRY-ABE8e	4140	0.485647	0.485875
BE-Hive_mES-12kChar_SpCas9-ABEmax	BEDICT2.0_HEK-Plasmid_SpRY-ABEmax	4140	0.570476	0.566827
BE-Hive_mES-12kChar_SpCas9-ABEmax	BEDICT2.0_HEK-Plasmid_SpRY-ABE8e	4140	0.425743	0.437246
DeepABE_SpCas9-ABE7.10	DeepBE_SpRY-ABE8e(+V106W)	10209	0.393241	0.380534
DeepABE_SpCas9-ABE7.11	DeepBE_SpRY-ABE8.17m(+V106W)	10209	0.406428	0.331061
DeepABE_SpCas9-ABE7.12	DeepBE_SpCas9-ABE8e(+V106W)	10209	0.4839	0.455884
DeepABE_SpCas9-ABE7.13	DeepBE_SpCas9-ABE8.17m(+V106W)	10209	0.447738	0.434295
DeepABE_SpCas9-ABE7.14	BE-Hive_ABE-HEK293T	10209	0.560336	0.530136
DeepABE_SpCas9-ABE7.15	BE-Hive_ABE-mES	10209	0.568028	0.545069
DeepABE_SpCas9-ABE7.16	BE-Hive_ABE8-mES	10209	0.576952	0.496147
DeepABE_SpCas9-ABE7.17	BEDICT2.0_HEK-mRNA_SpRY-ABEmax	10209	0.533338	0.52382
DeepABE_SpCas9-ABE7.18	BEDICT2.0_HEK-mRNA_SpRY-ABEmax	10209	0.586828	0.600145
DeepBE_SpRY-ABE8e(+V106W)	BE-Hive_ABE-HEK293T	5545	0.450899	0.459715
DeepBE_SpRY-ABE8e(+V106W)	BE-Hive_ABE-mES	5545	0.460096	0.477261
DeepBE_SpRY-ABE8e(+V106W)	BE-Hive_ABE8-mES	5545	0.436172	0.433156
DeepBE_SpRY-ABE8e(+V106W)	BEDICT2.0_HEK-mRNA_SpRY-ABE8e	5545	0.620301	0.627009
DeepBE_SpRY-ABE8e(+V106W)	BEDICT2.0_HEK-Plasmid_SpRY-ABE8e	5545	0.390227	0.43757
DeepBE_SpRY-ABE8e(+V106W)	DeepABE_ABE7.10	507	0.220591	0.23249
