# Supplementary material for: Predicting adenine base editing efficiencies in different cellular contexts by deep learning
Source: Genome Biol. 2025 May 8;26:115. doi: 10.1186/s13059-025-03586-7 (PMC12060317; doi:10.1186/s13059-025-03586-7)
Supplement: Supplementary file 4 — Additional file 4. Contains additional informations to primers, oligonucleotide pool, ABE sequences and editing efficiency per position for all relevant datasets of this study. [file 13059_2025_3586_MOESM4_ESM.xlsx]

## Sheet: Oligos & BE
Primers used for high-throughput sequencing
Primer used for		Sequence (5’-3’)
Oligopool amplification	Fw	ATCTTGTGGAAAGGACGAAACACC
	Rv	CTGAAGTACAAGTGGTAGAGC
Pooled screens (PCR on genomic DNA)	Fw	CTTTCCCTACACGACGCTCTTCCGATCTNNNNNNNNGTGGAAAGGACGAAACACCG
	Rv	GGAGTTCAGACGTGTGCTCTTCCGATCTGCAATACTTAAGTCGAGTAAGCTGACCGCTGAAG
Oligonucleotide pool design
ATCTTGTGGAAAGGACGAAACACCGNNNNNNNNNNNNNNNNNNNNGTTTAAGAGCTATGCTGGAAACAGCATAGCAAGTTTAAATAAGGCTAGTCCGTTATCAACTTGAAAAAGTGGCACCGAGTCGGTGCTTTTTTNNNNNNNNNNNNNNNNNNNNNNNNNNNNNNNNNNNNNNNNNNNNNNNNNNNNNNNNNNNNNNNNNNNNNNNNNNNNNNNNNNNNNNNNNNNGCTCTACCACTTGTACTTCAGC
ABE used in this study
Plasmid Name	Addgene no.	Sequence
CMV-ABEmax-SpCas9-P2A-GFP	112101	ATGAAACGGACAGCCGACGGAAGCGAGTTCGAGTCACCAAAGAAGAAGCGGAAAGTC_TCTGAAGTCGAGTTTAGCCACGAGTATTGGATGAGGCACGCACTGACCCTGGCAAAGCGAGCATGGGATGAAAGAGAAGTCCCCGTGGGCGCCGTGCTGGTGCACAACAATAGAGTGATCGGAGAGGGATGGAACAGGCCAATCGGCCGCCACGACCCTACCGCACACGCAGAGATCATGGCACTGAGGCAGGGAGGCCTGGTCATGCAGAATTACCGCCTGATCGATGCCACCCTGTATGTGACACTGGAGCCATGCGTGATGTGCGCAGGAGCAATGATCCACAGCAGGATCGGAAGAGTGGTGTTCGGAGCACGGGACGCCAAGACCGGCGCAGCAGG…
CMV-ABE8e-SpCas9	138489	ATGAAACGGACAGCCGACGGAAGCGAGTTCGAGTCACCAAAGAAGAAGCGGAAAGTC_TCTGAGGTGGAGTTTTCCCACGAGTACTGGATGAGACATGCCCTGACCCTGGCCAAGAGGGCACGGGATGAGAGGGAGGTGCCTGTGGGAGCCGTGCTGGTGCTGAACAATAGAGTGATCGGCGAGGGCTGGAACAGAGCCATCGGCCTGCACGACCCAACAGCCCATGCCGAAATTATGGCCCTGAGACAGGGCGGCCTGGTCATGCAGAACTACAGACTGATTGACGCCACCCTGTACGTGACATTCGAGCCTTGCGTGATGTGCGCCGGCGCCATGATCCACTCTAGGATCGGCCGCGTGGTGTTTGGCGTGAGGAACTCAAAAAGAGGCGCCGCAGG…
CMV-ABEmax-SpG	-	ATGAAACGGACAGCCGACGGAAGCGAGTTCGAGTCACCAAAGAAGAAGCGGAAAGTC_TCTGAAGTCGAGTTTAGCCACGAGTATTGGATGAGGCACGCACTGACCCTGGCAAAGCGAGCATGGGATGAAAGAGAAGTCCCCGTGGGCGCCGTGCTGGTGCACAACAATAGAGTGATCGGAGAGGGATGGAACAGGCCAATCGGCCGCCACGACCCTACCGCACACGCAGAGATCATGGCACTGAGGCAGGGAGGCCTGGTCATGCAGAATTACCGCCTGATCGATGCCACCCTGTATGTGACACTGGAGCCATGCGTGATGTGCGCAGGAGCAATGATCCACAGCAGGATCGGAAGAGTGGTGTTCGGAGCACGGGACGCCAAGACCGGCGCAGCAGG…
CMV-ABE8e-SpG	-	ATGAAACGGACAGCCGACGGAAGCGAGTTCGAGTCACCAAAGAAGAAGCGGAAAGTC_TCTGAGGTGGAGTTTTCCCACGAGTACTGGATGAGACATGCCCTGACCCTGGCCAAGAGGGCACGGGATGAGAGGGAGGTGCCTGTGGGAGCCGTGCTGGTGCTGAACAATAGAGTGATCGGCGAGGGCTGGAACAGAGCCATCGGCCTGCACGACCCAACAGCCCATGCCGAAATTATGGCCCTGAGACAGGGCGGCCTGGTCATGCAGAACTACAGACTGATTGACGCCACCCTGTACGTGACATTCGAGCCTTGCGTGATGTGCGCCGGCGCCATGATCCACTCTAGGATCGGCCGCGTGGTGTTTGGCGTGAGGAACTCAAAAAGAGGCGCCGCAGG…
CMV-ABEmax-SpRY	-	ATGAAACGGACAGCCGACGGAAGCGAGTTCGAGTCACCAAAGAAGAAGCGGAAAGTC_TCTGAAGTCGAGTTTAGCCACGAGTATTGGATGAGGCACGCACTGACCCTGGCAAAGCGAGCATGGGATGAAAGAGAAGTCCCCGTGGGCGCCGTGCTGGTGCACAACAATAGAGTGATCGGAGAGGGATGGAACAGGCCAATCGGCCGCCACGACCCTACCGCACACGCAGAGATCATGGCACTGAGGCAGGGAGGCCTGGTCATGCAGAATTACCGCCTGATCGATGCCACCCTGTATGTGACACTGGAGCCATGCGTGATGTGCGCAGGAGCAATGATCCACAGCAGGATCGGAAGAGTGGTGTTCGGAGCACGGGACGCCAAGACCGGCGCAGCAGG…
CMV-ABE8e-SpRY	-	ATGAAACGGACAGCCGACGGAAGCGAGTTCGAGTCACCAAAGAAGAAGCGGAAAGTC_TCTGAGGTGGAGTTTTCCCACGAGTACTGGATGAGACATGCCCTGACCCTGGCCAAGAGGGCACGGGATGAGAGGGAGGTGCCTGTGGGAGCCGTGCTGGTGCTGAACAATAGAGTGATCGGCGAGGGCTGGAACAGAGCCATCGGCCTGCACGACCCAACAGCCCATGCCGAAATTATGGCCCTGAGACAGGGCGGCCTGGTCATGCAGAACTACAGACTGATTGACGCCACCCTGTACGTGACATTCGAGCCTTGCGTGATGTGCGCCGGCGCCATGATCCACTCTAGGATCGGCCGCGTGGTGTTTGGCGTGAGGAACTCAAAAAGAGGCGCCGCAGG…

## Sheet: Overview_Datasets
Name Replicates	Library size (allCount>100)	Library size after combining and filtering	Library Names
HEK-Plasmid_5d_SpRY-ABE8e_1	11812	11319	HEK-Plasmid_5d_SpRY-ABE8e
HEK-Plasmid_5d_SpRY-ABE8e_2	11798
HEK-Plasmid_5d_SpRY-ABE8e_3	11804
HEK-Plasmid_10d_SpRY-ABE8e_1	11912	11900	HEK-Plasmid_10d_SpRY-ABE8e
HEK-Plasmid_10d_SpRY-ABE8e_2	11909
HEK-Plasmid_10d_SpRY-ABE8e_3	11912
HEK-mRNA_02pmol_SpRY-ABE8e_1	11854	11682	HEK-mRNA_02pmol_SpRY-ABE8e
HEK-mRNA_02pmol_SpRY-ABE8e_2	11847
HEK-mRNA_02pmol_SpRY-ABE8e_3	11859
HEK-mRNA_1pmol_SpRY-ABE8e_1	11859	11422	HEK-mRNA_1pmol_SpRY-ABE8e
HEK-mRNA_1pmol_SpRY-ABE8e_2	11854
HEK-mRNA_5pmol_SpRY-ABE8e_1	11841	11634	HEK-mRNA_5pmol_SpRY-ABE8e
HEK-mRNA_5pmol_SpRY-ABE8e_2	11843
HEK-mRNA_5pmol_SpRY-ABE8e_3	11843
AAVlibrary-AAV_6weeks_SpRY-ABE8e_1	11806	11627	AAVlibrary-AAV_6w_SpRY-ABE8e
AAVlibrary-AAV_6weeks_SpRY-ABE8e_2	11859
AAVlibrary-AAV_6weeks_SpRY-ABE8e_3	11857
AAVlibrary-AAV_12weeks_SpRY-ABE8e_1	11834	11630	AAVlibrary-AAV_12w_SpRY-ABE8e
AAVlibrary-AAV_12weeks_SpRY-ABE8e_2	11861
AAVlibrary-AAV_12weeks_SpRY-ABE8e_3	11845
Lentilibrary-AAV_SpRY-ABE8e_1	11417	9908	LentiAAV_SpRY-ABE8e
Lentilibrary-AAV_SpRY-ABE8e_2	11731
Lentilibrary-mRNA-LNP_SpRY-ABE8e_1	10441	5985	LentiLNP_SpRY-ABE8e
Lentilibrary-mRNA-LNP_SpRY-ABE8e_2	10763
HEK-Plasmid_5d_SpRY-ABEmax_1	11713	10759	HEK-Plasmid_5d_SpRY-ABEmax
HEK-Plasmid_5d_SpRY-ABEmax_2	11721
HEK-Plasmid_5d_SpRY-ABEmax_3	11645
HEK-Plasmid_10d_SpRY-ABEmax_1	11907	11875	HEK-Plasmid_10d_SpRY-ABEmax
HEK-Plasmid_10d_SpRY-ABEmax_2	11886
HEK-Plasmid_10d_SpRY-ABEmax_3	11893
HEK-mRNA_02pmol_SpRY-ABEmax_1	11851	11651	HEK-mRNA_02pmol_SpRY-ABEmax
HEK-mRNA_02pmol_SpRY-ABEmax_2	11855
HEK-mRNA_02pmol_SpRY-ABEmax_3	11848
HEK-mRNA_1pmol_SpRY-ABEmax_1	11843	11462	HEK-mRNA_1pmol_SpRY-ABEmax
HEK-mRNA_1pmol_SpRY-ABEmax_2	11858
HEK-mRNA_5pmol_SpRY-ABEmax_1	11835	11665	HEK-mRNA_5pmol_SpRY-ABEmax
HEK-mRNA_5pmol_SpRY-ABEmax_2	11847
HEK-mRNA_5pmol_SpRY-ABEmax_3	11857
AAVlibrary-AAV_6weeks_SpRY-ABEmax_1	11889	11850	AAVlibrary-AAV_6w_SpRY-ABEmax
AAVlibrary-AAV_6weeks_SpRY-ABEmax_2	11893
AAVlibrary-AAV_6weeks_SpRY-ABEmax_3	11900
AAVlibrary-AAV_12weeks_SpRY-ABEmax_1	11865	11746	AAVlibrary-AAV_12w_SpRY-ABEmax
AAVlibrary-AAV_12weeks_SpRY-ABEmax_2	11863
AAVlibrary-AAV_12weeks_SpRY-ABEmax_3	11862
Lentilibrary-AAV_SpRY-ABEmax_1	11887	11457	LentiAAV_SpRY-ABEmax
Lentilibrary-AAV_SpRY-ABEmax_2	11771
Lentilibrary-mRNA-LNP_SpRY-ABEmax_1	11794	11591	LentiLNP_SpRY-ABEmax
Lentilibrary-mRNA-LNP_SpRY-ABEmax_2	11894
HEK-Plasmid_5d_SpG-ABE8e_1	11880	11638	HEK-Plasmid_5d_SpG-ABE8e
HEK-Plasmid_5d_SpG-ABE8e_2	11849
HEK-Plasmid_5d_SpG-ABE8e_3	11845
HEK-Plasmid_10d_SpG-ABE8e_1	11789	11710	HEK-Plasmid_10d_SpG-ABE8e
HEK-Plasmid_10d_SpG-ABE8e_2	11753
HEK-Plasmid_10d_SpG-ABE8e_3	11899
HEK-Plasmid_5d_SpG-ABEmax_1	11856	11574	HEK-Plasmid_5d_SpG-ABEmax
HEK-Plasmid_5d_SpG-ABEmax_2	11851
HEK-Plasmid_5d_SpG-ABEmax_3	11843
HEK-Plasmid_10d_SpG-ABEmax_1	11399	11768	HEK-Plasmid_10d_SpG-ABEmax
HEK-Plasmid_10d_SpG-ABEmax_2	11547
HEK-Plasmid_10d_SpG-ABEmax_3	11903
HEK-Plasmid_5d_SpCas9-ABE8e_1	11916	11902	HEK-Plasmid_5d_SpCas9-ABE8e
HEK-Plasmid_5d_SpCas9-ABE8e_2	11908
HEK-Plasmid_5d_SpCas9-ABE8e_3	11910
HEK-Plasmid_10d_SpCas9-ABE8e_1	11767	11402	HEK-Plasmid_10d_SpCas9-ABE8e
HEK-Plasmid_10d_SpCas9-ABE8e_2	11730
HEK-Plasmid_10d_SpCas9-ABE8e_3	11658
HEK-Plasmid_5d_SpCas9-ABEmax_1	11908	11900	HEK-Plasmid_5d_SpCas9-ABEmax
HEK-Plasmid_5d_SpCas9-ABEmax_2	11910
HEK-Plasmid_5d_SpCas9-ABEmax_3	11914
HEK-Plasmid_10d_SpCas9-ABEmax_1	11857	11668	HEK-Plasmid_10d_SpCas9-ABEmax
HEK-Plasmid_10d_SpCas9-ABEmax_2	11840
HEK-Plasmid_10d_SpCas9-ABEmax_3	11861

## Sheet: HEK-Plasmid_5d_SpRY-ABE8e
rname	refSeq	PAM	Target-Sequence	Position	absolute_editing_efficiency	A1_efficiency	A2_efficiency	A3_efficiency	A4_efficiency	A5_efficiency	A6_efficiency	A7_efficiency	A8_efficiency	A9_efficiency	A10_efficiency	A11_efficiency	A12_efficiency	A13_efficiency	A14_efficiency	A15_efficiency	A16_efficiency	A17_efficiency	A18_efficiency	A19_efficiency	A20_efficiency
NM_000021.4(PSEN1)c.1141CtoT(p.Leu381Phe)Position4	CAAATTTTACTCCCCCTAAA	AAG	GAACACTGTAGAAAATGAAATCTCCCAATCCAAATTTTACTCCCCCTAAAAAGGAAAGGTTACAAATATTAAAAAGTTGGTCA	4	10.1266	noA	0.0	1.89873417721519	4.430379746835443	noA	noA	noA	noA	8.860759493670885	noA	noA	noA	noA	noA	noA	noA	noA	0.0	0.0	0.0
NM_000021.4(PSEN1)c.1141CtoT(p.Leu381Phe)Position5	CCAAATTTTACTCCCCCTAA	AAA	AGAACACTGTAGAAAATGAAATCTCCCAATCCAAATTTTACTCCCCCTAAAAAGGAAAGGTTACAAATATTAAAAAGTTGGTC	5	6.54206	noA	noA	6.5420560747663545	4.672897196261682	6.5420560747663545	noA	noA	noA	noA	2.803738317757009	noA	noA	noA	noA	noA	noA	noA	noA	0.0	0.0
NM_000021.4(PSEN1)c.1141CtoT(p.Leu381Phe)Position6	TCCAAATTTTACTCCCCCTA	AAA	CAGAACACTGTAGAAAATGAAATCTCCCAATCCAAATTTTACTCCCCCTAAAAAGGAAAGGTTACAAATATTAAAAAGTTGGT	6	5.36913	noA	noA	noA	2.684563758389262	1.342281879194631	4.026845637583892	noA	noA	noA	noA	0.0	noA	noA	noA	noA	noA	noA	noA	noA	0.0
NM_000021.4(PSEN1)c.1141CtoT(p.Leu381Phe)Position7	ATCCAAATTTTACTCCCCCT	AAA	CCAGAACACTGTAGAAAATGAAATCTCCCAATCCAAATTTTACTCCCCCTAAAAAGGAAAGGTTACAAATATTAAAAAGTTGG	7	6.42202	0.0	noA	noA	noA	6.422018348623854	4.587155963302752	2.7522935779816518	noA	noA	noA	noA	0.0	noA	noA	noA	noA	noA	noA	noA	noA
NM_000021.4(PSEN1)c.1229GtoA(p.Cys410Tyr)Position3	CTATTTCGTAGCCATATTAA	TTG	AGCCAGTGGAGACTGGAACACAACCATAGCCTATTTCGTAGCCATATTAATTGTAAGTATACACTAATAAGAATGTGTCAGAG	3	9.64912	noA	noA	0.0	noA	noA	noA	noA	noA	noA	7.894736842105263	noA	noA	noA	0.0	noA	0.0	noA	noA	0.0	0.0
NM_000021.4(PSEN1)c.1229GtoA(p.Cys410Tyr)Position5	GCCTATTTCGTAGCCATATT	AAT	ACAGCCAGTGGAGACTGGAACACAACCATAGCCTATTTCGTAGCCATATTAATTGTAAGTATACACTAATAAGAATGTGTCAG	5	19.4139	noA	noA	noA	noA	19.413919413919416	noA	noA	noA	noA	noA	noA	0.0	noA	noA	noA	0.0	noA	0.0	noA	noA
NM_000021.4(PSEN1)c.1229GtoA(p.Cys410Tyr)Position6	AGCCTATTTCGTAGCCATAT	TAA	AACAGCCAGTGGAGACTGGAACACAACCATAGCCTATTTCGTAGCCATATTAATTGTAAGTATACACTAATAAGAATGTGTCA	6	34.5622	0.9216589861751152	noA	noA	noA	noA	34.56221198156682	noA	noA	noA	noA	noA	noA	1.3824884792626728	noA	noA	noA	0.0	noA	0.0	noA
NM_000021.4(PSEN1)c.1229GtoA(p.Cys410Tyr)Position7	TAGCCTATTTCGTAGCCATA	TTA	CAACAGCCAGTGGAGACTGGAACACAACCATAGCCTATTTCGTAGCCATATTAATTGTAAGTATACACTAATAAGAATGTGTC	7	6.37255	noA	0.0	noA	noA	noA	noA	6.372549019607843	noA	noA	noA	noA	noA	noA	0.0	noA	noA	noA	0.0	noA	0.0
NM_000021.4(PSEN1)c.1229GtoA(p.Cys410Tyr)Position9	CATAGCCTATTTCGTAGCCA	TAT	AGCAACAGCCAGTGGAGACTGGAACACAACCATAGCCTATTTCGTAGCCATATTAATTGTAAGTATACACTAATAAGAATGTG	9	3.58974	noA	0.0	noA	2.051282051282051	noA	noA	noA	noA	0.0	noA	noA	noA	noA	noA	noA	0.0	noA	noA	noA	0.0
NM_000021.4(PSEN1)c.236CtoT(p.Ala79Val)Position10	ACATGCTTGACGCCATATTT	CAA	CAGAGAGTCACAGGGACAAAGAGCATGATCACATGCTTGACGCCATATTTCAATGTCAGCTCCTCATCTTCTTCCTCATCTTG	10	5.92784	0.0	noA	4.123711340206185	noA	noA	noA	noA	noA	noA	1.2886597938144329	noA	noA	noA	noA	0.0	noA	0.0	noA	noA	noA
NM_000021.4(PSEN1)c.236CtoT(p.Ala79Val)Position11	CACATGCTTGACGCCATATT	TCA	GCAGAGAGTCACAGGGACAAAGAGCATGATCACATGCTTGACGCCATATTTCAATGTCAGCTCCTCATCTTCTTCCTCATCTT	11	12.2222	noA	0.0	noA	11.944444444444445	noA	noA	noA	noA	noA	noA	0.0	noA	noA	noA	noA	0.0	noA	0.0	noA	noA
NM_000021.4(PSEN1)c.236CtoT(p.Ala79Val)Position7	TGCTTGACGCCATATTTCAA	TGT	AGAGTCACAGGGACAAAGAGCATGATCACATGCTTGACGCCATATTTCAATGTCAGCTCCTCATCTTCTTCCTCATCTTGCTC	7	26.6263	noA	noA	noA	noA	noA	noA	26.021180030257185	noA	noA	noA	noA	0.0	noA	0.0	noA	noA	noA	noA	0.0	0.0
NM_000021.4(PSEN1)c.236CtoT(p.Ala79Val)Position8	ATGCTTGACGCCATATTTCA	ATG	GAGAGTCACAGGGACAAAGAGCATGATCACATGCTTGACGCCATATTTCAATGTCAGCTCCTCATCTTCTTCCTCATCTTGCT	8	28.0679	0.0	noA	noA	noA	noA	noA	noA	28.067885117493475	noA	noA	noA	noA	0.0	noA	0.39164490861618795	noA	noA	noA	noA	0.0
NM_000021.4(PSEN1)c.236CtoT(p.Ala79Val)Position9	CATGCTTGACGCCATATTTC	AAT	AGAGAGTCACAGGGACAAAGAGCATGATCACATGCTTGACGCCATATTTCAATGTCAGCTCCTCATCTTCTTCCTCATCTTGC	9	23.1102	noA	10.799136069114471	noA	noA	noA	noA	noA	noA	21.166306695464364	noA	noA	noA	noA	0.0	noA	0.0	noA	noA	noA	noA
NM_000021.4(PSEN1)c.356CtoT(p.Thr119Ile)Position10	GTATCTTCTATGAATGGGGT	ATA	GAGTGCAGGGCTCTCTGGCCCACAGTCTCGGTATCTTCTATGAATGGGGTATAGATTCTACAATAAAACAAACACAAAAGCCC	10	28.8	noA	noA	28.000000000000004	noA	noA	noA	noA	noA	noA	9.6	noA	noA	0.0	0.0	noA	noA	noA	noA	noA	noA
NM_000021.4(PSEN1)c.356CtoT(p.Thr119Ile)Position11	GGTATCTTCTATGAATGGGG	TAT	TGAGTGCAGGGCTCTCTGGCCCACAGTCTCGGTATCTTCTATGAATGGGGTATAGATTCTACAATAAAACAAACACAAAAGCC	11	22.6415	noA	noA	noA	18.867924528301888	noA	noA	noA	noA	noA	noA	13.20754716981132	noA	noA	0.0	0.0	noA	noA	noA	noA	noA
NM_000021.4(PSEN1)c.356CtoT(p.Thr119Ile)Position12	CGGTATCTTCTATGAATGGG	GTA	TTGAGTGCAGGGCTCTCTGGCCCACAGTCTCGGTATCTTCTATGAATGGGGTATAGATTCTACAATAAAACAAACACAAAAGC	12	22.508	noA	noA	noA	noA	21.54340836012862	noA	noA	noA	noA	noA	noA	0.964630225080386	noA	noA	0.0	0.0	noA	noA	noA	noA
NM_000021.4(PSEN1)c.356CtoT(p.Thr119Ile)Position7	TCTTCTATGAATGGGGTATA	GAT	TGCAGGGCTCTCTGGCCCACAGTCTCGGTATCTTCTATGAATGGGGTATAGATTCTACAATAAAACAAACACAAAAGCCCTAG	7	24.5	noA	noA	noA	noA	noA	noA	23.5	noA	noA	2.5	2.0	noA	noA	noA	noA	noA	noA	0.0	noA	0.0
NM_000021.4(PSEN1)c.356CtoT(p.Thr119Ile)Position8	ATCTTCTATGAATGGGGTAT	AGA	GTGCAGGGCTCTCTGGCCCACAGTCTCGGTATCTTCTATGAATGGGGTATAGATTCTACAATAAAACAAACACAAAAGCCCTA	8	30.3191	2.393617021276596	noA	noA	noA	noA	noA	noA	30.319148936170215	noA	noA	0.0	0.0	noA	noA	noA	noA	noA	noA	0.7978723404255319	noA
NM_000021.4(PSEN1)c.409GtoA(p.Ala137Thr)Position4	GCTACCATCATGATCAGTGT	CAT	GGCCAGAGAGCCCTGCACTCAATTCTGAATGCTACCATCATGATCAGTGTCATTGTTGTCATGACTATCCTCCTGGTGGTTCT	4	24.8748	noA	noA	noA	24.207011686143574	noA	noA	22.20367278797997	noA	noA	4.173622704507513	noA	noA	0.0	noA	noA	0.0	noA	noA	noA	noA
NM_000021.4(PSEN1)c.409GtoA(p.Ala137Thr)Position5	TGCTACCATCATGATCAGTG	TCA	GGGCCAGAGAGCCCTGCACTCAATTCTGAATGCTACCATCATGATCAGTGTCATTGTTGTCATGACTATCCTCCTGGTGGTTC	5	26.7343	noA	noA	noA	noA	26.73434856175973	noA	noA	15.5668358714044	noA	noA	0.0	noA	noA	0.0	noA	noA	0.0	noA	noA	noA
NM_000021.4(PSEN1)c.409GtoA(p.Ala137Thr)Position7	AATGCTACCATCATGATCAG	TGT	GTGGGCCAGAGAGCCCTGCACTCAATTCTGAATGCTACCATCATGATCAGTGTCATTGTTGTCATGACTATCCTCCTGGTGGT	7	32.3671	0.0	3.140096618357488	noA	noA	noA	noA	31.88405797101449	noA	noA	2.898550724637681	noA	noA	0.0	noA	noA	0.0	noA	noA	0.0	noA
NM_000021.4(PSEN1)c.409GtoA(p.Ala137Thr)Position8	GAATGCTACCATCATGATCA	GTG	TGTGGGCCAGAGAGCCCTGCACTCAATTCTGAATGCTACCATCATGATCAGTGTCATTGTTGTCATGACTATCCTCCTGGTGG	8	26.6771	noA	0.31201248049922	5.30421216848674	noA	noA	noA	noA	26.365054602184085	noA	noA	3.1201248049921997	noA	noA	0.0	noA	noA	0.0	noA	noA	0.0
NM_000021.4(PSEN1)c.409GtoA(p.Ala137Thr)Position9	TGAATGCTACCATCATGATC	AGT	CTGTGGGCCAGAGAGCCCTGCACTCAATTCTGAATGCTACCATCATGATCAGTGTCATTGTTGTCATGACTATCCTCCTGGTG	9	23.9035	noA	noA	5.0438596491228065	19.62719298245614	noA	noA	noA	noA	23.684210526315788	noA	noA	5.921052631578947	noA	noA	0.21929824561403508	noA	noA	0.0	noA	noA
NM_000021.4(PSEN1)c.438GtoA(p.Met146Ile)Position3	ATAACTATCCTCCTGGTGGT	TCT	GCTGCCATCATGATCAGTGTCATTGTTGTCATAACTATCCTCCTGGTGGTTCTGTATAAATACAGGTGCTATAAGGTGAGCAT	3	31.3589	0.6968641114982579	noA	18.466898954703833	24.041811846689896	noA	noA	31.3588850174216	noA	noA	noA	noA	noA	noA	noA	noA	noA	noA	noA	noA	noA
NM_000021.4(PSEN1)c.438GtoA(p.Met146Ile)Position6	GTCATAACTATCCTCCTGGT	GGT	AATGCTGCCATCATGATCAGTGTCATTGTTGTCATAACTATCCTCCTGGTGGTTCTGTATAAATACAGGTGCTATAAGGTGAG	6	14.7887	noA	noA	noA	14.084507042253522	noA	14.084507042253522	12.323943661971832	noA	noA	11.619718309859154	noA	noA	noA	noA	noA	noA	noA	noA	noA	noA
NM_000021.4(PSEN1)c.438GtoA(p.Met146Ile)Position7	TGTCATAACTATCCTCCTGG	TGG	GAATGCTGCCATCATGATCAGTGTCATTGTTGTCATAACTATCCTCCTGGTGGTTCTGTATAAATACAGGTGCTATAAGGTGA	7	27.2093	noA	noA	noA	noA	25.581395348837212	noA	26.27906976744186	13.72093023255814	noA	noA	12.325581395348838	noA	noA	noA	noA	noA	noA	noA	noA	noA
NM_000021.4(PSEN1)c.438GtoA(p.Met146Ile)Position8	TTGTCATAACTATCCTCCTG	GTG	TGAATGCTGCCATCATGATCAGTGTCATTGTTGTCATAACTATCCTCCTGGTGGTTCTGTATAAATACAGGTGCTATAAGGTG	8	30.9148	noA	noA	noA	noA	noA	30.28391167192429	noA	30.28391167192429	15.772870662460567	noA	noA	2.2082018927444795	noA	noA	noA	noA	noA	noA	noA	noA
NM_000021.4(PSEN1)c.438GtoA(p.Met146Ile)Position9	GTTGTCATAACTATCCTCCT	GGT	CTGAATGCTGCCATCATGATCAGTGTCATTGTTGTCATAACTATCCTCCTGGTGGTTCTGTATAAATACAGGTGCTATAAGGT	9	25.6659	noA	noA	noA	noA	noA	noA	25.66585956416465	noA	24.213075060532688	6.053268765133172	noA	noA	2.1791767554479415	noA	noA	noA	noA	noA	noA	noA
NM_000021.4(PSEN1)c.487CtoT(p.His163Tyr)Position7	AGGCATAGATGACCTAGAAA	AGA	ACAGCAACAATAGAGATGATATAATAAGCCAGGCATAGATGACCTAGAAAAGAAAGCATTTCAATATAATTAACAGGTCCCAC	7	22.2222	0.0	noA	noA	noA	18.51851851851852	noA	22.22222222222222	noA	18.51851851851852	noA	noA	3.7037037037037033	noA	noA	noA	0.0	noA	0.0	0.0	0.0
NM_000021.4(PSEN1)c.509CtoT(p.Ser170Phe)Position4	AGAAATGATATAATAAGCCA	GGC	TAAATGAATGAAAAAAAGAACAGCAACAATAGAAATGATATAATAAGCCAGGCATGGATGACCTAGAAAAGAAAGCATTTCAA	4	37	0.0	noA	3.0	17.0	20.0	noA	noA	5.0	noA	24.0	noA	5.0	0.0	noA	0.0	0.0	noA	noA	noA	0.0
NM_000021.4(PSEN1)c.626GtoA(p.Gly209Glu)Position11	GGTGTGGTGGAAATGATTTC	CAT	ATTACTGTTGCACTCCTGATCTGGAATTTTGGTGTGGTGGAAATGATTTCCATTCACTGGAAAGGTCCACTTCGACTCCAGCA	11	9.93658	noA	noA	noA	noA	noA	noA	noA	noA	noA	noA	8.668076109936575	0.0	0.0	noA	noA	0.0	noA	noA	noA	noA
NM_000021.4(PSEN1)c.626GtoA(p.Gly209Glu)Position12	TGGTGTGGTGGAAATGATTT	CCA	CATTACTGTTGCACTCCTGATCTGGAATTTTGGTGTGGTGGAAATGATTTCCATTCACTGGAAAGGTCCACTTCGACTCCAGC	12	2.16306	noA	noA	noA	noA	noA	noA	noA	noA	noA	noA	noA	0.0	0.0	0.0	noA	noA	0.0	noA	noA	noA
NM_000021.4(PSEN1)c.626GtoA(p.Gly209Glu)Position5	GTGGAAATGATTTCCATTCA	CTG	GTTGCACTCCTGATCTGGAATTTTGGTGTGGTGGAAATGATTTCCATTCACTGGAAAGGTCCACTTCGACTCCAGCAGGCATA	5	24.4275	noA	noA	noA	noA	23.66412213740458	22.900763358778626	22.900763358778626	noA	noA	1.9083969465648856	noA	noA	noA	noA	noA	0.0	noA	noA	noA	0.0
NM_000021.4(PSEN1)c.626GtoA(p.Gly209Glu)Position6	GGTGGAAATGATTTCCATTC	ACT	TGTTGCACTCCTGATCTGGAATTTTGGTGTGGTGGAAATGATTTCCATTCACTGGAAAGGTCCACTTCGACTCCAGCAGGCAT	6	6.26959	noA	noA	noA	noA	noA	5.4858934169279	4.545454545454546	2.507836990595611	noA	noA	0.4702194357366771	noA	noA	noA	noA	noA	0.0	noA	noA	noA
NM_000021.4(PSEN1)c.626GtoA(p.Gly209Glu)Position7	TGGTGGAAATGATTTCCATT	CAC	CTGTTGCACTCCTGATCTGGAATTTTGGTGTGGTGGAAATGATTTCCATTCACTGGAAAGGTCCACTTCGACTCCAGCAGGCA	7	21.0773	noA	noA	noA	noA	noA	noA	19.906323185011708	12.412177985948478	1.639344262295082	noA	noA	0.0	noA	noA	noA	noA	noA	0.0	noA	noA
NM_000021.4(PSEN1)c.691GtoA(p.Ala231Thr)Position5	TAGTACCCTCATGGCCCTGG	TGT	TCGACTCCAGCAGGCATATCTCATTATGATTAGTACCCTCATGGCCCTGGTGTTTATCAAGTACCTCCCTGAATGGACTGCGT	5	33.2071	noA	6.944444444444445	noA	noA	31.691919191919194	noA	noA	noA	noA	noA	6.0606060606060606	noA	noA	noA	noA	noA	noA	noA	noA	noA
NM_000021.4(PSEN1)c.691GtoA(p.Ala231Thr)Position6	TTAGTACCCTCATGGCCCTG	GTG	TTCGACTCCAGCAGGCATATCTCATTATGATTAGTACCCTCATGGCCCTGGTGTTTATCAAGTACCTCCCTGAATGGACTGCG	6	31.3953	noA	noA	22.868217054263564	noA	noA	30.813953488372093	noA	noA	noA	noA	noA	5.813953488372093	noA	noA	noA	noA	noA	noA	noA	noA
NM_000021.4(PSEN1)c.691GtoA(p.Ala231Thr)Position7	ATTAGTACCCTCATGGCCCT	GGT	CTTCGACTCCAGCAGGCATATCTCATTATGATTAGTACCCTCATGGCCCTGGTGTTTATCAAGTACCTCCCTGAATGGACTGC	7	36.1264	3.708791208791209	noA	noA	34.61538461538461	noA	noA	34.89010989010989	noA	noA	noA	noA	noA	2.7472527472527473	noA	noA	noA	noA	noA	noA	noA
NM_000021.4(PSEN1)c.691GtoA(p.Ala231Thr)Position8	GATTAGTACCCTCATGGCCC	TGG	ACTTCGACTCCAGCAGGCATATCTCATTATGATTAGTACCCTCATGGCCCTGGTGTTTATCAAGTACCTCCCTGAATGGACTG	8	29.6703	noA	3.076923076923077	noA	noA	27.692307692307693	noA	noA	27.472527472527474	noA	noA	noA	noA	noA	0.0	noA	noA	noA	noA	noA	noA
NM_000021.4(PSEN1)c.691GtoA(p.Ala231Thr)Position9	TGATTAGTACCCTCATGGCC	CTG	CACTTCGACTCCAGCAGGCATATCTCATTATGATTAGTACCCTCATGGCCCTGGTGTTTATCAAGTACCTCCCTGAATGGACT	9	22.973	noA	noA	9.90990990990991	noA	noA	21.17117117117117	noA	noA	17.117117117117118	noA	noA	noA	noA	noA	0.0	noA	noA	noA	noA	noA
NM_000021.4(PSEN1)c.796GtoA(p.Gly266Ser)Position4	AAAAGTCCACTTCGTATGCT	GGT	TTTCTAGATTTAGTGGCTGTTTTGTGTCCGAAAAGTCCACTTCGTATGCTGGTTGAAACAGCTCAGGAGAGAAATGAAACGCT	4	5.52486	0.0	0.0	1.1049723756906076	4.41988950276243	noA	noA	noA	noA	2.209944751381215	noA	noA	noA	noA	noA	noA	0.0	noA	noA	noA	noA
NM_000021.4(PSEN1)c.796GtoA(p.Gly266Ser)Position5	GAAAAGTCCACTTCGTATGC	TGG	TTTTCTAGATTTAGTGGCTGTTTTGTGTCCGAAAAGTCCACTTCGTATGCTGGTTGAAACAGCTCAGGAGAGAAATGAAACGC	5	10.5882	noA	0.0	5.294117647058823	8.823529411764707	10.588235294117647	noA	noA	noA	noA	2.941176470588235	noA	noA	noA	noA	noA	noA	0.0	noA	noA	noA
NM_000021.4(PSEN1)c.796GtoA(p.Gly266Ser)Position6	CGAAAAGTCCACTTCGTATG	CTG	TTTTTCTAGATTTAGTGGCTGTTTTGTGTCCGAAAAGTCCACTTCGTATGCTGGTTGAAACAGCTCAGGAGAGAAATGAAACG	6	18.41	noA	noA	6.694560669456067	18.410041841004183	17.573221757322173	16.736401673640167	noA	noA	noA	noA	5.02092050209205	noA	noA	noA	noA	noA	noA	0.0	noA	noA
NM_000021.4(PSEN1)c.796GtoA(p.Gly266Ser)Position7	CCGAAAAGTCCACTTCGTAT	GCT	CTTTTTCTAGATTTAGTGGCTGTTTTGTGTCCGAAAAGTCCACTTCGTATGCTGGTTGAAACAGCTCAGGAGAGAAATGAAAC	7	30.9278	noA	noA	noA	26.804123711340207	30.515463917525775	27.835051546391753	24.948453608247423	noA	noA	noA	noA	8.24742268041237	noA	noA	noA	noA	noA	noA	0.0	noA
NM_000021.4(PSEN1)c.796GtoA(p.Gly266Ser)Position8	TCCGAAAAGTCCACTTCGTA	TGC	TCTTTTTCTAGATTTAGTGGCTGTTTTGTGTCCGAAAAGTCCACTTCGTATGCTGGTTGAAACAGCTCAGGAGAGAAATGAAA	8	22.6496	noA	noA	noA	noA	22.64957264957265	21.581196581196583	15.81196581196581	10.042735042735043	noA	noA	noA	noA	0.641025641025641	noA	noA	noA	noA	noA	noA	0.0
NM_000021.4(PSEN1)c.799CtoT(p.Pro267Ser)Position5	AGTGAACCTTTCGGACACAA	AAC	CTCTCCTGAGCTGTTTCAACCAGCATACGAAGTGAACCTTTCGGACACAAAACAGCCACTAAATCTAGAAAAAGAAAAACATA	5	24.026	0.0	noA	noA	noA	22.07792207792208	22.727272727272727	noA	noA	noA	noA	noA	noA	noA	noA	0.0	noA	0.0	noA	0.0	0.0
NM_000021.4(PSEN1)c.799CtoT(p.Pro267Ser)Position6	AAGTGAACCTTTCGGACACA	AAA	TCTCTCCTGAGCTGTTTCAACCAGCATACGAAGTGAACCTTTCGGACACAAAACAGCCACTAAATCTAGAAAAAGAAAAACAT	6	13.9241	0.0	0.0	noA	noA	noA	12.025316455696203	12.025316455696203	noA	noA	noA	noA	noA	noA	noA	noA	0.0	noA	0.0	noA	0.0
NM_000021.4(PSEN1)c.799CtoT(p.Pro267Ser)Position7	GAAGTGAACCTTTCGGACAC	AAA	TTCTCTCCTGAGCTGTTTCAACCAGCATACGAAGTGAACCTTTCGGACACAAAACAGCCACTAAATCTAGAAAAAGAAAAACA	7	18.3007	noA	0.0	4.57516339869281	noA	noA	noA	16.99346405228758	6.535947712418301	noA	noA	noA	noA	noA	noA	noA	noA	0.0	noA	0.0	noA
NM_000021.4(PSEN1)c.806GtoA(p.Arg269His)Position11	GGTCCACTTCATATGCTGGT	TGA	CTAGATTTAGTGGCTGTTTTGTGTCCGAAAGGTCCACTTCATATGCTGGTTGAAACAGCTCAGGAGAGAAATGAAACGCTTTT	11	32.8571	noA	noA	noA	noA	noA	32.285714285714285	noA	noA	noA	noA	5.142857142857142	noA	17.42857142857143	noA	noA	noA	noA	noA	noA	noA
NM_000021.4(PSEN1)c.806GtoA(p.Arg269His)Position12	AGGTCCACTTCATATGCTGG	TTG	TCTAGATTTAGTGGCTGTTTTGTGTCCGAAAGGTCCACTTCATATGCTGGTTGAAACAGCTCAGGAGAGAAATGAAACGCTTT	12	16.9604	0.0	noA	noA	noA	noA	noA	15.638766519823788	noA	noA	noA	noA	0.0	noA	1.5418502202643172	noA	noA	noA	noA	noA	noA
NM_000021.4(PSEN1)c.806GtoA(p.Arg269His)Position5	CTTCATATGCTGGTTGAAAC	AGC	TTAGTGGCTGTTTTGTGTCCGAAAGGTCCACTTCATATGCTGGTTGAAACAGCTCAGGAGAGAAATGAAACGCTTTTTCCAGC	5	27.5862	noA	noA	noA	noA	27.011494252873565	noA	27.586206896551722	noA	noA	noA	noA	noA	noA	noA	noA	noA	0.0	0.0	0.0	noA
NM_000021.4(PSEN1)c.806GtoA(p.Arg269His)Position6	ACTTCATATGCTGGTTGAAA	CAG	TTTAGTGGCTGTTTTGTGTCCGAAAGGTCCACTTCATATGCTGGTTGAAACAGCTCAGGAGAGAAATGAAACGCTTTTTCCAG	6	22.9927	0.7299270072992701	noA	noA	noA	noA	22.99270072992701	noA	19.708029197080293	noA	noA	noA	noA	noA	noA	noA	noA	noA	0.0	0.0	0.0
NM_000021.4(PSEN1)c.806GtoA(p.Arg269His)Position7	CACTTCATATGCTGGTTGAA	ACA	ATTTAGTGGCTGTTTTGTGTCCGAAAGGTCCACTTCATATGCTGGTTGAAACAGCTCAGGAGAGAAATGAAACGCTTTTTCCA	7	28.0374	noA	0.0	noA	noA	noA	noA	24.922118380062305	noA	14.953271028037381	noA	noA	noA	noA	noA	noA	noA	noA	noA	0.0	0.0
NM_000033.4(ABCD1)c.1165CtoT(p.Arg389Cys)Position3	GCAGGCAATAGTGAAGGCTT	CTG	AATGGCATCTGCAGCCGCTGTCAGGAGGTTGCAGGCAATAGTGAAGGCTTCTGTGCGCTCGCTCACCAGCTCCTCCTCCTTCT	3	29.9133	noA	noA	20.520231213872833	noA	noA	noA	29.190751445086704	11.705202312138727	noA	12.572254335260116	noA	noA	noA	0.0	0.0	noA	noA	noA	noA	noA
NM_000033.4(ABCD1)c.1165CtoT(p.Arg389Cys)Position4	TGCAGGCAATAGTGAAGGCT	TCT	CAATGGCATCTGCAGCCGCTGTCAGGAGGTTGCAGGCAATAGTGAAGGCTTCTGTGCGCTCGCTCACCAGCTCCTCCTCCTTC	4	19.9377	noA	noA	noA	16.822429906542055	noA	noA	noA	16.822429906542055	2.1806853582554515	noA	11.682242990654206	noA	noA	noA	0.0	0.0	noA	noA	noA	noA
NM_000033.4(ABCD1)c.1165CtoT(p.Arg389Cys)Position7	GGTTGCAGGCAATAGTGAAG	GCT	GCTCAATGGCATCTGCAGCCGCTGTCAGGAGGTTGCAGGCAATAGTGAAGGCTTCTGTGCGCTCGCTCACCAGCTCCTCCTCC	7	28.9425	noA	noA	noA	noA	noA	noA	27.82931354359926	noA	noA	noA	21.150278293135436	2.2263450834879404	noA	2.9684601113172544	noA	noA	noA	0.0	0.0	noA
NM_000033.4(ABCD1)c.1165CtoT(p.Arg389Cys)Position8	AGGTTGCAGGCAATAGTGAA	GGC	CGCTCAATGGCATCTGCAGCCGCTGTCAGGAGGTTGCAGGCAATAGTGAAGGCTTCTGTGCGCTCGCTCACCAGCTCCTCCTC	8	23.1964	0.8879023307436182	noA	noA	noA	noA	noA	noA	22.86348501664817	noA	noA	noA	3.7735849056603774	0.0	noA	1.6648168701442843	noA	noA	noA	0.0	0.0
NM_000033.4(ABCD1)c.1165CtoT(p.Arg389Cys)Position9	GAGGTTGCAGGCAATAGTGA	AGG	CCGCTCAATGGCATCTGCAGCCGCTGTCAGGAGGTTGCAGGCAATAGTGAAGGCTTCTGTGCGCTCGCTCACCAGCTCCTCCT	9	21.2665	noA	15.784499054820417	noA	noA	noA	noA	noA	noA	12.75992438563327	noA	noA	noA	1.0396975425330812	0.1890359168241966	noA	0.945179584120983	noA	noA	noA	0.0
NM_000033.4(ABCD1)c.1186GtoA(p.Ala396Thr)Position10	ACAGCGGCTACAGATGCCAT	TGA	GAAGCCTTCACTATTGCCCGCAACCTCCTGACAGCGGCTACAGATGCCATTGAGCGGATCATGTCGTCGTACAAGGAGGTACC	10	26.5973	1.188707280832095	noA	26.59732540861813	noA	noA	noA	noA	noA	noA	18.87072808320951	noA	10.104011887072808	noA	0.0	noA	noA	noA	noA	0.0	noA
NM_000033.4(ABCD1)c.1186GtoA(p.Ala396Thr)Position11	GACAGCGGCTACAGATGCCA	TTG	AGAAGCCTTCACTATTGCCCGCAACCTCCTGACAGCGGCTACAGATGCCATTGAGCGGATCATGTCGTCGTACAAGGAGGTAC	11	20.4473	noA	0.3194888178913738	noA	19.968051118210862	noA	noA	noA	noA	noA	noA	4.63258785942492	noA	0.0	noA	0.0	noA	noA	noA	noA	0.0
NM_000033.4(ABCD1)c.1186GtoA(p.Ala396Thr)Position5	GGCTACAGATGCCATTGAGC	GGA	CTTCACTATTGCCCGCAACCTCCTGACAGCGGCTACAGATGCCATTGAGCGGATCATGTCGTCGTACAAGGAGGTACCCCTGG	5	27.6413	noA	noA	noA	noA	27.395577395577398	noA	27.14987714987715	noA	18.42751842751843	noA	noA	noA	noA	0.0	noA	noA	noA	0.0	noA	noA
NM_000033.4(ABCD1)c.1186GtoA(p.Ala396Thr)Position6	CGGCTACAGATGCCATTGAG	CGG	CCTTCACTATTGCCCGCAACCTCCTGACAGCGGCTACAGATGCCATTGAGCGGATCATGTCGTCGTACAAGGAGGTACCCCTG	6	28.5501	noA	noA	noA	noA	noA	28.550074738415542	noA	27.802690582959645	noA	8.819133034379671	noA	noA	noA	noA	0.4484304932735426	noA	noA	noA	0.0	noA
NM_000033.4(ABCD1)c.1186GtoA(p.Ala396Thr)Position9	CAGCGGCTACAGATGCCATT	GAG	AAGCCTTCACTATTGCCCGCAACCTCCTGACAGCGGCTACAGATGCCATTGAGCGGATCATGTCGTCGTACAAGGAGGTACCC	9	22.2892	noA	9.036144578313253	noA	noA	noA	noA	noA	noA	20.682730923694777	noA	3.815261044176707	noA	0.0	noA	noA	noA	noA	0.0	noA	noA
NM_000033.4(ABCD1)c.1201CtoT(p.Arg401Trp)Position5	ATCCACTCAATGGCATCTGC	AGC	GCCAGGGGTACCTCCTTGTACGACGACATGATCCACTCAATGGCATCTGCAGCCGCTGTCAGGAGGTTGCGGGCAATAGTGAA	5	26.5351	0.0	noA	noA	noA	25.219298245614034	noA	noA	noA	8.991228070175438	0.0	noA	noA	noA	noA	0.0	noA	noA	noA	noA	noA
NM_000033.4(ABCD1)c.1201CtoT(p.Arg401Trp)Position6	GATCCACTCAATGGCATCTG	CAG	GGCCAGGGGTACCTCCTTGTACGACGACATGATCCACTCAATGGCATCTGCAGCCGCTGTCAGGAGGTTGCGGGCAATAGTGA	6	26.6453	noA	0.8025682182985553	noA	noA	noA	26.64526484751204	noA	noA	noA	5.778491171749598	0.4815409309791332	noA	noA	noA	noA	0.0	noA	noA	noA	noA
NM_000033.4(ABCD1)c.1201CtoT(p.Arg401Trp)Position7	TGATCCACTCAATGGCATCT	GCA	GGGCCAGGGGTACCTCCTTGTACGACGACATGATCCACTCAATGGCATCTGCAGCCGCTGTCAGGAGGTTGCGGGCAATAGTG	7	31.25	noA	noA	8.088235294117647	noA	noA	noA	30.88235294117647	noA	noA	noA	4.534313725490196	0.0	noA	noA	noA	noA	0.24509803921568626	noA	noA	noA
NM_000033.4(ABCD1)c.1201CtoT(p.Arg401Trp)Position8	ATGATCCACTCAATGGCATC	TGC	TGGGCCAGGGGTACCTCCTTGTACGACGACATGATCCACTCAATGGCATCTGCAGCCGCTGTCAGGAGGTTGCGGGCAATAGT	8	12.4792	0.0	noA	noA	0.33277870216306155	noA	noA	noA	11.480865224625623	noA	noA	noA	0.0	0.0	noA	noA	noA	noA	0.0	noA	noA
NM_000033.4(ABCD1)c.1201CtoT(p.Arg401Trp)Position9	CATGATCCACTCAATGGCAT	CTG	CTGGGCCAGGGGTACCTCCTTGTACGACGACATGATCCACTCAATGGCATCTGCAGCCGCTGTCAGGAGGTTGCGGGCAATAG	9	7.69231	noA	1.6826923076923077	noA	noA	4.567307692307692	noA	noA	noA	0.4807692307692308	noA	noA	noA	0.4807692307692308	0.0	noA	noA	noA	noA	0.0	noA
NM_000033.4(ABCD1)c.1202GtoA(p.Arg401Gln)Position4	AGCAGATCATGTCGTCGTAC	AAG	ACCTCCTGACAGCGGCTGCAGATGCCATTGAGCAGATCATGTCGTCGTACAAGGAGGTACCCCTGGCCCAGCCCCACCCTTGC	4	23.6111	0.5208333333333333	noA	noA	21.52777777777778	noA	23.09027777777778	noA	noA	12.847222222222221	noA	noA	noA	noA	noA	noA	noA	noA	noA	0.0	noA
NM_000033.4(ABCD1)c.1202GtoA(p.Arg401Gln)Position5	GAGCAGATCATGTCGTCGTA	CAA	AACCTCCTGACAGCGGCTGCAGATGCCATTGAGCAGATCATGTCGTCGTACAAGGAGGTACCCCTGGCCCAGCCCCACCCTTG	5	26.2662	noA	2.5912838633686692	noA	noA	25.559481743227323	noA	24.73498233215548	noA	noA	6.831566548881036	noA	noA	noA	noA	noA	noA	noA	noA	noA	0.0
NM_000033.4(ABCD1)c.1202GtoA(p.Arg401Gln)Position6	TGAGCAGATCATGTCGTCGT	ACA	CAACCTCCTGACAGCGGCTGCAGATGCCATTGAGCAGATCATGTCGTCGTACAAGGAGGTACCCCTGGCCCAGCCCCACCCTT	6	12.4668	noA	noA	0.0	noA	noA	11.671087533156498	noA	4.244031830238726	noA	noA	0.0	noA	noA	noA	noA	noA	noA	noA	noA	noA
NM_000033.4(ABCD1)c.1202GtoA(p.Arg401Gln)Position7	TTGAGCAGATCATGTCGTCG	TAC	GCAACCTCCTGACAGCGGCTGCAGATGCCATTGAGCAGATCATGTCGTCGTACAAGGAGGTACCCCTGGCCCAGCCCCACCCT	7	28.9979	noA	noA	noA	16.31130063965885	noA	noA	28.038379530916846	noA	5.863539445628998	noA	noA	0.21321961620469082	noA	noA	noA	noA	noA	noA	noA	noA
NM_000033.4(ABCD1)c.1202GtoA(p.Arg401Gln)Position8	ATTGAGCAGATCATGTCGTC	GTA	CGCAACCTCCTGACAGCGGCTGCAGATGCCATTGAGCAGATCATGTCGTCGTACAAGGAGGTACCCCTGGCCCAGCCCCACCC	8	14.0625	0.0	noA	noA	noA	10.267857142857142	noA	noA	12.276785714285714	noA	0.0	noA	noA	0.0	noA	noA	noA	noA	noA	noA	noA
NM_000033.4(ABCD1)c.1252CtoT(p.Arg418Trp)Position4	CCCAGGCTGTGTAGCCAGCC	AGC	CATCTTCAAATACCTGGAACATCTCGTGCACCCAGGCTGTGTAGCCAGCCAGCTCCGTCACCTGAGGGAGGGTGACCCTGGCT	4	28.6232	noA	noA	noA	28.6231884057971	noA	noA	noA	noA	noA	noA	noA	noA	0.0	noA	noA	noA	0.0	noA	noA	noA
NM_000033.4(ABCD1)c.1252CtoT(p.Arg418Trp)Position5	ACCCAGGCTGTGTAGCCAGC	CAG	ACATCTTCAAATACCTGGAACATCTCGTGCACCCAGGCTGTGTAGCCAGCCAGCTCCGTCACCTGAGGGAGGGTGACCCTGGC	5	30.4087	0.0	noA	noA	noA	29.807692307692307	noA	noA	noA	noA	noA	noA	noA	noA	0.4807692307692308	noA	noA	noA	0.0	noA	noA
NM_000033.4(ABCD1)c.1252CtoT(p.Arg418Trp)Position6	CACCCAGGCTGTGTAGCCAG	CCA	AACATCTTCAAATACCTGGAACATCTCGTGCACCCAGGCTGTGTAGCCAGCCAGCTCCGTCACCTGAGGGAGGGTGACCCTGG	6	26.3052	noA	19.27710843373494	noA	noA	noA	25.903614457831324	noA	noA	noA	noA	noA	noA	noA	noA	0.0	noA	noA	noA	0.0	noA
NM_000033.4(ABCD1)c.1252CtoT(p.Arg418Trp)Position8	TGCACCCAGGCTGTGTAGCC	AGC	TGAACATCTTCAAATACCTGGAACATCTCGTGCACCCAGGCTGTGTAGCCAGCCAGCTCCGTCACCTGAGGGAGGGTGACCCT	8	19.279	noA	noA	noA	17.398119122257054	noA	noA	noA	8.463949843260188	noA	noA	noA	noA	noA	noA	noA	noA	0.0	noA	noA	noA
NM_000033.4(ABCD1)c.1252CtoT(p.Arg418Trp)Position9	GTGCACCCAGGCTGTGTAGC	CAG	CTGAACATCTTCAAATACCTGGAACATCTCGTGCACCCAGGCTGTGTAGCCAGCCAGCTCCGTCACCTGAGGGAGGGTGACCC	9	27.8726	noA	noA	noA	noA	26.7349260523322	noA	noA	noA	2.04778156996587	noA	noA	noA	noA	noA	noA	noA	noA	0.0	noA	noA
NM_000033.4(ABCD1)c.1270CtoT(p.Gln424Ter)Position10	CAAATACCTAGAACATCTCG	TGC	GCCTCTTGAAGTGACAGCGCTGAACATCTTCAAATACCTAGAACATCTCGTGCACCCGGGCTGTGTAGCCAGCCAGCTCCGTC	10	23.994	noA	2.8315946348733236	3.7257824143070044	14.008941877794337	noA	22.35469448584203	noA	noA	noA	10.283159463487332	noA	1.0432190760059614	0.0	noA	0.0	noA	noA	noA	noA	noA
NM_000033.4(ABCD1)c.1270CtoT(p.Gln424Ter)Position3	CTAGAACATCTCGTGCACCC	GGG	GAAGTGACAGCGCTGAACATCTTCAAATACCTAGAACATCTCGTGCACCCGGGCTGTGTAGCCAGCCAGCTCCGTCACCTGAG	3	28.2927	noA	noA	11.121951219512196	noA	19.804878048780488	20.097560975609756	noA	26.634146341463417	noA	noA	noA	noA	noA	noA	noA	noA	1.5609756097560976	noA	noA	noA
NM_000033.4(ABCD1)c.1270CtoT(p.Gln424Ter)Position4	CCTAGAACATCTCGTGCACC	CGG	TGAAGTGACAGCGCTGAACATCTTCAAATACCTAGAACATCTCGTGCACCCGGGCTGTGTAGCCAGCCAGCTCCGTCACCTGA	4	26.6402	noA	noA	noA	25.745526838966203	noA	17.992047713717692	13.220675944333996	noA	8.34990059642147	noA	noA	noA	noA	noA	noA	noA	noA	0.0	noA	noA
NM_000033.4(ABCD1)c.1270CtoT(p.Gln424Ter)Position8	AATACCTAGAACATCTCGTG	CAC	CTCTTGAAGTGACAGCGCTGAACATCTTCAAATACCTAGAACATCTCGTGCACCCGGGCTGTGTAGCCAGCCAGCTCCGTCAC	8	31.4286	0.0	2.2857142857142856	noA	28.857142857142858	noA	noA	noA	26.142857142857146	noA	1.5714285714285716	2.857142857142857	noA	0.7142857142857143	noA	noA	noA	noA	noA	noA	noA
NM_000033.4(ABCD1)c.1270CtoT(p.Gln424Ter)Position9	AAATACCTAGAACATCTCGT	GCA	CCTCTTGAAGTGACAGCGCTGAACATCTTCAAATACCTAGAACATCTCGTGCACCCGGGCTGTGTAGCCAGCCAGCTCCGTCA	9	25.5282	0.7042253521126761	0.35211267605633806	5.28169014084507	noA	24.647887323943664	noA	noA	noA	11.443661971830986	noA	0.0	0.0	noA	0.0	noA	noA	noA	noA	noA	noA
NM_000033.4(ABCD1)c.1288CtoT(p.Gln430Ter)Position3	CTAAACATCTTCAAATACCT	GGA	TAGCTCCCTGGGCCTCTTGAAGTGACAGCGCTAAACATCTTCAAATACCTGGAACATCTCGTGCACCCGGGCTGTGTAGCCAG	3	25	noA	noA	16.904761904761905	13.571428571428571	21.666666666666668	noA	22.61904761904762	noA	noA	noA	noA	noA	0.0	0.0	0.0	noA	0.7142857142857143	noA	noA	noA
NM_000033.4(ABCD1)c.1288CtoT(p.Gln430Ter)Position4	GCTAAACATCTTCAAATACC	TGG	CTAGCTCCCTGGGCCTCTTGAAGTGACAGCGCTAAACATCTTCAAATACCTGGAACATCTCGTGCACCCGGGCTGTGTAGCCA	4	21.8371	noA	noA	noA	15.597920277296359	10.22530329289428	11.95840554592721	noA	14.384748700173311	noA	noA	noA	noA	noA	0.0	0.0	0.0	noA	0.0	noA	noA
NM_000033.4(ABCD1)c.1288CtoT(p.Gln430Ter)Position5	CGCTAAACATCTTCAAATAC	CTG	TCTAGCTCCCTGGGCCTCTTGAAGTGACAGCGCTAAACATCTTCAAATACCTGGAACATCTCGTGCACCCGGGCTGTGTAGCC	5	21.733	noA	noA	noA	noA	20.170454545454543	10.085227272727272	6.8181818181818175	noA	5.5397727272727275	noA	noA	noA	noA	noA	0.0	0.0	0.0	noA	0.0	noA
NM_000033.4(ABCD1)c.1288CtoT(p.Gln430Ter)Position6	GCGCTAAACATCTTCAAATA	CCT	CTCTAGCTCCCTGGGCCTCTTGAAGTGACAGCGCTAAACATCTTCAAATACCTGGAACATCTCGTGCACCCGGGCTGTGTAGC	6	16.303	noA	noA	noA	noA	noA	14.890885750962774	4.621309370988447	2.4390243902439024	noA	2.3106546854942236	noA	noA	noA	noA	noA	0.0	0.0	0.0	noA	0.0
NM_000033.4(ABCD1)c.1288CtoT(p.Gln430Ter)Position8	CAGCGCTAAACATCTTCAAA	TAC	TCCTCTAGCTCCCTGGGCCTCTTGAAGTGACAGCGCTAAACATCTTCAAATACCTGGAACATCTCGTGCACCCGGGCTGTGTA	8	20.0553	noA	2.0746887966804977	noA	noA	noA	noA	noA	19.64038727524205	0.6915629322268326	0.4149377593360996	noA	0.0	noA	noA	noA	noA	noA	0.0	0.0	0.0
NM_000033.4(ABCD1)c.1390CtoT(p.Arg464Ter)Position11	GCCTTACCTCAGATCTTCAG	GGG	AGGGGCGGGGTCACTCATAGGGAGGGGACAGCCTTACCTCAGATCTTCAGGGGGCCCTCCACACGGACACCAGACCGGCCTAT	11	32.6993	noA	noA	noA	noA	noA	31.974637681159418	noA	noA	noA	noA	4.800724637681159	noA	0.5434782608695652	noA	noA	noA	noA	noA	0.0	noA
NM_000033.4(ABCD1)c.1390CtoT(p.Arg464Ter)Position12	AGCCTTACCTCAGATCTTCA	GGG	CAGGGGCGGGGTCACTCATAGGGAGGGGACAGCCTTACCTCAGATCTTCAGGGGGCCCTCCACACGGACACCAGACCGGCCTA	12	29.602	0.0	noA	noA	noA	noA	noA	29.601990049751244	noA	noA	noA	noA	3.731343283582089	noA	0.9950248756218906	noA	noA	noA	noA	noA	0.0
NM_000033.4(ABCD1)c.1390CtoT(p.Arg464Ter)Position3	TCAGATCTTCAGGGGGCCCT	CCA	GGTCACTCATAGGGAGGGGACAGCCTTACCTCAGATCTTCAGGGGGCCCTCCACACGGACACCAGACCGGCCTATGGTCCCAG	3	15.2015	noA	noA	2.93040293040293	noA	13.186813186813188	noA	noA	noA	noA	noA	0.0	noA	noA	noA	noA	noA	noA	noA	noA	noA
NM_000033.4(ABCD1)c.1390CtoT(p.Arg464Ter)Position6	ACCTCAGATCTTCAGGGGGC	CCT	CGGGGTCACTCATAGGGAGGGGACAGCCTTACCTCAGATCTTCAGGGGGCCCTCCACACGGACACCAGACCGGCCTATGGTCC	6	6.72043	0.0	noA	noA	noA	noA	6.182795698924731	noA	0.2688172043010753	noA	noA	noA	noA	noA	0.0	noA	noA	noA	noA	noA	noA
NM_000033.4(ABCD1)c.1390CtoT(p.Arg464Ter)Position9	CTTACCTCAGATCTTCAGGG	GGC	GGGCGGGGTCACTCATAGGGAGGGGACAGCCTTACCTCAGATCTTCAGGGGGCCCTCCACACGGACACCAGACCGGCCTATGG	9	22.7778	noA	noA	noA	21.11111111111111	noA	noA	noA	noA	16.38888888888889	noA	14.722222222222223	noA	noA	noA	noA	noA	0.0	noA	noA	noA
NM_000033.4(ABCD1)c.1532GtoA(p.Cys511Tyr)Position12	CCCCAATGGCTACGGCAAGA	GCT	GGAGGAAGGCATGCATCTGCTCATCACAGGCCCCAATGGCTACGGCAAGAGCTCCCTGTTCCGGATCCTGGGTGGGCTCTGGC	12	27.9231	noA	noA	noA	noA	26.846153846153847	24.76923076923077	noA	noA	noA	noA	noA	3.4615384615384617	noA	noA	noA	noA	0.46153846153846156	0.0	noA	0.0
NM_000033.4(ABCD1)c.1532GtoA(p.Cys511Tyr)Position6	TGGCTACGGCAAGAGCTCCC	TGT	AGGCATGCATCTGCTCATCACAGGCCCCAATGGCTACGGCAAGAGCTCCCTGTTCCGGATCCTGGGTGGGCTCTGGCCCACGT	6	24.2115	noA	noA	noA	noA	noA	23.191094619666046	noA	noA	noA	noA	14.285714285714285	0.27829313543599254	noA	0.1855287569573284	noA	noA	noA	noA	noA	noA
NM_000033.4(ABCD1)c.1532GtoA(p.Cys511Tyr)Position7	ATGGCTACGGCAAGAGCTCC	CTG	AAGGCATGCATCTGCTCATCACAGGCCCCAATGGCTACGGCAAGAGCTCCCTGTTCCGGATCCTGGGTGGGCTCTGGCCCACG	7	24.8092	0.5725190839694656	noA	noA	noA	noA	noA	23.282442748091604	noA	noA	noA	noA	0.0	0.0	noA	0.0	noA	noA	noA	noA	noA
NM_000033.4(ABCD1)c.1532GtoA(p.Cys511Tyr)Position8	AATGGCTACGGCAAGAGCTC	CCT	GAAGGCATGCATCTGCTCATCACAGGCCCCAATGGCTACGGCAAGAGCTCCCTGTTCCGGATCCTGGGTGGGCTCTGGCCCAC	8	21.659	0.0	0.2304147465437788	noA	noA	noA	noA	noA	20.276497695852534	noA	noA	noA	noA	0.3456221198156682	0.0	noA	0.0	noA	noA	noA	noA
NM_000033.4(ABCD1)c.1534GtoA(p.Gly512Ser)Position10	AATGGCTGCAGCAAGAGCTC	CCT	GAAGGCATGCATCTGCTCATCACAGGCCCCAATGGCTGCAGCAAGAGCTCCCTGTTCCGGATCCTGGGTGGGCTCTGGCCCAC	10	15.4631	0.23547880690737832	0.8634222919937204	noA	noA	noA	noA	noA	noA	noA	13.029827315541601	noA	noA	0.15698587127158556	0.15698587127158556	noA	0.0	noA	noA	noA	noA
NM_000033.4(ABCD1)c.1534GtoA(p.Gly512Ser)Position3	GCAGCAAGAGCTCCCTGTTC	CGG	TGCATCTGCTCATCACAGGCCCCAATGGCTGCAGCAAGAGCTCCCTGTTCCGGATCCTGGGTGGGCTCTGGCCCACGTACGGT	3	28.952	noA	noA	15.452930728241562	noA	noA	26.554174067495563	23.357015985790408	noA	20.603907637655418	noA	noA	noA	noA	noA	noA	noA	noA	noA	noA	noA
NM_000033.4(ABCD1)c.1534GtoA(p.Gly512Ser)Position8	TGGCTGCAGCAAGAGCTCCC	TGT	AGGCATGCATCTGCTCATCACAGGCCCCAATGGCTGCAGCAAGAGCTCCCTGTTCCGGATCCTGGGTGGGCTCTGGCCCACGT	8	30.6329	noA	noA	noA	noA	noA	noA	noA	29.49367088607595	noA	noA	16.70886075949367	0.7594936708860759	noA	0.25316455696202533	noA	noA	noA	noA	noA	noA
NM_000033.4(ABCD1)c.1534GtoA(p.Gly512Ser)Position9	ATGGCTGCAGCAAGAGCTCC	CTG	AAGGCATGCATCTGCTCATCACAGGCCCCAATGGCTGCAGCAAGAGCTCCCTGTTCCGGATCCTGGGTGGGCTCTGGCCCACG	9	23.5537	0.6198347107438017	noA	noA	noA	noA	noA	noA	noA	21.694214876033058	noA	noA	0.6198347107438017	0.0	noA	0.0	noA	noA	noA	noA	noA
NM_000033.4(ABCD1)c.1544CtoT(p.Ser515Phe)Position3	GGAAGCTCTTGCCGCAGCCA	TTG	TGGGCCAGAGCCCACCCAGGATCCGGAACAGGAAGCTCTTGCCGCAGCCATTGGGGCCTGTGATGAGCAGATGCATGCCTTCC	3	6.89238	noA	noA	3.869407496977025	4.71584038694075	noA	noA	noA	noA	noA	noA	noA	noA	noA	noA	noA	0.0	noA	noA	noA	0.0
NM_000033.4(ABCD1)c.1544CtoT(p.Ser515Phe)Position5	CAGGAAGCTCTTGCCGCAGC	CAT	CGTGGGCCAGAGCCCACCCAGGATCCGGAACAGGAAGCTCTTGCCGCAGCCATTGGGGCCTGTGATGAGCAGATGCATGCCTT	5	10.8273	noA	3.1630170316301705	noA	noA	9.124087591240876	4.866180048661801	noA	noA	noA	noA	noA	noA	noA	noA	noA	noA	noA	0.0	noA	noA
NM_000033.4(ABCD1)c.1544CtoT(p.Ser515Phe)Position6	ACAGGAAGCTCTTGCCGCAG	CCA	ACGTGGGCCAGAGCCCACCCAGGATCCGGAACAGGAAGCTCTTGCCGCAGCCATTGGGGCCTGTGATGAGCAGATGCATGCCT	6	3.23129	0.0	noA	2.5510204081632653	noA	noA	1.870748299319728	0.8503401360544218	noA	noA	noA	noA	noA	noA	noA	noA	noA	noA	noA	0.0	noA
NM_000033.4(ABCD1)c.1544CtoT(p.Ser515Phe)Position8	GAACAGGAAGCTCTTGCCGC	AGC	GTACGTGGGCCAGAGCCCACCCAGGATCCGGAACAGGAAGCTCTTGCCGCAGCCATTGGGGCCTGTGATGAGCAGATGCATGC	8	29.1531	noA	2.1172638436482085	14.65798045602606	noA	28.82736156351792	noA	noA	6.351791530944626	0.8143322475570033	noA	noA	noA	noA	noA	noA	noA	noA	noA	noA	noA
NM_000033.4(ABCD1)c.1544CtoT(p.Ser515Phe)Position9	GGAACAGGAAGCTCTTGCCG	CAG	CGTACGTGGGCCAGAGCCCACCCAGGATCCGGAACAGGAAGCTCTTGCCGCAGCCATTGGGGCCTGTGATGAGCAGATGCATG	9	33.4385	noA	noA	3.7854889589905363	24.9211356466877	noA	32.80757097791798	noA	noA	6.309148264984227	0.6309148264984227	noA	noA	noA	noA	noA	noA	noA	noA	noA	noA
NM_000033.4(ABCD1)c.1552CtoT(p.Arg518Trp)Position11	CCCAGGATCCAGAACAGGGA	GCT	AGCACACCACCGTACGTGGGCCAGAGCCCACCCAGGATCCAGAACAGGGAGCTCTTGCCGCAGCCATTGGGGCCTGTGATGAG	11	26.6272	noA	noA	noA	26.390532544378697	noA	noA	22.130177514792898	noA	noA	noA	6.390532544378698	noA	0.0	0.0	noA	0.2366863905325444	noA	noA	noA	0.0
NM_000033.4(ABCD1)c.1552CtoT(p.Arg518Trp)Position3	CCAGAACAGGGAGCTCTTGC	CGC	ACCGTACGTGGGCCAGAGCCCACCCAGGATCCAGAACAGGGAGCTCTTGCCGCAGCCATTGGGGCCTGTGATGAGCAGATGCA	3	28.8636	noA	noA	22.5	noA	27.045454545454543	27.045454545454543	noA	24.545454545454547	noA	noA	noA	0.45454545454545453	noA	noA	noA	noA	noA	noA	noA	noA
NM_000033.4(ABCD1)c.1552CtoT(p.Arg518Trp)Position6	GATCCAGAACAGGGAGCTCT	TGC	ACCACCGTACGTGGGCCAGAGCCCACCCAGGATCCAGAACAGGGAGCTCTTGCCGCAGCCATTGGGGCCTGTGATGAGCAGAT	6	28.855	noA	7.938931297709924	noA	noA	noA	27.633587786259543	noA	10.992366412213741	7.175572519083969	noA	5.9541984732824424	noA	noA	noA	0.0	noA	noA	noA	noA	noA
NM_000033.4(ABCD1)c.1552CtoT(p.Arg518Trp)Position7	GGATCCAGAACAGGGAGCTC	TTG	CACCACCGTACGTGGGCCAGAGCCCACCCAGGATCCAGAACAGGGAGCTCTTGCCGCAGCCATTGGGGCCTGTGATGAGCAGA	7	15.5789	noA	noA	6.7368421052631575	noA	noA	noA	13.894736842105262	noA	1.0526315789473684	0.0	noA	0.42105263157894735	noA	noA	noA	0.0	noA	noA	noA	noA
NM_000033.4(ABCD1)c.1552CtoT(p.Arg518Trp)Position9	CAGGATCCAGAACAGGGAGC	TCT	CACACCACCGTACGTGGGCCAGAGCCCACCCAGGATCCAGAACAGGGAGCTCTTGCCGCAGCCATTGGGGCCTGTGATGAGCA	9	7.59717	noA	0.0	noA	noA	7.243816254416961	noA	noA	noA	0.88339222614841	noA	0.0	0.0	noA	0.0	noA	noA	noA	0.0	noA	noA
NM_000033.4(ABCD1)c.1553GtoA(p.Arg518Gln)Position11	TCCCTGTTCCAGATCCTGGG	TGG	ATCACAGGCCCCAATGGCTGCGGCAAGAGCTCCCTGTTCCAGATCCTGGGTGGGCTCTGGCCCACGTACGGTGGTGTGCTCTA	11	19.4757	noA	noA	noA	noA	noA	noA	noA	noA	noA	noA	16.10486891385768	noA	1.6853932584269662	noA	noA	noA	noA	noA	noA	noA
NM_000033.4(ABCD1)c.1553GtoA(p.Arg518Gln)Position12	CTCCCTGTTCCAGATCCTGG	GTG	CATCACAGGCCCCAATGGCTGCGGCAAGAGCTCCCTGTTCCAGATCCTGGGTGGGCTCTGGCCCACGTACGGTGGTGTGCTCT	12	10.2024	noA	noA	noA	noA	noA	noA	noA	noA	noA	noA	noA	3.456998313659359	noA	0.42158516020236086	noA	noA	noA	noA	noA	noA
NM_000033.4(ABCD1)c.1553GtoA(p.Arg518Gln)Position4	TCCAGATCCTGGGTGGGCTC	TGG	GCCCCAATGGCTGCGGCAAGAGCTCCCTGTTCCAGATCCTGGGTGGGCTCTGGCCCACGTACGGTGGTGTGCTCTACAAGCCC	4	22.7376	noA	noA	noA	19.79638009049774	noA	22.058823529411764	noA	noA	noA	noA	noA	noA	noA	noA	noA	noA	noA	noA	noA	noA
NM_000033.4(ABCD1)c.1553GtoA(p.Arg518Gln)Position5	TTCCAGATCCTGGGTGGGCT	CTG	GGCCCCAATGGCTGCGGCAAGAGCTCCCTGTTCCAGATCCTGGGTGGGCTCTGGCCCACGTACGGTGGTGTGCTCTACAAGCC	5	29.0217	noA	noA	noA	noA	22.39130434782609	noA	15.434782608695652	noA	noA	noA	noA	noA	noA	noA	noA	noA	noA	noA	noA	noA
NM_000033.4(ABCD1)c.1553GtoA(p.Arg518Gln)Position6	GTTCCAGATCCTGGGTGGGC	TCT	AGGCCCCAATGGCTGCGGCAAGAGCTCCCTGTTCCAGATCCTGGGTGGGCTCTGGCCCACGTACGGTGGTGTGCTCTACAAGC	6	21.7064	noA	noA	noA	noA	noA	13.42534504391468	noA	2.3839397741530743	noA	noA	noA	noA	noA	noA	noA	noA	noA	noA	noA	noA
NM_000033.4(ABCD1)c.1628CtoT(p.Pro543Leu)Position10	TACCTCTGCAGGATGTAGAA	CAT	AGAGGTGGAGGAGAGGCGCACGGGCTTCCTTACCTCTGCAGGATGTAGAACATGCGCTGGGGTGGGGGCTTGTAGAGCACACC	10	15.1515	noA	10.48951048951049	noA	noA	noA	noA	noA	noA	noA	10.023310023310025	noA	noA	0.0	noA	noA	noA	0.0	noA	0.0	0.0
NM_000033.4(ABCD1)c.1628CtoT(p.Pro543Leu)Position4	TGCAGGATGTAGAACATGCG	CTG	GGAGGAGAGGCGCACGGGCTTCCTTACCTCTGCAGGATGTAGAACATGCGCTGGGGTGGGGGCTTGTAGAGCACACCACCGTA	4	14.4357	noA	noA	noA	11.41732283464567	noA	noA	12.72965879265092	noA	noA	noA	1.837270341207349	noA	0.0	0.0	noA	0.0	noA	noA	noA	noA
NM_000033.4(ABCD1)c.1628CtoT(p.Pro543Leu)Position5	CTGCAGGATGTAGAACATGC	GCT	TGGAGGAGAGGCGCACGGGCTTCCTTACCTCTGCAGGATGTAGAACATGCGCTGGGGTGGGGGCTTGTAGAGCACACCACCGT	5	23.68	noA	noA	noA	noA	21.44	noA	noA	13.919999999999998	noA	noA	noA	5.92	noA	0.0	0.0	noA	0.32	noA	noA	noA
NM_000033.4(ABCD1)c.1628CtoT(p.Pro543Leu)Position6	TCTGCAGGATGTAGAACATG	CGC	GTGGAGGAGAGGCGCACGGGCTTCCTTACCTCTGCAGGATGTAGAACATGCGCTGGGGTGGGGGCTTGTAGAGCACACCACCG	6	26.7717	noA	noA	noA	noA	noA	26.77165354330709	noA	noA	4.199475065616798	noA	noA	noA	0.0	noA	0.0	0.0	noA	0.0	noA	noA
NM_000033.4(ABCD1)c.1628CtoT(p.Pro543Leu)Position8	CCTCTGCAGGATGTAGAACA	TGC	AGGTGGAGGAGAGGCGCACGGGCTTCCTTACCTCTGCAGGATGTAGAACATGCGCTGGGGTGGGGGCTTGTAGAGCACACCAC	8	17.0051	noA	noA	noA	noA	noA	noA	noA	17.00507614213198	noA	noA	3.2994923857868024	noA	noA	noA	1.015228426395939	noA	0.0	0.0	noA	0.0
NM_000033.4(ABCD1)c.1634+1GtoAPosition10	CCCGCAGAGATAAGGAAGCC	CGT	CAAGCCCCCACCCCAGCGCATGTTCTACATCCCGCAGAGATAAGGAAGCCCGTGCGCCTCTCCTCCACCTCTTCCTGCCTGTG	10	26.4706	noA	noA	noA	noA	noA	25.70806100217865	noA	0.7625272331154684	noA	0.0	noA	1.9607843137254901	0.0	noA	noA	0.0	0.0	noA	noA	noA
NM_000033.4(ABCD1)c.1634+1GtoAPosition4	GAGATAAGGAAGCCCGTGCG	CCT	CCCACCCCAGCGCATGTTCTACATCCCGCAGAGATAAGGAAGCCCGTGCGCCTCTCCTCCACCTCTTCCTGCCTGTGCGCTCA	4	28.1675	noA	1.1518324607329842	noA	21.465968586387437	noA	27.748691099476442	15.078534031413612	noA	noA	0.0	0.0	noA	noA	noA	noA	noA	noA	noA	noA	noA
NM_000033.4(ABCD1)c.1634+1GtoAPosition6	CAGAGATAAGGAAGCCCGTG	CGC	CCCCCACCCCAGCGCATGTTCTACATCCCGCAGAGATAAGGAAGCCCGTGCGCCTCTCCTCCACCTCTTCCTGCCTGTGCGCT	6	32.2795	noA	16.306156405990016	noA	28.452579034941767	noA	31.281198003327788	noA	29.61730449251248	4.492512479201332	noA	noA	0.0	0.0	noA	noA	noA	noA	noA	noA	noA
NM_000033.4(ABCD1)c.1634+1GtoAPosition8	CGCAGAGATAAGGAAGCCCG	TGC	AGCCCCCACCCCAGCGCATGTTCTACATCCCGCAGAGATAAGGAAGCCCGTGCGCCTCTCCTCCACCTCTTCCTGCCTGTGCG	8	23.8704	noA	noA	noA	23.6999147485081	noA	22.762148337595907	noA	19.096334185848253	noA	16.36828644501279	0.937766410912191	noA	noA	0.0	0.0	noA	noA	noA	noA	noA
NM_000033.4(ABCD1)c.1634+1GtoAPosition9	CCGCAGAGATAAGGAAGCCC	GTG	AAGCCCCCACCCCAGCGCATGTTCTACATCCCGCAGAGATAAGGAAGCCCGTGCGCCTCTCCTCCACCTCTTCCTGCCTGTGC	9	24.3316	noA	noA	noA	noA	23.796791443850267	noA	16.97860962566845	noA	3.8770053475935833	noA	6.016042780748663	0.0	noA	noA	0.4010695187165776	0.0	noA	noA	noA	noA
NM_000033.4(ABCD1)c.1679CtoT(p.Pro560Leu)Position3	CCAGGTAGATCACCTGGTCA	CGC	AGCCCTTCCTTTGCATGTCCTCCACTGAGTCCAGGTAGATCACCTGGTCACGCAGGGAGCCCACAGACATGTAGGGCCTGTGG	3	15.5229	noA	noA	5.555555555555555	noA	noA	noA	15.196078431372548	noA	0.6535947712418301	noA	noA	0.0	noA	noA	noA	noA	noA	noA	noA	0.0
NM_000033.4(ABCD1)c.1679CtoT(p.Pro560Leu)Position5	GTCCAGGTAGATCACCTGGT	CAC	GTAGCCCTTCCTTTGCATGTCCTCCACTGAGTCCAGGTAGATCACCTGGTCACGCAGGGAGCCCACAGACATGTAGGGCCTGT	5	4.37247	noA	noA	noA	noA	2.834008097165992	noA	noA	noA	2.6720647773279356	noA	0.0	noA	noA	0.0	noA	noA	noA	noA	noA	noA
NM_000033.4(ABCD1)c.1679CtoT(p.Pro560Leu)Position6	AGTCCAGGTAGATCACCTGG	TCA	AGTAGCCCTTCCTTTGCATGTCCTCCACTGAGTCCAGGTAGATCACCTGGTCACGCAGGGAGCCCACAGACATGTAGGGCCTG	6	8.39599	0.0	noA	noA	noA	noA	7.894736842105263	noA	noA	noA	3.3834586466165413	noA	0.5012531328320802	noA	noA	0.0	noA	noA	noA	noA	noA
NM_000033.4(ABCD1)c.1679CtoT(p.Pro560Leu)Position8	TGAGTCCAGGTAGATCACCT	GGT	CGAGTAGCCCTTCCTTTGCATGTCCTCCACTGAGTCCAGGTAGATCACCTGGTCACGCAGGGAGCCCACAGACATGTAGGGCC	8	19.8664	noA	noA	1.1686143572621035	noA	noA	noA	noA	17.028380634390654	noA	noA	noA	7.846410684474124	noA	0.0	noA	noA	0.0	noA	noA	noA
NM_000033.4(ABCD1)c.1679CtoT(p.Pro560Leu)Position9	CTGAGTCCAGGTAGATCACC	TGG	CCGAGTAGCCCTTCCTTTGCATGTCCTCCACTGAGTCCAGGTAGATCACCTGGTCACGCAGGGAGCCCACAGACATGTAGGGC	9	17.7033	noA	noA	noA	14.832535885167463	noA	noA	noA	noA	11.24401913875598	noA	noA	noA	4.425837320574163	noA	0.0	noA	noA	0.5980861244019139	noA	noA
NM_000033.4(ABCD1)c.1771CtoT(p.Arg591Trp)Position10	CTCCCTCCCACTGCAGGATG	TGG	AAGGGTGGCTGCCAGCCCCAGGCCTCCTACCTCCCTCCCACTGCAGGATGTGGTGCAGGTGCACGACGTCCAGGATGGCTTCC	10	12.2899	noA	noA	noA	noA	noA	noA	noA	noA	noA	9.34873949579832	noA	noA	noA	noA	0.0	noA	noA	0.0	noA	noA
NM_000033.4(ABCD1)c.1771CtoT(p.Arg591Trp)Position11	CCTCCCTCCCACTGCAGGAT	GTG	AAAGGGTGGCTGCCAGCCCCAGGCCTCCTACCTCCCTCCCACTGCAGGATGTGGTGCAGGTGCACGACGTCCAGGATGGCTTC	11	26.1462	noA	noA	noA	noA	noA	noA	noA	noA	noA	noA	25.03097893432466	noA	noA	noA	noA	0.0	noA	noA	0.0	noA
NM_000033.4(ABCD1)c.1771CtoT(p.Arg591Trp)Position12	ACCTCCCTCCCACTGCAGGA	TGT	CAAAGGGTGGCTGCCAGCCCCAGGCCTCCTACCTCCCTCCCACTGCAGGATGTGGTGCAGGTGCACGACGTCCAGGATGGCTT	12	14.4158	1.3657056145675266	noA	noA	noA	noA	noA	noA	noA	noA	noA	noA	13.505311077389983	noA	noA	noA	noA	0.6069802731411229	noA	noA	0.0
NM_000033.4(ABCD1)c.1771CtoT(p.Arg591Trp)Position8	CCCTCCCACTGCAGGATGTG	GTG	GGGTGGCTGCCAGCCCCAGGCCTCCTACCTCCCTCCCACTGCAGGATGTGGTGCAGGTGCACGACGTCCAGGATGGCTTCCAG	8	22.1786	noA	noA	noA	noA	noA	noA	noA	20.41216879293425	noA	noA	noA	noA	0.0	noA	noA	0.0	noA	noA	noA	noA
NM_000033.4(ABCD1)c.1771CtoT(p.Arg591Trp)Position9	TCCCTCCCACTGCAGGATGT	GGT	AGGGTGGCTGCCAGCCCCAGGCCTCCTACCTCCCTCCCACTGCAGGATGTGGTGCAGGTGCACGACGTCCAGGATGGCTTCCA	9	23.5294	noA	noA	noA	noA	noA	noA	noA	noA	23.52941176470588	noA	noA	noA	noA	0.0	noA	noA	0.0	noA	noA	noA
NM_000033.4(ABCD1)c.1772GtoA(p.Arg591Gln)Position4	AGCAGGAGGGAGGTAGGAGG	CCT	TGGACGTCGTGCACCTGCACCACATCCTGCAGCAGGAGGGAGGTAGGAGGCCTGGGGCTGGCAGCCACCCTTTGTCCCACCCT	4	18.3099	0.43336944745395445	noA	noA	17.33477789815818	noA	noA	17.44312026002167	noA	noA	noA	0.0	noA	noA	noA	0.0	noA	noA	0.0	noA	noA
NM_000033.4(ABCD1)c.1772GtoA(p.Arg591Gln)Position6	GCAGCAGGAGGGAGGTAGGA	GGC	CCTGGACGTCGTGCACCTGCACCACATCCTGCAGCAGGAGGGAGGTAGGAGGCCTGGGGCTGGCAGCCACCCTTTGTCCCACC	6	24.297	noA	noA	17.73612112472963	noA	noA	24.152847873107426	noA	noA	12.32876712328767	noA	noA	noA	0.5767844268204758	noA	noA	noA	0.0	noA	noA	0.0
NM_000033.4(ABCD1)c.1772GtoA(p.Arg591Gln)Position7	TGCAGCAGGAGGGAGGTAGG	AGG	TCCTGGACGTCGTGCACCTGCACCACATCCTGCAGCAGGAGGGAGGTAGGAGGCCTGGGGCTGGCAGCCACCCTTTGTCCCAC	7	21.5664	noA	noA	noA	20.43132803632236	noA	noA	21.33938706015891	noA	noA	7.037457434733257	noA	noA	noA	0.0	noA	noA	noA	0.0	noA	noA
NM_000033.4(ABCD1)c.1772GtoA(p.Arg591Gln)Position8	CTGCAGCAGGAGGGAGGTAG	GAG	ATCCTGGACGTCGTGCACCTGCACCACATCCTGCAGCAGGAGGGAGGTAGGAGGCCTGGGGCTGGCAGCCACCCTTTGTCCCA	8	24.9711	noA	noA	noA	noA	24.508670520231213	noA	noA	23.699421965317917	noA	noA	1.6184971098265895	noA	noA	noA	0.0	noA	noA	noA	0.0	noA
NM_000033.4(ABCD1)c.1772GtoA(p.Arg591Gln)Position9	CCTGCAGCAGGAGGGAGGTA	GGA	CATCCTGGACGTCGTGCACCTGCACCACATCCTGCAGCAGGAGGGAGGTAGGAGGCCTGGGGCTGGCAGCCACCCTTTGTCCC	9	12.4531	noA	noA	noA	noA	noA	12.07801950487622	noA	noA	7.95198799699925	noA	noA	1.6504126031507877	noA	noA	noA	0.0	noA	noA	noA	0.0
NM_000033.4(ABCD1)c.1784GtoA(p.Trp595Ter)Position10	GCCTAGGTTAGGAGGCTATG	TGT	TGGTGGAACTGAGCCAAGACCATTGCCCCCGCCTAGGTTAGGAGGCTATGTGTGACTGGAAGGACGTCCTGTCGGGTGGCGAG	10	21.0614	noA	noA	noA	noA	20.729684908789388	noA	noA	noA	noA	17.5787728026534	noA	noA	0.0	noA	noA	noA	noA	0.0	noA	noA
NM_000033.4(ABCD1)c.1784GtoA(p.Trp595Ter)Position11	CGCCTAGGTTAGGAGGCTAT	GTG	CTGGTGGAACTGAGCCAAGACCATTGCCCCCGCCTAGGTTAGGAGGCTATGTGTGACTGGAAGGACGTCCTGTCGGGTGGCGA	11	31.6	noA	noA	noA	noA	noA	31.6	noA	noA	noA	noA	11.799999999999999	noA	noA	0.0	noA	noA	noA	noA	0.0	noA
NM_000033.4(ABCD1)c.1784GtoA(p.Trp595Ter)Position12	CCGCCTAGGTTAGGAGGCTA	TGT	GCTGGTGGAACTGAGCCAAGACCATTGCCCCCGCCTAGGTTAGGAGGCTATGTGTGACTGGAAGGACGTCCTGTCGGGTGGCG	12	18.3801	noA	noA	noA	noA	noA	noA	18.38006230529595	noA	noA	noA	noA	3.115264797507788	noA	noA	0.0	noA	noA	noA	noA	0.0
NM_000033.4(ABCD1)c.1784GtoA(p.Trp595Ter)Position6	AGGTTAGGAGGCTATGTGTG	ACT	GGAACTGAGCCAAGACCATTGCCCCCGCCTAGGTTAGGAGGCTATGTGTGACTGGAAGGACGTCCTGTCGGGTGGCGAGAAGC	6	34.2618	0.9749303621169917	noA	noA	noA	noA	34.26183844011142	noA	noA	10.584958217270195	noA	noA	noA	noA	0.4178272980501393	noA	noA	noA	noA	noA	noA
NM_000033.4(ABCD1)c.1784GtoA(p.Trp595Ter)Position7	TAGGTTAGGAGGCTATGTGT	GAC	TGGAACTGAGCCAAGACCATTGCCCCCGCCTAGGTTAGGAGGCTATGTGTGACTGGAAGGACGTCCTGTCGGGTGGCGAGAAG	7	23.8007	noA	11.808118081180812	noA	noA	noA	noA	23.800738007380073	noA	noA	17.343173431734318	noA	noA	noA	noA	0.0	noA	noA	noA	noA	noA
NM_000033.4(ABCD1)c.1817CtoT(p.Ser606Leu)Position11	CTCGCCACCCAACAGGACGT	CCT	GAACATGCGGGCCATGCCGATTCTCTGCTTCTCGCCACCCAACAGGACGTCCTTCCAGTCACACATAGCCTCCCAACCTAGGC	11	23.9474	noA	noA	noA	noA	noA	noA	23.684210526315788	noA	noA	noA	6.052631578947368	0.0	noA	0.43859649122807015	noA	noA	0.0	noA	noA	noA
NM_000033.4(ABCD1)c.1817CtoT(p.Ser606Leu)Position3	CCAACAGGACGTCCTTCCAG	TCA	GGGCCATGCCGATTCTCTGCTTCTCGCCACCCAACAGGACGTCCTTCCAGTCACACATAGCCTCCCAACCTAGGCGGGGGCAA	3	26.506	noA	noA	9.036144578313253	15.542168674698795	noA	22.048192771084338	noA	noA	13.975903614457833	noA	noA	noA	noA	noA	noA	noA	noA	noA	0.0	noA
NM_000033.4(ABCD1)c.1817CtoT(p.Ser606Leu)Position5	ACCCAACAGGACGTCCTTCC	AGT	GCGGGCCATGCCGATTCTCTGCTTCTCGCCACCCAACAGGACGTCCTTCCAGTCACACATAGCCTCCCAACCTAGGCGGGGGC	5	30.2564	0.0	noA	noA	noA	25.0	25.128205128205128	noA	24.871794871794872	noA	noA	7.307692307692308	noA	noA	noA	noA	noA	noA	noA	noA	noA
NM_000033.4(ABCD1)c.1817CtoT(p.Ser606Leu)Position6	CACCCAACAGGACGTCCTTC	CAG	TGCGGGCCATGCCGATTCTCTGCTTCTCGCCACCCAACAGGACGTCCTTCCAGTCACACATAGCCTCCCAACCTAGGCGGGGG	6	26.497	noA	1.0479041916167664	noA	noA	noA	22.604790419161677	22.904191616766468	noA	20.808383233532936	noA	noA	1.1976047904191618	noA	noA	noA	noA	noA	noA	noA	noA
NM_000033.4(ABCD1)c.1817CtoT(p.Ser606Leu)Position7	CCACCCAACAGGACGTCCTT	CCA	ATGCGGGCCATGCCGATTCTCTGCTTCTCGCCACCCAACAGGACGTCCTTCCAGTCACACATAGCCTCCCAACCTAGGCGGGG	7	27.1341	noA	noA	21.951219512195124	noA	noA	noA	21.84959349593496	16.869918699186993	noA	8.028455284552846	noA	noA	0.0	noA	noA	noA	noA	noA	noA	noA
NM_000033.4(ABCD1)c.1825GtoA(p.Glu609Lys)Position12	TGTCGGGTGGCAAGAAGCAG	AGA	GGGAGGCTATGTGTGACTGGAAGGACGTCCTGTCGGGTGGCAAGAAGCAGAGAATCGGCATGGCCCGCATGTTCTACCACAGG	12	4.81928	noA	noA	noA	noA	noA	noA	noA	noA	noA	noA	noA	2.9259896729776247	0.0	noA	0.0	0.0	noA	noA	0.0	noA
NM_000033.4(ABCD1)c.1825GtoA(p.Glu609Lys)Position4	GGCAAGAAGCAGAGAATCGG	CAT	ATGTGTGACTGGAAGGACGTCCTGTCGGGTGGCAAGAAGCAGAGAATCGGCATGGCCCGCATGTTCTACCACAGGTGAGCACT	4	24.7916	noA	noA	noA	23.01278488048916	21.289605336297942	noA	23.235130628126736	9.560867148415786	noA	noA	2.8349082823790996	noA	0.44469149527515284	noA	0.8337965536409117	0.0	noA	noA	noA	noA
NM_000033.4(ABCD1)c.1825GtoA(p.Glu609Lys)Position5	TGGCAAGAAGCAGAGAATCG	GCA	TATGTGTGACTGGAAGGACGTCCTGTCGGGTGGCAAGAAGCAGAGAATCGGCATGGCCCGCATGTTCTACCACAGGTGAGCAC	5	24.2509	noA	noA	noA	noA	23.782771535580522	21.34831460674157	noA	20.880149812734082	2.715355805243446	noA	noA	0.46816479400749067	noA	0.0	noA	0.0	0.0	noA	noA	noA
NM_000033.4(ABCD1)c.1825GtoA(p.Glu609Lys)Position6	GTGGCAAGAAGCAGAGAATC	GGC	CTATGTGTGACTGGAAGGACGTCCTGTCGGGTGGCAAGAAGCAGAGAATCGGCATGGCCCGCATGTTCTACCACAGGTGAGCA	6	23.6806	noA	noA	noA	noA	noA	23.40277777777778	21.59722222222222	noA	9.027777777777777	1.3194444444444444	noA	noA	0.3472222222222222	noA	0.0	noA	0.0	0.0	noA	noA
NM_000033.4(ABCD1)c.1825GtoA(p.Glu609Lys)Position7	GGTGGCAAGAAGCAGAGAAT	CGG	GCTATGTGTGACTGGAAGGACGTCCTGTCGGGTGGCAAGAAGCAGAGAATCGGCATGGCCCGCATGTTCTACCACAGGTGAGC	7	29.1857	noA	noA	noA	noA	noA	noA	28.729641693811075	27.10097719869707	noA	6.319218241042346	1.4332247557003257	noA	noA	0.19543973941368079	noA	0.0	noA	0.13029315960912052	0.0	noA
NM_000033.4(ABCD1)c.1849CtoT(p.Arg617Cys)Position3	GCAGGCCATGCCGATTCTCT	GCT	GGCCCGGAGTGCTCACCTGTGGTAGAACATGCAGGCCATGCCGATTCTCTGCTTCTCGCCACCCGACAGGACGTCCTTCCAGT	3	21.7136	noA	noA	12.793427230046946	noA	noA	noA	noA	18.661971830985916	noA	noA	noA	noA	noA	0.0	noA	noA	noA	noA	noA	noA
NM_000033.4(ABCD1)c.1849CtoT(p.Arg617Cys)Position4	TGCAGGCCATGCCGATTCTC	TGC	CGGCCCGGAGTGCTCACCTGTGGTAGAACATGCAGGCCATGCCGATTCTCTGCTTCTCGCCACCCGACAGGACGTCCTTCCAG	4	23.9155	noA	noA	noA	22.413793103448278	noA	noA	noA	noA	8.453837597330367	noA	noA	noA	noA	noA	0.0	noA	noA	noA	noA	noA
NM_000033.4(ABCD1)c.1849CtoT(p.Arg617Cys)Position5	ATGCAGGCCATGCCGATTCT	CTG	CCGGCCCGGAGTGCTCACCTGTGGTAGAACATGCAGGCCATGCCGATTCTCTGCTTCTCGCCACCCGACAGGACGTCCTTCCA	5	25.4939	0.37629350893697083	noA	noA	noA	24.741298212605834	noA	noA	noA	noA	1.881467544684854	noA	noA	noA	noA	noA	0.0	noA	noA	noA	noA
NM_000033.4(ABCD1)c.1849CtoT(p.Arg617Cys)Position6	CATGCAGGCCATGCCGATTC	TCT	GCCGGCCCGGAGTGCTCACCTGTGGTAGAACATGCAGGCCATGCCGATTCTCTGCTTCTCGCCACCCGACAGGACGTCCTTCC	6	26.7934	noA	7.8479460453709375	noA	noA	noA	25.75107296137339	noA	noA	noA	noA	1.1036174126302882	noA	noA	noA	noA	noA	0.0	noA	noA	noA
NM_000033.4(ABCD1)c.1849CtoT(p.Arg617Cys)Position8	AACATGCAGGCCATGCCGAT	TCT	CTGCCGGCCCGGAGTGCTCACCTGTGGTAGAACATGCAGGCCATGCCGATTCTCTGCTTCTCGCCACCCGACAGGACGTCCTT	8	23.703	0.9155645981688708	0.40691759918616477	noA	22.88911495422177	noA	noA	noA	6.510681586978636	noA	noA	noA	noA	0.20345879959308238	noA	noA	noA	noA	noA	0.0	noA
NM_000033.4(ABCD1)c.1850GtoA(p.Arg617His)Position4	CCCACATGTTCTACCACAGG	TGA	CGGGTGGCGAGAAGCAGAGAATCGGCATGGCCCACATGTTCTACCACAGGTGAGCACTCCGGGCCGGCAGGCTCCCTGGGGTC	4	27.2823	noA	noA	noA	25.498426023084996	noA	27.07240293809024	noA	noA	noA	noA	noA	noA	8.709338929695697	noA	noA	0.944386149003148	noA	0.0	noA	noA
NM_000033.4(ABCD1)c.1850GtoA(p.Arg617His)Position5	GCCCACATGTTCTACCACAG	GTG	TCGGGTGGCGAGAAGCAGAGAATCGGCATGGCCCACATGTTCTACCACAGGTGAGCACTCCGGGCCGGCAGGCTCCCTGGGGT	5	26.8683	noA	noA	noA	noA	26.51245551601423	noA	25.800711743772244	noA	noA	noA	noA	noA	noA	2.135231316725979	noA	noA	0.0	noA	0.0	noA
NM_000033.4(ABCD1)c.1850GtoA(p.Arg617His)Position6	GGCCCACATGTTCTACCACA	GGT	GTCGGGTGGCGAGAAGCAGAGAATCGGCATGGCCCACATGTTCTACCACAGGTGAGCACTCCGGGCCGGCAGGCTCCCTGGGG	6	21.7033	noA	noA	noA	noA	noA	21.245421245421245	noA	19.963369963369964	noA	noA	noA	noA	noA	noA	2.4725274725274726	noA	noA	0.0	noA	0.0
NM_000033.4(ABCD1)c.1850GtoA(p.Arg617His)Position7	TGGCCCACATGTTCTACCAC	AGG	TGTCGGGTGGCGAGAAGCAGAGAATCGGCATGGCCCACATGTTCTACCACAGGTGAGCACTCCGGGCCGGCAGGCTCCCTGGG	7	22.2352	noA	noA	noA	noA	noA	noA	21.42025611175786	noA	16.647264260768335	noA	noA	noA	noA	noA	noA	0.8149010477299184	noA	noA	0.0	noA
NM_000033.4(ABCD1)c.1850GtoA(p.Arg617His)Position8	ATGGCCCACATGTTCTACCA	CAG	CTGTCGGGTGGCGAGAAGCAGAGAATCGGCATGGCCCACATGTTCTACCACAGGTGAGCACTCCGGGCCGGCAGGCTCCCTGG	8	20.6522	0.7905138339920948	noA	noA	noA	noA	noA	noA	20.158102766798418	noA	15.019762845849801	noA	noA	noA	noA	noA	noA	0.4940711462450593	noA	noA	0.0
NM_000033.4(ABCD1)c.1865+1GtoAPosition3	AGATGAGCACTCCGGGCCGG	CAG	AGAATCGGCATGGCCCGCATGTTCTACCACAGATGAGCACTCCGGGCCGGCAGGCTCCCTGGGGTCCCCTGGAAGGGGAAGTA	3	22.6962	0.0	noA	8.020477815699659	noA	noA	21.160409556313994	noA	noA	19.795221843003414	noA	noA	noA	noA	noA	noA	noA	noA	noA	noA	noA
NM_000033.4(ABCD1)c.1865+1GtoAPosition4	CAGATGAGCACTCCGGGCCG	GCA	GAGAATCGGCATGGCCCGCATGTTCTACCACAGATGAGCACTCCGGGCCGGCAGGCTCCCTGGGGTCCCCTGGAAGGGGAAGT	4	22.7473	noA	7.582417582417582	noA	20.0	noA	noA	18.571428571428573	noA	noA	8.791208791208792	noA	noA	noA	noA	noA	noA	noA	noA	noA	noA
NM_000033.4(ABCD1)c.1865+1GtoAPosition5	ACAGATGAGCACTCCGGGCC	GGC	AGAGAATCGGCATGGCCCGCATGTTCTACCACAGATGAGCACTCCGGGCCGGCAGGCTCCCTGGGGTCCCCTGGAAGGGGAAG	5	20.7705	0.0	noA	6.197654941373535	noA	18.927973199329983	noA	noA	6.532663316582915	noA	noA	8.375209380234507	noA	noA	noA	noA	noA	noA	noA	noA	noA
NM_000033.4(ABCD1)c.1865+1GtoAPosition6	CACAGATGAGCACTCCGGGC	CGG	CAGAGAATCGGCATGGCCCGCATGTTCTACCACAGATGAGCACTCCGGGCCGGCAGGCTCCCTGGGGTCCCCTGGAAGGGGAA	6	16.5761	noA	1.0869565217391304	noA	13.586956521739129	noA	14.945652173913043	noA	noA	1.6304347826086956	noA	noA	1.0869565217391304	noA	noA	noA	noA	noA	noA	noA	noA
NM_000033.4(ABCD1)c.1865+1GtoAPosition9	TACCACAGATGAGCACTCCG	GGC	AAGCAGAGAATCGGCATGGCCCGCATGTTCTACCACAGATGAGCACTCCGGGCCGGCAGGCTCCCTGGGGTCCCCTGGAAGGG	9	26.4815	noA	1.1111111111111112	noA	noA	24.62962962962963	noA	25.37037037037037	noA	3.7037037037037033	noA	noA	0.0	noA	noA	0.0	noA	noA	noA	noA	noA
NM_000033.4(ABCD1)c.1866-10GtoAPosition12	CCTCTCGGCCCAGACCCCCA	GGC	GTGTTGGGCCCTGGAGGGTGCACAGACTCTCCTCTCGGCCCAGACCCCCAGGCCCAAGTACGCCCTCCTGGATGAATGCACCA	12	4.03509	noA	noA	noA	noA	noA	noA	noA	noA	noA	noA	noA	4.035087719298246	noA	0.0	noA	noA	noA	noA	noA	0.0
NM_000033.4(ABCD1)c.1866-10GtoAPosition4	CCCAGACCCCCAGGCCCAAG	TAC	CCCTGGAGGGTGCACAGACTCTCCTCTCGGCCCAGACCCCCAGGCCCAAGTACGCCCTCCTGGATGAATGCACCAGCGCCGTG	4	32.2382	noA	noA	noA	31.930184804928132	noA	31.724845995893226	noA	noA	noA	noA	noA	2.772073921971253	noA	noA	noA	noA	noA	0.0	0.0	noA
NM_000033.4(ABCD1)c.1866-10GtoAPosition5	GCCCAGACCCCCAGGCCCAA	GTA	GCCCTGGAGGGTGCACAGACTCTCCTCTCGGCCCAGACCCCCAGGCCCAAGTACGCCCTCCTGGATGAATGCACCAGCGCCGT	5	25.0338	noA	noA	noA	noA	24.62787550744249	noA	21.10960757780785	noA	noA	noA	noA	noA	0.0	noA	noA	noA	noA	noA	0.0	0.2706359945872801
NM_000033.4(ABCD1)c.1866-10GtoAPosition6	GGCCCAGACCCCCAGGCCCA	AGT	GGCCCTGGAGGGTGCACAGACTCTCCTCTCGGCCCAGACCCCCAGGCCCAAGTACGCCCTCCTGGATGAATGCACCAGCGCCG	6	14.1542	noA	noA	noA	noA	noA	13.578826237054084	noA	5.638665132336018	noA	noA	noA	noA	noA	0.0	noA	noA	noA	noA	noA	0.0
NM_000033.4(ABCD1)c.1866-10GtoAPosition7	CGGCCCAGACCCCCAGGCCC	AAG	GGGCCCTGGAGGGTGCACAGACTCTCCTCTCGGCCCAGACCCCCAGGCCCAAGTACGCCCTCCTGGATGAATGCACCAGCGCC	7	5.17799	noA	noA	noA	noA	noA	noA	4.962243797195254	noA	0.7551240560949299	noA	noA	noA	noA	noA	0.0	noA	noA	noA	noA	noA
NM_000033.4(ABCD1)c.1866-1GtoAPosition11	CGGACCCCCAAGCCCAAGTA	CGC	CTGGAGGGTGCACAGACTCTCCTCTCGGCCCGGACCCCCAAGCCCAAGTACGCCCTCCTGGATGAATGCACCAGCGCCGTGAG	11	24.5252	noA	noA	noA	24.194880264244425	noA	noA	noA	noA	noA	11.312964492155244	0.2477291494632535	noA	noA	noA	noA	0.0	0.0	noA	noA	0.0
NM_000033.4(ABCD1)c.1866-1GtoAPosition3	CAAGCCCAAGTACGCCCTCC	TGG	TGCACAGACTCTCCTCTCGGCCCGGACCCCCAAGCCCAAGTACGCCCTCCTGGATGAATGCACCAGCGCCGTGAGCATCGACG	3	23.0828	noA	0.759301442672741	1.29081245254366	noA	noA	noA	noA	22.475322703113136	3.9483675018982534	noA	noA	5.466970387243736	noA	noA	noA	noA	noA	noA	noA	noA
NM_000033.4(ABCD1)c.1866-1GtoAPosition4	CCAAGCCCAAGTACGCCCTC	CTG	GTGCACAGACTCTCCTCTCGGCCCGGACCCCCAAGCCCAAGTACGCCCTCCTGGATGAATGCACCAGCGCCGTGAGCATCGAC	4	19.3793	noA	noA	14.231642694928084	7.797123391370174	noA	noA	noA	noA	9.084027252081757	0.3028009084027252	noA	noA	0.3785011355034065	noA	noA	noA	noA	noA	noA	noA
NM_000033.4(ABCD1)c.1866-1GtoAPosition5	CCCAAGCCCAAGTACGCCCT	CCT	GGTGCACAGACTCTCCTCTCGGCCCGGACCCCCAAGCCCAAGTACGCCCTCCTGGATGAATGCACCAGCGCCGTGAGCATCGA	5	22.2076	noA	noA	noA	21.944809461235216	12.220762155059132	noA	noA	noA	noA	1.7082785808147174	0.0	noA	noA	0.39421813403416556	noA	noA	noA	noA	noA	noA
NM_000033.4(ABCD1)c.1866-1GtoAPosition8	ACCCCCAAGCCCAAGTACGC	CCT	GAGGGTGCACAGACTCTCCTCTCGGCCCGGACCCCCAAGCCCAAGTACGCCCTCCTGGATGAATGCACCAGCGCCGTGAGCAT	8	6.00375	0.0	noA	noA	noA	noA	noA	6.0037523452157595	0.0	noA	noA	noA	noA	0.0	0.0	noA	noA	0.5628517823639775	noA	noA	noA
NM_000033.4(ABCD1)c.1876GtoA(p.Ala626Thr)Position4	TACACCCTCCTGGATGAATG	CAC	CTCCTCTCGGCCCGGACCCCCAGGCCCAAGTACACCCTCCTGGATGAATGCACCAGCGCCGTGAGCATCGACGTGGAAGGCAA	4	24.0521	noA	17.417061611374407	noA	23.341232227488153	noA	noA	noA	noA	noA	noA	noA	noA	noA	0.0	noA	noA	0.0	0.0	noA	noA
NM_000033.4(ABCD1)c.1876GtoA(p.Ala626Thr)Position5	GTACACCCTCCTGGATGAAT	GCA	TCTCCTCTCGGCCCGGACCCCCAGGCCCAAGTACACCCTCCTGGATGAATGCACCAGCGCCGTGAGCATCGACGTGGAAGGCA	5	27.6596	noA	noA	26.559060895084375	noA	26.852531181217902	noA	noA	noA	noA	noA	noA	noA	noA	noA	0.7336757153338225	noA	noA	0.0	0.0	noA
NM_000033.4(ABCD1)c.1876GtoA(p.Ala626Thr)Position6	AGTACACCCTCCTGGATGAA	TGC	CTCTCCTCTCGGCCCGGACCCCCAGGCCCAAGTACACCCTCCTGGATGAATGCACCAGCGCCGTGAGCATCGACGTGGAAGGC	6	27.5574	0.6958942240779402	noA	noA	26.513569937369518	noA	26.86151704940849	noA	noA	noA	noA	noA	noA	noA	noA	noA	0.20876826722338201	noA	noA	0.0	0.0
NM_000033.4(ABCD1)c.1876GtoA(p.Ala626Thr)Position7	AAGTACACCCTCCTGGATGA	ATG	ACTCTCCTCTCGGCCCGGACCCCCAGGCCCAAGTACACCCTCCTGGATGAATGCACCAGCGCCGTGAGCATCGACGTGGAAGG	7	32.4364	0.0	0.0	noA	noA	31.272727272727273	noA	30.836363636363632	noA	noA	noA	noA	noA	noA	noA	noA	noA	0.0	noA	noA	0.0
NM_000033.4(ABCD1)c.1876GtoA(p.Ala626Thr)Position8	CAAGTACACCCTCCTGGATG	AAT	GACTCTCCTCTCGGCCCGGACCCCCAGGCCCAAGTACACCCTCCTGGATGAATGCACCAGCGCCGTGAGCATCGACGTGGAAG	8	27.6722	noA	1.979414093428345	6.294536817102138	noA	noA	27.43467933491687	noA	26.405384006334128	noA	noA	noA	noA	noA	noA	noA	noA	noA	0.0	noA	noA
NM_000033.4(ABCD1)c.1973CtoT(p.Thr658Ile)Position10	GGCCGGTGGATGATGGAGAG	CAG	GCAGGGAGACAGGGCACCTACCACAGGGAGGGCCGGTGGATGATGGAGAGCAGGGCAATGCCCGCGTCCTTGGCCGCCTGGAA	10	8.34575	noA	noA	noA	noA	noA	noA	noA	noA	noA	8.345752608047691	noA	noA	0.0	noA	noA	noA	0.0	noA	0.0	noA
NM_000033.4(ABCD1)c.1973CtoT(p.Thr658Ile)Position11	GGGCCGGTGGATGATGGAGA	GCA	GGCAGGGAGACAGGGCACCTACCACAGGGAGGGCCGGTGGATGATGGAGAGCAGGGCAATGCCCGCGTCCTTGGCCGCCTGGA	11	12.4777	noA	noA	noA	noA	noA	noA	noA	noA	noA	noA	11.229946524064172	noA	noA	0.0	noA	noA	noA	0.0	noA	0.0
NM_000033.4(ABCD1)c.1973CtoT(p.Thr658Ile)Position12	AGGGCCGGTGGATGATGGAG	AGC	AGGCAGGGAGACAGGGCACCTACCACAGGGAGGGCCGGTGGATGATGGAGAGCAGGGCAATGCCCGCGTCCTTGGCCGCCTGG	12	19.1761	1.7045454545454544	noA	noA	noA	noA	noA	noA	noA	noA	noA	noA	17.897727272727273	noA	noA	0.0	noA	noA	noA	0.0	noA
NM_000033.4(ABCD1)c.1973CtoT(p.Thr658Ile)Position6	GGTGGATGATGGAGAGCAGG	GCA	GGAGACAGGGCACCTACCACAGGGAGGGCCGGTGGATGATGGAGAGCAGGGCAATGCCCGCGTCCTTGGCCGCCTGGAAGATC	6	29.7747	noA	noA	noA	noA	noA	29.774730656219393	noA	noA	5.8765915768854065	noA	noA	noA	0.1958863858961802	noA	0.0	noA	noA	0.0	noA	noA
NM_000033.4(ABCD1)c.1973CtoT(p.Thr658Ile)Position7	CGGTGGATGATGGAGAGCAG	GGC	GGGAGACAGGGCACCTACCACAGGGAGGGCCGGTGGATGATGGAGAGCAGGGCAATGCCCGCGTCCTTGGCCGCCTGGAAGAT	7	25.4019	noA	noA	noA	noA	noA	noA	25.401929260450164	noA	noA	4.340836012861737	noA	noA	noA	0.0	noA	0.0	noA	noA	0.0	noA
NM_000033.4(ABCD1)c.1978CtoT(p.Arg660Trp)Position4	GCCAGTGGGTGATGGAGAGC	AGG	CAGGGAGACAGGGCACCTACCACAGGGAGGGCCAGTGGGTGATGGAGAGCAGGGCAATGCCCGCGTCCTTGGCCGCCTGGAAG	4	26.7327	noA	noA	noA	26.732673267326735	noA	noA	noA	noA	noA	noA	noA	0.0	noA	noA	noA	0.0	noA	0.0	noA	noA
NM_000033.4(ABCD1)c.1978CtoT(p.Arg660Trp)Position5	GGCCAGTGGGTGATGGAGAG	CAG	GCAGGGAGACAGGGCACCTACCACAGGGAGGGCCAGTGGGTGATGGAGAGCAGGGCAATGCCCGCGTCCTTGGCCGCCTGGAA	5	14.5492	noA	noA	noA	noA	14.139344262295081	noA	noA	noA	noA	noA	noA	noA	0.4098360655737705	noA	noA	noA	0.0	noA	0.0	noA
NM_000033.4(ABCD1)c.1978CtoT(p.Arg660Trp)Position6	GGGCCAGTGGGTGATGGAGA	GCA	GGCAGGGAGACAGGGCACCTACCACAGGGAGGGCCAGTGGGTGATGGAGAGCAGGGCAATGCCCGCGTCCTTGGCCGCCTGGA	6	12.5	noA	noA	noA	noA	noA	12.132352941176471	noA	noA	noA	noA	noA	noA	noA	0.0	noA	noA	noA	0.0	noA	0.0
NM_000033.4(ABCD1)c.1978CtoT(p.Arg660Trp)Position7	AGGGCCAGTGGGTGATGGAG	AGC	AGGCAGGGAGACAGGGCACCTACCACAGGGAGGGCCAGTGGGTGATGGAGAGCAGGGCAATGCCCGCGTCCTTGGCCGCCTGG	7	12.5	0.7352941176470588	noA	noA	noA	noA	noA	12.5	noA	noA	noA	noA	noA	noA	noA	0.0	noA	noA	noA	0.0	noA
NM_000033.4(ABCD1)c.1978CtoT(p.Arg660Trp)Position8	GAGGGCCAGTGGGTGATGGA	GAG	CAGGCAGGGAGACAGGGCACCTACCACAGGGAGGGCCAGTGGGTGATGGAGAGCAGGGCAATGCCCGCGTCCTTGGCCGCCTG	8	18.1992	noA	7.854406130268199	noA	noA	noA	noA	noA	18.199233716475096	noA	noA	noA	noA	noA	noA	noA	0.0	noA	noA	noA	0.0
NM_000033.4(ABCD1)c.1979GtoA(p.Arg660Gln)Position3	CCAGCCCTCCCTGTGGTAGG	TGC	CGCGGGCATTGCCCTGCTCTCCATCACCCACCAGCCCTCCCTGTGGTAGGTGCCCTGTCTCCCTGCCTGGGGTCGGTGGGAGT	3	25.74	noA	noA	24.71042471042471	noA	noA	noA	noA	noA	noA	noA	noA	noA	noA	noA	noA	noA	noA	0.0	noA	noA
NM_000033.4(ABCD1)c.1979GtoA(p.Arg660Gln)Position4	ACCAGCCCTCCCTGTGGTAG	GTG	ACGCGGGCATTGCCCTGCTCTCCATCACCCACCAGCCCTCCCTGTGGTAGGTGCCCTGTCTCCCTGCCTGGGGTCGGTGGGAG	4	24.7756	0.5385996409335727	noA	noA	23.159784560143628	noA	noA	noA	noA	noA	noA	noA	noA	noA	noA	noA	noA	noA	noA	0.0	noA
NM_000033.4(ABCD1)c.1979GtoA(p.Arg660Gln)Position5	CACCAGCCCTCCCTGTGGTA	GGT	GACGCGGGCATTGCCCTGCTCTCCATCACCCACCAGCCCTCCCTGTGGTAGGTGCCCTGTCTCCCTGCCTGGGGTCGGTGGGA	5	23.5922	noA	11.262135922330096	noA	noA	22.815533980582526	noA	noA	noA	noA	noA	noA	noA	noA	noA	noA	noA	noA	noA	noA	0.2912621359223301
NM_000033.4(ABCD1)c.1979GtoA(p.Arg660Gln)Position6	CCACCAGCCCTCCCTGTGGT	AGG	GGACGCGGGCATTGCCCTGCTCTCCATCACCCACCAGCCCTCCCTGTGGTAGGTGCCCTGTCTCCCTGCCTGGGGTCGGTGGG	6	30.5946	noA	noA	27.027027027027028	noA	noA	29.621621621621625	noA	noA	noA	noA	noA	noA	noA	noA	noA	noA	noA	noA	noA	noA
NM_000033.4(ABCD1)c.1979GtoA(p.Arg660Gln)Position7	CCCACCAGCCCTCCCTGTGG	TAG	AGGACGCGGGCATTGCCCTGCTCTCCATCACCCACCAGCCCTCCCTGTGGTAGGTGCCCTGTCTCCCTGCCTGGGGTCGGTGG	7	25.3361	noA	noA	noA	23.57807652533609	noA	noA	23.164426059979316	noA	noA	noA	noA	noA	noA	noA	noA	noA	noA	noA	noA	noA
NM_000033.4(ABCD1)c.293CtoT(p.Ser98Leu)Position10	AAGGCGGCCAAGTGCAGGGC	CAG	ACATACACCGACAGGAAGGTGCGGCTCACCAAGGCGGCCAAGTGCAGGGCCAGCAGCCCCGTCTCCCGGCACAGGACCCGGGG	10	2.40385	0.2403846153846154	0.0	noA	noA	noA	noA	noA	noA	noA	2.1634615384615383	0.0	noA	noA	noA	noA	0.0	noA	noA	noA	noA
NM_000033.4(ABCD1)c.293CtoT(p.Ser98Leu)Position6	CGGCCAAGTGCAGGGCCAGC	AGC	ACACCGACAGGAAGGTGCGGCTCACCAAGGCGGCCAAGTGCAGGGCCAGCAGCCCCGTCTCCCGGCACAGGACCCGGGGGAAC	6	15.0735	noA	noA	noA	noA	noA	15.073529411764705	6.61764705882353	noA	noA	noA	noA	0.0	noA	noA	noA	noA	noA	0.0	noA	noA
NM_000033.4(ABCD1)c.293CtoT(p.Ser98Leu)Position7	GCGGCCAAGTGCAGGGCCAG	CAG	TACACCGACAGGAAGGTGCGGCTCACCAAGGCGGCCAAGTGCAGGGCCAGCAGCCCCGTCTCCCGGCACAGGACCCGGGGGAA	7	25.5352	noA	noA	noA	noA	noA	noA	24.464831804281346	9.174311926605505	noA	noA	noA	noA	1.0703363914373087	noA	noA	noA	noA	noA	0.0	noA
NM_000033.4(ABCD1)c.293CtoT(p.Ser98Leu)Position8	GGCGGCCAAGTGCAGGGCCA	GCA	ATACACCGACAGGAAGGTGCGGCTCACCAAGGCGGCCAAGTGCAGGGCCAGCAGCCCCGTCTCCCGGCACAGGACCCGGGGGA	8	22.9323	noA	noA	noA	noA	noA	noA	noA	22.932330827067666	0.7518796992481203	noA	noA	noA	noA	0.0	noA	noA	noA	noA	noA	0.0
NM_000033.4(ABCD1)c.293CtoT(p.Ser98Leu)Position9	AGGCGGCCAAGTGCAGGGCC	AGC	CATACACCGACAGGAAGGTGCGGCTCACCAAGGCGGCCAAGTGCAGGGCCAGCAGCCCCGTCTCCCGGCACAGGACCCGGGGG	9	6.29139	0.0	noA	noA	noA	noA	noA	noA	noA	6.291390728476822	0.0	noA	noA	noA	noA	0.0	noA	noA	noA	noA	noA
NM_000033.4(ABCD1)c.311GtoA(p.Arg104His)Position4	GCCACACCTTCCTGTCGGTG	TAT	TGCTGGCCCTGCACTCGGCCGCCTTGGTGAGCCACACCTTCCTGTCGGTGTATGTGGCCCGCCTGGACGGAAGGCTGGCCCGC	4	22.87	noA	noA	noA	17.48878923766816	noA	21.00149476831091	noA	noA	noA	noA	noA	noA	noA	noA	noA	noA	noA	noA	noA	noA
NM_000033.4(ABCD1)c.311GtoA(p.Arg104His)Position5	AGCCACACCTTCCTGTCGGT	GTA	CTGCTGGCCCTGCACTCGGCCGCCTTGGTGAGCCACACCTTCCTGTCGGTGTATGTGGCCCGCCTGGACGGAAGGCTGGCCCG	5	24.1667	0.0	noA	noA	noA	18.75	noA	21.59722222222222	noA	noA	noA	noA	noA	noA	noA	noA	noA	noA	noA	noA	noA
NM_000033.4(ABCD1)c.311GtoA(p.Arg104His)Position6	GAGCCACACCTTCCTGTCGG	TGT	GCTGCTGGCCCTGCACTCGGCCGCCTTGGTGAGCCACACCTTCCTGTCGGTGTATGTGGCCCGCCTGGACGGAAGGCTGGCCC	6	28.323	noA	0.4968944099378882	noA	noA	noA	25.59006211180124	noA	20.869565217391305	noA	noA	noA	noA	noA	noA	noA	noA	noA	noA	noA	noA
NM_000033.4(ABCD1)c.311GtoA(p.Arg104His)Position7	TGAGCCACACCTTCCTGTCG	GTG	GGCTGCTGGCCCTGCACTCGGCCGCCTTGGTGAGCCACACCTTCCTGTCGGTGTATGTGGCCCGCCTGGACGGAAGGCTGGCC	7	27.1637	noA	noA	10.11139674378749	noA	noA	noA	26.135389888603257	noA	22.10796915167095	noA	noA	noA	noA	noA	noA	noA	noA	noA	noA	noA
NM_000033.4(ABCD1)c.311GtoA(p.Arg104His)Position8	GTGAGCCACACCTTCCTGTC	GGT	GGGCTGCTGGCCCTGCACTCGGCCGCCTTGGTGAGCCACACCTTCCTGTCGGTGTATGTGGCCCGCCTGGACGGAAGGCTGGC	8	17.8368	noA	noA	noA	14.61100569259962	noA	noA	noA	16.129032258064516	noA	9.297912713472485	noA	noA	noA	noA	noA	noA	noA	noA	noA	noA
NM_000033.4(ABCD1)c.421GtoA(p.Ala141Thr)Position10	CTCCTCATCACCCTCCCTGC	TAC	CGGGCTTTTGGCTGGCAGCTGCTGCAGTGGCTCCTCATCACCCTCCCTGCTACCTTCGTCAACAGTGCCATCCGTTACCTGGA	10	24.2553	noA	noA	noA	noA	noA	noA	23.882978723404253	noA	noA	16.75531914893617	noA	noA	noA	noA	noA	noA	noA	noA	noA	noA
NM_000033.4(ABCD1)c.421GtoA(p.Ala141Thr)Position11	GCTCCTCATCACCCTCCCTG	CTA	GCGGGCTTTTGGCTGGCAGCTGCTGCAGTGGCTCCTCATCACCCTCCCTGCTACCTTCGTCAACAGTGCCATCCGTTACCTGG	11	21.7168	noA	noA	noA	noA	noA	noA	noA	20.96518987341772	noA	noA	11.985759493670885	noA	noA	noA	noA	noA	noA	noA	noA	noA
NM_000033.4(ABCD1)c.421GtoA(p.Ala141Thr)Position12	GGCTCCTCATCACCCTCCCT	GCT	CGCGGGCTTTTGGCTGGCAGCTGCTGCAGTGGCTCCTCATCACCCTCCCTGCTACCTTCGTCAACAGTGCCATCCGTTACCTG	12	20.8333	noA	noA	noA	noA	noA	noA	noA	noA	19.979919678714857	noA	noA	2.108433734939759	noA	noA	noA	noA	noA	noA	noA	noA
NM_000033.4(ABCD1)c.421GtoA(p.Ala141Thr)Position4	ATCACCCTCCCTGCTACCTT	CGT	TTTGGCTGGCAGCTGCTGCAGTGGCTCCTCATCACCCTCCCTGCTACCTTCGTCAACAGTGCCATCCGTTACCTGGAGGGCCA	4	22.7545	0.0	noA	noA	21.25748502994012	noA	noA	noA	noA	noA	noA	noA	noA	noA	noA	noA	0.29940119760479045	noA	noA	noA	noA
NM_000033.4(ABCD1)c.421GtoA(p.Ala141Thr)Position8	CCTCATCACCCTCCCTGCTA	CCT	GGCTTTTGGCTGGCAGCTGCTGCAGTGGCTCCTCATCACCCTCCCTGCTACCTTCGTCAACAGTGCCATCCGTTACCTGGAGG	8	25.5727	noA	noA	noA	noA	24.076671341748483	noA	noA	22.62739597942964	noA	noA	noA	noA	noA	noA	noA	noA	noA	noA	noA	0.0
NM_000033.4(ABCD1)c.454CtoT(p.Arg152Cys)Position4	AACAGATGGCACTGTTGACG	AAG	GGAACGACAGGGCCAGTTGGCCCTCCAGGTAACAGATGGCACTGTTGACGAAGGTAGCAGGGAGGGCGATGAGGAGCCACTGC	4	29.8969	3.711340206185567	4.329896907216495	noA	27.010309278350515	noA	27.216494845360824	noA	noA	noA	noA	24.329896907216494	noA	noA	noA	noA	noA	noA	0.0	noA	noA
NM_000033.4(ABCD1)c.454CtoT(p.Arg152Cys)Position5	TAACAGATGGCACTGTTGAC	GAA	CGGAACGACAGGGCCAGTTGGCCCTCCAGGTAACAGATGGCACTGTTGACGAAGGTAGCAGGGAGGGCGATGAGGAGCCACTG	5	21.7617	noA	12.435233160621761	11.57167530224525	noA	20.72538860103627	noA	20.379965457685664	noA	noA	noA	noA	5.526770293609672	noA	noA	noA	noA	noA	noA	0.0	noA
NM_000033.4(ABCD1)c.454CtoT(p.Arg152Cys)Position6	GTAACAGATGGCACTGTTGA	CGA	GCGGAACGACAGGGCCAGTTGGCCCTCCAGGTAACAGATGGCACTGTTGACGAAGGTAGCAGGGAGGGCGATGAGGAGCCACT	6	26.7692	noA	noA	23.846153846153847	23.23076923076923	noA	26.153846153846157	noA	12.0	noA	noA	noA	noA	0.3076923076923077	noA	noA	noA	noA	noA	noA	0.0
NM_000033.4(ABCD1)c.454CtoT(p.Arg152Cys)Position8	AGGTAACAGATGGCACTGTT	GAC	CTGCGGAACGACAGGGCCAGTTGGCCCTCCAGGTAACAGATGGCACTGTTGACGAAGGTAGCAGGGAGGGCGATGAGGAGCCA	8	19.6035	0.6607929515418502	noA	noA	noA	19.60352422907489	19.60352422907489	noA	19.60352422907489	noA	11.233480176211454	noA	noA	noA	noA	0.4405286343612335	noA	noA	noA	noA	noA
NM_000033.4(ABCD1)c.454CtoT(p.Arg152Cys)Position9	CAGGTAACAGATGGCACTGT	TGA	GCTGCGGAACGACAGGGCCAGTTGGCCCTCCAGGTAACAGATGGCACTGTTGACGAAGGTAGCAGGGAGGGCGATGAGGAGCC	9	29.316	noA	3.7459283387622153	noA	noA	noA	28.664495114006517	22.80130293159609	noA	23.452768729641694	noA	1.6286644951140066	noA	noA	noA	noA	0.32573289902280134	noA	noA	noA	noA
NM_000033.4(ABCD1)c.487CtoT(p.Arg163Cys)Position11	AGACGGCTGCAGAACGACAG	GGC	GAGAAGTAGAGGCGGTAGGCGTGGGCCACCAGACGGCTGCAGAACGACAGGGCCAGTTGGCCCTCCAGGTAACGGATGGCACT	11	17.0178	0.0	noA	5.186385737439222	noA	noA	noA	noA	noA	noA	noA	14.100486223662884	noA	0.0	0.0	noA	noA	0.3241491085899514	noA	0.0	noA
NM_000033.4(ABCD1)c.487CtoT(p.Arg163Cys)Position12	CAGACGGCTGCAGAACGACA	GGG	GGAGAAGTAGAGGCGGTAGGCGTGGGCCACCAGACGGCTGCAGAACGACAGGGCCAGTTGGCCCTCCAGGTAACGGATGGCAC	12	25.0576	noA	1.612160294795025	noA	21.695071395670197	noA	noA	noA	noA	noA	noA	noA	14.877936434822661	noA	0.18424689083371718	0.0	noA	noA	0.0	noA	0.0
NM_000033.4(ABCD1)c.487CtoT(p.Arg163Cys)Position4	TGCAGAACGACAGGGCCAGT	TGG	AGAGGCGGTAGGCGTGGGCCACCAGACGGCTGCAGAACGACAGGGCCAGTTGGCCCTCCAGGTAACGGATGGCACTGTTGACG	4	24.0674	noA	noA	noA	23.465703971119133	noA	23.104693140794225	22.623345367027678	noA	noA	1.684717208182912	noA	2.527075812274368	noA	noA	noA	noA	noA	0.0	noA	noA
NM_000033.4(ABCD1)c.487CtoT(p.Arg163Cys)Position5	CTGCAGAACGACAGGGCCAG	TTG	TAGAGGCGGTAGGCGTGGGCCACCAGACGGCTGCAGAACGACAGGGCCAGTTGGCCCTCCAGGTAACGGATGGCACTGTTGAC	5	22.3188	noA	noA	noA	noA	22.318840579710145	noA	18.067632850241548	14.782608695652174	noA	noA	0.0	noA	0.1932367149758454	noA	noA	noA	noA	noA	0.0	noA
NM_000033.4(ABCD1)c.487CtoT(p.Arg163Cys)Position7	GGCTGCAGAACGACAGGGCC	AGT	AGTAGAGGCGGTAGGCGTGGGCCACCAGACGGCTGCAGAACGACAGGGCCAGTTGGCCCTCCAGGTAACGGATGGCACTGTTG	7	10.0946	noA	noA	noA	noA	noA	noA	10.094637223974763	noA	0.6309148264984227	0.0	noA	noA	0.0	noA	0.0	noA	noA	noA	noA	noA
NM_000033.4(ABCD1)c.488GtoA(p.Arg163His)Position11	CTGTCGTTCCACAGCCGTCT	GGT	GCCATCCGTTACCTGGAGGGCCAACTGGCCCTGTCGTTCCACAGCCGTCTGGTGGCCCACGCCTACCGCCTCTACTTCTCCCA	11	18.8291	noA	noA	noA	noA	noA	noA	noA	noA	noA	noA	16.77215189873418	noA	0.0	noA	noA	noA	noA	noA	noA	noA
NM_000033.4(ABCD1)c.488GtoA(p.Arg163His)Position12	CCTGTCGTTCCACAGCCGTC	TGG	TGCCATCCGTTACCTGGAGGGCCAACTGGCCCTGTCGTTCCACAGCCGTCTGGTGGCCCACGCCTACCGCCTCTACTTCTCCC	12	10.8753	noA	noA	noA	noA	noA	noA	noA	noA	noA	noA	noA	9.283819628647215	noA	0.0	noA	noA	noA	noA	noA	noA
NM_000033.4(ABCD1)c.488GtoA(p.Arg163His)Position4	TCCACAGCCGTCTGGTGGCC	CAC	GTTACCTGGAGGGCCAACTGGCCCTGTCGTTCCACAGCCGTCTGGTGGCCCACGCCTACCGCCTCTACTTCTCCCAGCAGACC	4	23.8482	noA	noA	noA	8.672086720867208	noA	23.848238482384822	noA	noA	noA	noA	noA	noA	noA	noA	noA	noA	noA	noA	noA	noA
NM_000033.4(ABCD1)c.488GtoA(p.Arg163His)Position5	TTCCACAGCCGTCTGGTGGC	CCA	CGTTACCTGGAGGGCCAACTGGCCCTGTCGTTCCACAGCCGTCTGGTGGCCCACGCCTACCGCCTCTACTTCTCCCAGCAGAC	5	15.2542	noA	noA	noA	noA	6.779661016949152	noA	13.347457627118645	noA	noA	noA	noA	noA	noA	noA	noA	noA	noA	noA	noA	noA
NM_000033.4(ABCD1)c.488GtoA(p.Arg163His)Position8	TCGTTCCACAGCCGTCTGGT	GGC	ATCCGTTACCTGGAGGGCCAACTGGCCCTGTCGTTCCACAGCCGTCTGGTGGCCCACGCCTACCGCCTCTACTTCTCCCAGCA	8	24.3728	noA	noA	noA	noA	noA	noA	noA	22.939068100358423	noA	2.867383512544803	noA	noA	noA	noA	noA	noA	noA	noA	noA	noA
NM_000033.4(ABCD1)c.565CtoT(p.Arg189Trp)Position5	AGCCACCCGTCCATGTTGCT	GAC	TCCTCCGTCAGAGACTGGTCAGGGTTGCGAAGCCACCCGTCCATGTTGCTGACCCGGTAGTAGGTCTGCTGGGAGAAGTAGAG	5	24.5614	2.506265664160401	noA	noA	noA	23.809523809523807	noA	noA	noA	noA	noA	noA	noA	0.5012531328320802	noA	noA	noA	noA	noA	noA	noA
NM_000033.4(ABCD1)c.565CtoT(p.Arg189Trp)Position6	AAGCCACCCGTCCATGTTGC	TGA	GTCCTCCGTCAGAGACTGGTCAGGGTTGCGAAGCCACCCGTCCATGTTGCTGACCCGGTAGTAGGTCTGCTGGGAGAAGTAGA	6	38.6957	0.0	0.8695652173913043	noA	noA	noA	36.95652173913043	noA	noA	noA	noA	noA	noA	noA	0.0	noA	noA	noA	noA	noA	noA
NM_000033.4(ABCD1)c.565CtoT(p.Arg189Trp)Position7	GAAGCCACCCGTCCATGTTG	CTG	CGTCCTCCGTCAGAGACTGGTCAGGGTTGCGAAGCCACCCGTCCATGTTGCTGACCCGGTAGTAGGTCTGCTGGGAGAAGTAG	7	32.2034	noA	0.0	0.3766478342749529	noA	noA	noA	31.826741996233523	noA	noA	noA	noA	noA	noA	noA	0.0	noA	noA	noA	noA	noA
NM_000033.4(ABCD1)c.565CtoT(p.Arg189Trp)Position8	CGAAGCCACCCGTCCATGTT	GCT	ACGTCCTCCGTCAGAGACTGGTCAGGGTTGCGAAGCCACCCGTCCATGTTGCTGACCCGGTAGTAGGTCTGCTGGGAGAAGTA	8	25.9494	noA	noA	11.772151898734178	20.126582278481013	noA	noA	noA	25.569620253164555	noA	noA	noA	noA	noA	noA	noA	0.0	noA	noA	noA	noA
NM_000033.4(ABCD1)c.565CtoT(p.Arg189Trp)Position9	GCGAAGCCACCCGTCCATGT	TGC	CACGTCCTCCGTCAGAGACTGGTCAGGGTTGCGAAGCCACCCGTCCATGTTGCTGACCCGGTAGTAGGTCTGCTGGGAGAAGT	9	15.2585	noA	noA	noA	5.296343001261034	8.19672131147541	noA	noA	noA	9.331651954602775	noA	noA	noA	noA	noA	noA	noA	0.0	noA	noA	noA
NM_000033.4(ABCD1)c.593CtoT(p.Thr198Met)Position11	CACGTCCTCCATCAGAGACT	GGT	GAGGTGGGCCACAGAGGCCGCAAAGGCCACCACGTCCTCCATCAGAGACTGGTCAGGGTTGCGAAGCCGCCCGTCCATGTTGC	11	7.88091	noA	0.2626970227670753	noA	noA	noA	noA	noA	noA	noA	noA	6.917688266199649	noA	noA	0.17513134851138354	noA	0.0	noA	0.0	noA	noA
NM_000033.4(ABCD1)c.593CtoT(p.Thr198Met)Position5	CTCCATCAGAGACTGGTCAG	GGT	GGCCACAGAGGCCGCAAAGGCCACCACGTCCTCCATCAGAGACTGGTCAGGGTTGCGAAGCCGCCCGTCCATGTTGCTGACCC	5	21.1244	noA	noA	noA	noA	18.909710391822827	noA	noA	20.783645655877343	noA	0.8517887563884157	noA	0.0	noA	noA	noA	noA	noA	noA	0.0	noA
NM_000033.4(ABCD1)c.593CtoT(p.Thr198Met)Position6	CCTCCATCAGAGACTGGTCA	GGG	GGGCCACAGAGGCCGCAAAGGCCACCACGTCCTCCATCAGAGACTGGTCAGGGTTGCGAAGCCGCCCGTCCATGTTGCTGACC	6	28.3429	noA	noA	noA	noA	noA	28.114285714285714	noA	noA	15.657142857142858	noA	0.4571428571428572	noA	0.0	noA	noA	noA	noA	noA	noA	0.0
NM_000033.4(ABCD1)c.593CtoT(p.Thr198Met)Position7	TCCTCCATCAGAGACTGGTC	AGG	TGGGCCACAGAGGCCGCAAAGGCCACCACGTCCTCCATCAGAGACTGGTCAGGGTTGCGAAGCCGCCCGTCCATGTTGCTGAC	7	25	noA	noA	noA	noA	noA	noA	25.0	noA	noA	11.864406779661017	noA	1.2711864406779663	noA	0.423728813559322	noA	noA	noA	noA	noA	noA
NM_000033.4(ABCD1)c.593CtoT(p.Thr198Met)Position8	GTCCTCCATCAGAGACTGGT	CAG	GTGGGCCACAGAGGCCGCAAAGGCCACCACGTCCTCCATCAGAGACTGGTCAGGGTTGCGAAGCCGCCCGTCCATGTTGCTGA	8	23.3906	noA	noA	noA	noA	noA	noA	noA	21.781115879828324	noA	noA	10.622317596566523	noA	0.0	noA	0.0	noA	noA	noA	noA	noA
NM_000033.4(ABCD1)c.761CtoT(p.Thr254Met)Position10	ACGTTGGCCATGAGGAACAC	CAC	TCCCCGAACTTGGGCGAGAAGGCCCGCAGCACGTTGGCCATGAGGAACACCACGAGGCCGGCGATGGCCGAGGGCCAGGCTGT	10	14.1414	1.5151515151515151	noA	noA	noA	noA	noA	noA	noA	noA	13.131313131313133	noA	noA	0.0	noA	noA	0.0	0.0	noA	0.0	noA
NM_000033.4(ABCD1)c.761CtoT(p.Thr254Met)Position11	CACGTTGGCCATGAGGAACA	CCA	CTCCCCGAACTTGGGCGAGAAGGCCCGCAGCACGTTGGCCATGAGGAACACCACGAGGCCGGCGATGGCCGAGGGCCAGGCTG	11	1.18397	noA	0.546448087431694	noA	noA	noA	noA	noA	noA	noA	noA	0.18214936247723132	noA	noA	0.0	noA	noA	0.0	0.0	noA	0.0
NM_000033.4(ABCD1)c.761CtoT(p.Thr254Met)Position5	GGCCATGAGGAACACCACGA	GGC	GAACTTGGGCGAGAAGGCCCGCAGCACGTTGGCCATGAGGAACACCACGAGGCCGGCGATGGCCGAGGGCCAGGCTGTGCCGG	5	28.7313	noA	noA	noA	noA	28.544776119402986	noA	noA	18.84328358208955	noA	noA	0.7462686567164178	0.46641791044776115	noA	0.46641791044776115	noA	noA	0.0	noA	noA	0.0
NM_000033.4(ABCD1)c.761CtoT(p.Thr254Met)Position6	TGGCCATGAGGAACACCACG	AGG	CGAACTTGGGCGAGAAGGCCCGCAGCACGTTGGCCATGAGGAACACCACGAGGCCGGCGATGGCCGAGGGCCAGGCTGTGCCG	6	28.0534	noA	noA	noA	noA	noA	26.717557251908396	noA	noA	9.16030534351145	noA	noA	0.38167938931297707	0.0	noA	0.0	noA	noA	0.0	noA	noA
NM_000033.4(ABCD1)c.761CtoT(p.Thr254Met)Position7	TTGGCCATGAGGAACACCAC	GAG	CCGAACTTGGGCGAGAAGGCCCGCAGCACGTTGGCCATGAGGAACACCACGAGGCCGGCGATGGCCGAGGGCCAGGCTGTGCC	7	20.6992	noA	noA	noA	noA	noA	noA	19.779208831646734	noA	noA	2.483900643974241	noA	noA	0.5519779208831647	0.18399264029438822	noA	0.5519779208831647	noA	noA	0.0	noA
NM_000033.4(ABCD1)c.796GtoA(p.Gly266Arg)Position4	TTCAGGGAGCTGGTGGCAGA	GGA	GCCAACGTGCTGCGGGCCTTCTCGCCCAAGTTCAGGGAGCTGGTGGCAGAGGAGGCGCGGCGGAAGGGGGAGCTGCGCTACAT	4	33.1761	noA	noA	noA	33.17610062893082	noA	noA	noA	26.257861635220124	noA	noA	noA	noA	noA	noA	noA	noA	noA	0.0	noA	0.0
NM_000033.4(ABCD1)c.796GtoA(p.Gly266Arg)Position5	GTTCAGGGAGCTGGTGGCAG	AGG	GGCCAACGTGCTGCGGGCCTTCTCGCCCAAGTTCAGGGAGCTGGTGGCAGAGGAGGCGCGGCGGAAGGGGGAGCTGCGCTACA	5	27.1386	noA	noA	noA	noA	25.81120943952802	noA	noA	noA	7.079646017699115	noA	noA	noA	noA	noA	noA	noA	noA	noA	0.0	noA
NM_000033.4(ABCD1)c.796GtoA(p.Gly266Arg)Position6	AGTTCAGGGAGCTGGTGGCA	GAG	CGGCCAACGTGCTGCGGGCCTTCTCGCCCAAGTTCAGGGAGCTGGTGGCAGAGGAGGCGCGGCGGAAGGGGGAGCTGCGCTAC	6	28.2878	1.488833746898263	noA	noA	noA	noA	27.543424317617866	noA	noA	noA	8.850289495450786	noA	noA	noA	noA	noA	noA	noA	noA	noA	0.0
NM_000033.4(ABCD1)c.796GtoA(p.Gly266Arg)Position7	AAGTTCAGGGAGCTGGTGGC	AGA	ACGGCCAACGTGCTGCGGGCCTTCTCGCCCAAGTTCAGGGAGCTGGTGGCAGAGGAGGCGCGGCGGAAGGGGGAGCTGCGCTA	7	28.0788	0.0	0.0	noA	noA	noA	noA	28.078817733990146	noA	noA	noA	1.9704433497536946	noA	noA	noA	noA	noA	noA	noA	noA	noA
NM_000033.4(ABCD1)c.796GtoA(p.Gly266Arg)Position8	CAAGTTCAGGGAGCTGGTGG	CAG	CACGGCCAACGTGCTGCGGGCCTTCTCGCCCAAGTTCAGGGAGCTGGTGGCAGAGGAGGCGCGGCGGAAGGGGGAGCTGCGCT	8	13.7255	noA	0.0	0.0	noA	noA	noA	noA	12.200435729847495	noA	noA	noA	1.0893246187363834	noA	noA	noA	noA	noA	noA	noA	noA
NM_000033.4(ABCD1)c.829GtoA(p.Gly277Arg)Position4	AAGAGGGAGCTGCGCTACAT	GCA	GGGGAGCTGGTGGCAGAGGAGGCGCGGCGGAAGAGGGAGCTGCGCTACATGCACTCGCGTGTGGTGGCCAACTCGGAGGAGAT	4	21.3504	0.0	1.0036496350364963	noA	21.350364963503647	noA	noA	noA	17.062043795620436	noA	noA	noA	noA	noA	noA	noA	noA	0.0	noA	0.0	noA
NM_000033.4(ABCD1)c.829GtoA(p.Gly277Arg)Position5	GAAGAGGGAGCTGCGCTACA	TGC	CGGGGAGCTGGTGGCAGAGGAGGCGCGGCGGAAGAGGGAGCTGCGCTACATGCACTCGCGTGTGGTGGCCAACTCGGAGGAGA	5	16.4077	noA	3.107520198881293	11.870727159726538	noA	16.283405842137974	noA	noA	noA	2.2995649471721564	noA	noA	noA	noA	noA	noA	noA	noA	0.3729024238657551	noA	0.0
NM_000033.4(ABCD1)c.829GtoA(p.Gly277Arg)Position6	GGAAGAGGGAGCTGCGCTAC	ATG	TCGGGGAGCTGGTGGCAGAGGAGGCGCGGCGGAAGAGGGAGCTGCGCTACATGCACTCGCGTGTGGTGGCCAACTCGGAGGAG	6	20.6997	noA	noA	1.239067055393586	9.548104956268222	noA	20.33527696793003	noA	noA	noA	0.36443148688046645	noA	noA	noA	noA	noA	noA	noA	noA	0.0	noA
NM_000033.4(ABCD1)c.829GtoA(p.Gly277Arg)Position7	CGGAAGAGGGAGCTGCGCTA	CAT	TTCGGGGAGCTGGTGGCAGAGGAGGCGCGGCGGAAGAGGGAGCTGCGCTACATGCACTCGCGTGTGGTGGCCAACTCGGAGGA	7	5.19713	noA	noA	noA	5.197132616487455	4.659498207885305	noA	4.838709677419355	noA	noA	noA	0.0	noA	noA	noA	noA	noA	noA	noA	noA	0.0
NM_000033.4(ABCD1)c.829GtoA(p.Gly277Arg)Position8	GCGGAAGAGGGAGCTGCGCT	ACA	GTTCGGGGAGCTGGTGGCAGAGGAGGCGCGGCGGAAGAGGGAGCTGCGCTACATGCACTCGCGTGTGGTGGCCAACTCGGAGG	8	23.3898	noA	noA	noA	noA	22.937853107344633	22.937853107344633	noA	11.751412429378531	noA	noA	noA	0.0	noA	noA	noA	noA	noA	noA	noA	noA
NM_000033.4(ABCD1)c.838CtoT(p.Arg280Cys)Position12	GTGCATGTAGCACAGCTCCC	CCT	GATCTCCTCCGAGTTGGCCACCACACGCGAGTGCATGTAGCACAGCTCCCCCTTCCGCCGCGCCTCCTCTGCCACCAGCTCCC	12	22.1739	noA	noA	noA	noA	22.17391304347826	noA	noA	noA	20.0	noA	noA	0.0	noA	0.0	noA	noA	noA	noA	noA	noA
NM_000033.4(ABCD1)c.838CtoT(p.Arg280Cys)Position4	AGCACAGCTCCCCCTTCCGC	CGC	CCGAGTTGGCCACCACACGCGAGTGCATGTAGCACAGCTCCCCCTTCCGCCGCGCCTCCTCTGCCACCAGCTCCCCGAACTTG	4	28.17	0.2881844380403458	noA	noA	25.144092219020177	noA	26.945244956772335	noA	noA	noA	noA	noA	noA	noA	noA	noA	noA	noA	noA	noA	noA
NM_000033.4(ABCD1)c.838CtoT(p.Arg280Cys)Position7	TGTAGCACAGCTCCCCCTTC	CGC	CCTCCGAGTTGGCCACCACACGCGAGTGCATGTAGCACAGCTCCCCCTTCCGCCGCGCCTCCTCTGCCACCAGCTCCCCGAAC	7	20.7637	noA	noA	noA	17.780429594272075	noA	noA	17.899761336515514	noA	14.439140811455847	noA	noA	noA	noA	noA	noA	noA	noA	noA	noA	noA
NM_000033.4(ABCD1)c.871GtoA(p.Glu291Lys)Position4	TCGAAGGAGATCGCCTTCTA	TGG	CGCTACATGCACTCGCGTGTGGTGGCCAACTCGAAGGAGATCGCCTTCTATGGGGGCCATGAGGTGGGGCAGGTTGGGGTGCC	4	9.01288	noA	noA	noA	1.0014306151645207	7.1530758226037205	noA	noA	5.7224606580829755	noA	2.1459227467811157	noA	noA	noA	noA	noA	noA	noA	noA	noA	0.0
NM_000033.4(ABCD1)c.871GtoA(p.Glu291Lys)Position5	CTCGAAGGAGATCGCCTTCT	ATG	GCGCTACATGCACTCGCGTGTGGTGGCCAACTCGAAGGAGATCGCCTTCTATGGGGGCCATGAGGTGGGGCAGGTTGGGGTGC	5	22.9008	noA	noA	noA	noA	20.419847328244277	22.519083969465647	noA	noA	0.7633587786259541	noA	0.0	noA	noA	noA	noA	noA	noA	noA	noA	noA
NM_000033.4(ABCD1)c.871GtoA(p.Glu291Lys)Position6	ACTCGAAGGAGATCGCCTTC	TAT	TGCGCTACATGCACTCGCGTGTGGTGGCCAACTCGAAGGAGATCGCCTTCTATGGGGGCCATGAGGTGGGGCAGGTTGGGGTG	6	18.6869	0.7575757575757576	noA	noA	noA	noA	17.17171717171717	17.67676767676768	noA	noA	0.5050505050505051	noA	0.7575757575757576	noA	noA	noA	noA	noA	noA	noA	noA
NM_000033.4(ABCD1)c.871GtoA(p.Glu291Lys)Position7	AACTCGAAGGAGATCGCCTT	CTA	CTGCGCTACATGCACTCGCGTGTGGTGGCCAACTCGAAGGAGATCGCCTTCTATGGGGGCCATGAGGTGGGGCAGGTTGGGGT	7	2.04962	0.2157497303128371	0.0	noA	noA	noA	noA	1.4023732470334414	1.186623516720604	noA	noA	0.0	noA	0.0	noA	noA	noA	noA	noA	noA	noA
NM_000033.4(ABCD1)c.871GtoA(p.Glu291Lys)Position8	CAACTCGAAGGAGATCGCCT	TCT	GCTGCGCTACATGCACTCGCGTGTGGTGGCCAACTCGAAGGAGATCGCCTTCTATGGGGGCCATGAGGTGGGGCAGGTTGGGG	8	2.00211	noA	0.0	0.0	noA	noA	noA	noA	1.1591148577449948	0.0	noA	noA	0.0	noA	0.6322444678609063	noA	noA	noA	noA	noA	noA
NM_000033.4(ABCD1)c.892GtoA(p.Gly298Ser)Position4	GGGAGCCATGAGGTGGGGCA	GGT	GTGGCCAACTCGGAGGAGATCGCCTTCTATGGGAGCCATGAGGTGGGGCAGGTTGGGGTGCCGGGCACGGAGGGAAGCGTGTG	4	24.5333	noA	noA	noA	20.0	noA	noA	noA	23.333333333333332	noA	noA	0.0	noA	noA	noA	noA	noA	noA	noA	noA	0.0
NM_000033.4(ABCD1)c.892GtoA(p.Gly298Ser)Position5	TGGGAGCCATGAGGTGGGGC	AGG	GGTGGCCAACTCGGAGGAGATCGCCTTCTATGGGAGCCATGAGGTGGGGCAGGTTGGGGTGCCGGGCACGGAGGGAAGCGTGT	5	24.744	noA	noA	noA	noA	24.40273037542662	noA	noA	noA	10.06825938566553	noA	noA	0.0	noA	noA	noA	noA	noA	noA	noA	noA
NM_000033.4(ABCD1)c.892GtoA(p.Gly298Ser)Position6	ATGGGAGCCATGAGGTGGGG	CAG	TGGTGGCCAACTCGGAGGAGATCGCCTTCTATGGGAGCCATGAGGTGGGGCAGGTTGGGGTGCCGGGCACGGAGGGAAGCGTG	6	21.5889	2.4179620034542317	noA	noA	noA	noA	20.379965457685664	noA	noA	noA	7.4265975820379975	noA	noA	0.0	noA	noA	noA	noA	noA	noA	noA
NM_000033.4(ABCD1)c.892GtoA(p.Gly298Ser)Position7	TATGGGAGCCATGAGGTGGG	GCA	GTGGTGGCCAACTCGGAGGAGATCGCCTTCTATGGGAGCCATGAGGTGGGGCAGGTTGGGGTGCCGGGCACGGAGGGAAGCGT	7	17.7322	noA	2.8950542822677927	noA	noA	noA	noA	14.595898673100121	noA	noA	noA	5.790108564535585	noA	noA	0.0	noA	noA	noA	noA	noA	noA
NM_000033.4(ABCD1)c.892GtoA(p.Gly298Ser)Position8	CTATGGGAGCCATGAGGTGG	GGC	TGTGGTGGCCAACTCGGAGGAGATCGCCTTCTATGGGAGCCATGAGGTGGGGCAGGTTGGGGTGCCGGGCACGGAGGGAAGCG	8	25.1055	noA	noA	25.105485232067508	noA	noA	noA	noA	3.1645569620253164	noA	noA	noA	1.0548523206751055	noA	noA	0.0	noA	noA	noA	noA	noA
NM_000033.4(ABCD1)c.919CtoT(p.Gln307Ter)Position10	AGGAGCGCTATAGCAGGGCC	AGC	TGAGGTTGATCTGCGAGGCCAGGTCCTGGTAGGAGCGCTATAGCAGGGCCAGCTCCACCTGCGGGGGGTGACAGACACAGAGA	10	4.33604	0.0	noA	noA	3.7940379403794036	noA	noA	noA	noA	noA	1.3550135501355014	noA	0.8130081300813009	noA	noA	0.0	noA	noA	noA	noA	noA
NM_000033.4(ABCD1)c.919CtoT(p.Gln307Ter)Position3	CTATAGCAGGGCCAGCTCCA	CCT	GATCTGCGAGGCCAGGTCCTGGTAGGAGCGCTATAGCAGGGCCAGCTCCACCTGCGGGGGGTGACAGACACAGAGAGGCTTCC	3	28.4229	noA	noA	26.8630849220104	noA	28.422876949740033	noA	noA	25.99653379549394	noA	noA	noA	noA	noA	0.0	noA	noA	noA	noA	noA	0.0
NM_000033.4(ABCD1)c.919CtoT(p.Gln307Ter)Position5	CGCTATAGCAGGGCCAGCTC	CAC	TTGATCTGCGAGGCCAGGTCCTGGTAGGAGCGCTATAGCAGGGCCAGCTCCACCTGCGGGGGGTGACAGACACAGAGAGGCTT	5	28.3478	noA	noA	noA	noA	28.000000000000004	noA	28.000000000000004	noA	noA	6.086956521739131	noA	noA	noA	noA	noA	0.0	noA	noA	noA	noA
NM_000033.4(ABCD1)c.919CtoT(p.Gln307Ter)Position6	GCGCTATAGCAGGGCCAGCT	CCA	GTTGATCTGCGAGGCCAGGTCCTGGTAGGAGCGCTATAGCAGGGCCAGCTCCACCTGCGGGGGGTGACAGACACAGAGAGGCT	6	6.5073	noA	noA	noA	noA	noA	5.710491367861885	noA	5.179282868525896	noA	noA	0.0	noA	noA	noA	noA	noA	0.0	noA	noA	noA
NM_000033.4(ABCD1)c.919CtoT(p.Gln307Ter)Position9	GGAGCGCTATAGCAGGGCCA	GCT	GAGGTTGATCTGCGAGGCCAGGTCCTGGTAGGAGCGCTATAGCAGGGCCAGCTCCACCTGCGGGGGGTGACAGACACAGAGAG	9	17.0213	noA	noA	6.8557919621749415	noA	noA	noA	noA	noA	13.120567375886525	noA	5.555555555555555	noA	noA	0.0	noA	noA	noA	noA	noA	0.0
NM_000035.4(ALDOB)c.1013CtoT(p.Ala338Val)Position10	CCTTTGGCCACCTGGCAGTT	AGC	GCCCCAGAAGAACCCGTGTGAACATACTGTCCTTTGGCCACCTGGCAGTTAGCCTAGAAGACAAATATGAGAGAGGAGACTGG	10	7.7381	noA	noA	noA	noA	noA	noA	noA	noA	noA	7.738095238095238	noA	noA	noA	noA	noA	noA	0.0	noA	noA	noA
NM_000035.4(ALDOB)c.1013CtoT(p.Ala338Val)Position11	TCCTTTGGCCACCTGGCAGT	TAG	AGCCCCAGAAGAACCCGTGTGAACATACTGTCCTTTGGCCACCTGGCAGTTAGCCTAGAAGACAAATATGAGAGAGGAGACTG	11	6.53266	noA	noA	noA	noA	noA	noA	noA	noA	noA	noA	6.532663316582915	noA	noA	noA	noA	noA	noA	0.0	noA	noA
NM_000035.4(ALDOB)c.1013CtoT(p.Ala338Val)Position12	GTCCTTTGGCCACCTGGCAG	TTA	CAGCCCCAGAAGAACCCGTGTGAACATACTGTCCTTTGGCCACCTGGCAGTTAGCCTAGAAGACAAATATGAGAGAGGAGACT	12	1.58014	noA	noA	noA	noA	noA	noA	noA	noA	noA	noA	noA	1.580135440180587	noA	noA	noA	noA	noA	noA	0.0	noA
NM_000035.4(ALDOB)c.1013CtoT(p.Ala338Val)Position6	TGGCCACCTGGCAGTTAGCC	TAG	CAGAAGAACCCGTGTGAACATACTGTCCTTTGGCCACCTGGCAGTTAGCCTAGAAGACAAATATGAGAGAGGAGACTGGTTAG	6	13.5762	noA	noA	noA	noA	noA	13.57615894039735	noA	noA	noA	noA	noA	noA	0.0	noA	noA	noA	0.0	noA	noA	noA
NM_000035.4(ALDOB)c.1013CtoT(p.Ala338Val)Position8	TTTGGCCACCTGGCAGTTAG	CCT	CCCAGAAGAACCCGTGTGAACATACTGTCCTTTGGCCACCTGGCAGTTAGCCTAGAAGACAAATATGAGAGAGGAGACTGGTT	8	9	noA	noA	noA	noA	noA	noA	noA	8.5	noA	noA	noA	noA	noA	noA	0.0	noA	noA	noA	0.0	noA
NM_000035.4(ALDOB)c.10CtoT(p.Arg4Ter)Position4	ATCAGTGGGCCATGGTGACA	GGT	CCTTCTTCTGCTCCTGGGTGAGGGCTGGAAATCAGTGGGCCATGGTGACAGGTCTGGAAAAGAGTGTGCGAGAGTTGTGCACA	4	24.7444	0.0	noA	noA	24.74437627811861	noA	noA	noA	noA	noA	noA	noA	3.885480572597137	noA	noA	noA	noA	noA	0.0	noA	0.0
NM_000035.4(ALDOB)c.10CtoT(p.Arg4Ter)Position5	AATCAGTGGGCCATGGTGAC	AGG	TCCTTCTTCTGCTCCTGGGTGAGGGCTGGAAATCAGTGGGCCATGGTGACAGGTCTGGAAAAGAGTGTGCGAGAGTTGTGCAC	5	22.4576	0.423728813559322	2.330508474576271	noA	noA	22.45762711864407	noA	noA	noA	noA	noA	noA	noA	0.6355932203389831	noA	noA	noA	noA	noA	0.0	noA
NM_000035.4(ALDOB)c.10CtoT(p.Arg4Ter)Position6	AAATCAGTGGGCCATGGTGA	CAG	CTCCTTCTTCTGCTCCTGGGTGAGGGCTGGAAATCAGTGGGCCATGGTGACAGGTCTGGAAAAGAGTGTGCGAGAGTTGTGCA	6	20.5882	1.4705882352941175	2.73109243697479	16.596638655462183	noA	noA	20.168067226890756	noA	noA	noA	noA	noA	noA	noA	0.42016806722689076	noA	noA	noA	noA	noA	0.0
NM_000035.4(ALDOB)c.10CtoT(p.Arg4Ter)Position7	GAAATCAGTGGGCCATGGTG	ACA	GCTCCTTCTTCTGCTCCTGGGTGAGGGCTGGAAATCAGTGGGCCATGGTGACAGGTCTGGAAAAGAGTGTGCGAGAGTTGTGC	7	24.4851	noA	15.560640732265446	16.247139588100687	19.908466819221967	noA	noA	24.485125858123567	noA	noA	noA	noA	noA	noA	noA	0.0	noA	noA	noA	noA	noA
NM_000035.4(ALDOB)c.10CtoT(p.Arg4Ter)Position8	GGAAATCAGTGGGCCATGGT	GAC	AGCTCCTTCTTCTGCTCCTGGGTGAGGGCTGGAAATCAGTGGGCCATGGTGACAGGTCTGGAAAAGAGTGTGCGAGAGTTGTG	8	28.7009	noA	noA	14.501510574018129	21.45015105740181	27.19033232628399	noA	noA	26.283987915407852	noA	noA	noA	noA	noA	noA	noA	0.0	noA	noA	noA	noA
NM_000035.4(ALDOB)c.178CtoT(p.Arg60Ter)Position10	GGATTTCTCAGAACTGCCGG	CGG	TCTGGTTGATGGAACTGTCCACAGAGAAGAGGATTTCTCAGAACTGCCGGCGGTTCTCTTCAGTGTTTTCCACCTTGATCCTC	10	18.0387	noA	noA	15.49636803874092	noA	noA	noA	noA	noA	noA	3.5108958837772395	noA	0.36319612590799033	0.0	noA	noA	noA	noA	noA	noA	noA
NM_000035.4(ALDOB)c.178CtoT(p.Arg60Ter)Position12	GAGGATTTCTCAGAACTGCC	GGC	GCTCTGGTTGATGGAACTGTCCACAGAGAAGAGGATTTCTCAGAACTGCCGGCGGTTCTCTTCAGTGTTTTCCACCTTGATCC	12	24.4733	noA	4.376012965964344	noA	noA	23.824959481361425	noA	noA	noA	noA	noA	noA	1.6207455429497568	noA	0.0	0.0	noA	noA	noA	noA	noA
NM_000035.4(ALDOB)c.178CtoT(p.Arg60Ter)Position4	CTCAGAACTGCCGGCGGTTC	TCT	TGATGGAACTGTCCACAGAGAAGAGGATTTCTCAGAACTGCCGGCGGTTCTCTTCAGTGTTTTCCACCTTGATCCTCTGCAGG	4	17.6471	noA	noA	noA	15.546218487394958	noA	15.126050420168067	11.76470588235294	noA	noA	noA	noA	noA	noA	noA	noA	noA	noA	noA	noA	noA
NM_000035.4(ALDOB)c.178CtoT(p.Arg60Ter)Position6	TTCTCAGAACTGCCGGCGGT	TCT	GTTGATGGAACTGTCCACAGAGAAGAGGATTTCTCAGAACTGCCGGCGGTTCTCTTCAGTGTTTTCCACCTTGATCCTCTGCA	6	4.42287	noA	noA	noA	noA	noA	4.4228694714131604	noA	0.0	0.0	noA	noA	noA	noA	noA	noA	noA	noA	noA	noA	noA
NM_000035.4(ALDOB)c.178CtoT(p.Arg60Ter)Position9	GATTTCTCAGAACTGCCGGC	GGT	CTGGTTGATGGAACTGTCCACAGAGAAGAGGATTTCTCAGAACTGCCGGCGGTTCTCTTCAGTGTTTTCCACCTTGATCCTCT	9	11.026	noA	4.594180704441041	noA	noA	noA	noA	noA	noA	4.44104134762634	noA	1.8376722817764166	0.9188361408882083	noA	noA	noA	noA	noA	noA	noA	noA
NM_000035.4(ALDOB)c.324+1GtoAPosition10	GGAATCAAGATGAACACCTC	CAT	AACATCCTCAAGGAAAAGGGGATCGTGGTGGGAATCAAGATGAACACCTCCATTCACACCTCACTTCTGCTTTGTCCTAGGCA	10	23.3766	noA	noA	18.181818181818183	20.51948051948052	noA	noA	22.857142857142858	12.207792207792208	noA	3.3766233766233764	noA	noA	0.0	0.0	noA	0.0	noA	noA	noA	noA
NM_000035.4(ALDOB)c.324+1GtoAPosition4	AAGATGAACACCTCCATTCA	CAC	CTCAAGGAAAAGGGGATCGTGGTGGGAATCAAGATGAACACCTCCATTCACACCTCACTTCTGCTTTGTCCTAGGCAAACTCC	4	19.0311	0.5190311418685121	0.0	noA	10.726643598615917	noA	noA	14.53287197231834	11.591695501730104	noA	10.726643598615917	noA	noA	noA	noA	noA	0.0	noA	noA	noA	0.0
NM_000035.4(ALDOB)c.324+1GtoAPosition5	CAAGATGAACACCTCCATTC	ACA	CCTCAAGGAAAAGGGGATCGTGGTGGGAATCAAGATGAACACCTCCATTCACACCTCACTTCTGCTTTGTCCTAGGCAAACTC	5	23.0645	noA	1.2903225806451613	1.2903225806451613	noA	20.887096774193548	noA	noA	7.17741935483871	5.161290322580645	noA	11.85483870967742	noA	noA	noA	noA	noA	0.0	noA	noA	noA
NM_000035.4(ALDOB)c.324+1GtoAPosition6	TCAAGATGAACACCTCCATT	CAC	TCCTCAAGGAAAAGGGGATCGTGGTGGGAATCAAGATGAACACCTCCATTCACACCTCACTTCTGCTTTGTCCTAGGCAAACT	6	24.3762	noA	noA	22.264875239923224	19.577735124760075	noA	23.80038387715931	noA	noA	7.485604606525912	6.333973128598848	noA	8.829174664107486	noA	noA	noA	noA	noA	0.0	noA	noA
NM_000035.4(ALDOB)c.324+1GtoAPosition7	ATCAAGATGAACACCTCCAT	TCA	ATCCTCAAGGAAAAGGGGATCGTGGTGGGAATCAAGATGAACACCTCCATTCACACCTCACTTCTGCTTTGTCCTAGGCAAAC	7	20.4805	0.0	noA	noA	18.87871853546911	16.247139588100687	noA	18.87871853546911	noA	noA	0.9153318077803204	0.4576659038901602	noA	0.4576659038901602	noA	noA	noA	noA	noA	0.0	noA
NM_000035.4(ALDOB)c.324GtoA(p.Lys108=)Position3	AAAGTGAACACCTCCATTCA	CAC	CTCAAGGAAAAGGGGATCGTGGTGGGAATCAAAGTGAACACCTCCATTCACACCTCACTTCTGCTTTGTCCTAGGCAAACTCC	3	29.1471	0.28116213683223995	0.0	7.591377694470477	noA	noA	noA	20.149953139643863	14.71415182755389	noA	19.868791002811623	noA	noA	noA	noA	noA	0.0	noA	noA	noA	0.18744142455482662
NM_000035.4(ALDOB)c.324GtoA(p.Lys108=)Position4	CAAAGTGAACACCTCCATTC	ACA	CCTCAAGGAAAAGGGGATCGTGGTGGGAATCAAAGTGAACACCTCCATTCACACCTCACTTCTGCTTTGTCCTAGGCAAACTC	4	36.3384	noA	2.496532593619972	2.6352288488210815	32.31622746185853	noA	noA	noA	10.679611650485436	8.737864077669903	noA	18.446601941747574	noA	noA	noA	noA	noA	0.0	noA	noA	noA
NM_000035.4(ALDOB)c.324GtoA(p.Lys108=)Position5	TCAAAGTGAACACCTCCATT	CAC	TCCTCAAGGAAAAGGGGATCGTGGTGGGAATCAAAGTGAACACCTCCATTCACACCTCACTTCTGCTTTGTCCTAGGCAAACT	5	33.0601	noA	noA	30.601092896174865	28.96174863387978	31.420765027322407	noA	noA	noA	9.836065573770492	6.284153005464481	noA	13.661202185792352	noA	noA	noA	noA	noA	0.0	noA	noA
NM_000035.4(ALDOB)c.324GtoA(p.Lys108=)Position6	ATCAAAGTGAACACCTCCAT	TCA	ATCCTCAAGGAAAAGGGGATCGTGGTGGGAATCAAAGTGAACACCTCCATTCACACCTCACTTCTGCTTTGTCCTAGGCAAAC	6	35.8595	0.0	noA	noA	34.750462107208875	24.58410351201479	31.23844731977819	noA	noA	noA	1.478743068391867	0.7393715341959335	noA	1.8484288354898337	noA	noA	noA	noA	noA	0.0	noA
NM_000035.4(ALDOB)c.324GtoA(p.Lys108=)Position9	GGAATCAAAGTGAACACCTC	CAT	AACATCCTCAAGGAAAAGGGGATCGTGGTGGGAATCAAAGTGAACACCTCCATTCACACCTCACTTCTGCTTTGTCCTAGGCA	9	19.2208	noA	noA	14.025974025974024	16.363636363636363	noA	noA	17.662337662337663	7.2727272727272725	2.3376623376623376	noA	noA	noA	0.0	0.0	noA	0.0	noA	noA	noA	noA
NM_000035.4(ALDOB)c.325-1GtoAPosition5	CACAATTAGACCAAGGAGGT	GCT	GACATCTGACACCTGTTAATTATTTGTATCCACAATTAGACCAAGGAGGTGCTCCTCTTGCAGGAACAAACAAAGAAACCACC	5	20.7602	noA	4.678362573099415	noA	20.760233918128655	18.128654970760234	noA	noA	18.128654970760234	noA	2.631578947368421	noA	noA	0.0	0.0	noA	noA	0.0	noA	noA	noA
NM_000035.4(ALDOB)c.325-1GtoAPosition6	CCACAATTAGACCAAGGAGG	TGC	TGACATCTGACACCTGTTAATTATTTGTATCCACAATTAGACCAAGGAGGTGCTCCTCTTGCAGGAACAAACAAAGAAACCAC	6	25	noA	noA	23.015873015873016	noA	25.0	24.206349206349206	noA	noA	21.825396825396826	noA	17.46031746031746	noA	noA	0.7936507936507936	0.0	noA	noA	0.0	noA	noA
NM_000035.4(ALDOB)c.325-1GtoAPosition7	TCCACAATTAGACCAAGGAG	GTG	CTGACATCTGACACCTGTTAATTATTTGTATCCACAATTAGACCAAGGAGGTGCTCCTCTTGCAGGAACAAACAAAGAAACCA	7	19.7026	noA	noA	noA	19.702602230483272	noA	19.702602230483272	18.587360594795538	noA	noA	11.895910780669144	noA	7.434944237918216	noA	noA	0.0	0.0	noA	noA	0.0	noA
NM_000035.4(ALDOB)c.325-1GtoAPosition8	ATCCACAATTAGACCAAGGA	GGT	CCTGACATCTGACACCTGTTAATTATTTGTATCCACAATTAGACCAAGGAGGTGCTCCTCTTGCAGGAACAAACAAAGAAACC	8	25.3731	1.4925373134328357	noA	noA	noA	25.37313432835821	noA	25.37313432835821	13.930348258706468	noA	noA	0.0	noA	0.0	noA	noA	0.0	0.0	noA	noA	0.0
NM_000035.4(ALDOB)c.325-1GtoAPosition9	TATCCACAATTAGACCAAGG	AGG	TCCTGACATCTGACACCTGTTAATTATTTGTATCCACAATTAGACCAAGGAGGTGCTCCTCTTGCAGGAACAAACAAAGAAAC	9	33.1081	noA	16.89189189189189	noA	noA	noA	33.108108108108105	noA	29.054054054054053	9.45945945945946	noA	noA	11.486486486486488	noA	0.0	noA	noA	0.0	0.0	noA	noA
NM_000035.4(ALDOB)c.379+1GtoAPosition4	AAGATAAGGATATTGCCCAC	TGA	TTGCAGGAACAAACAAAGAAACCACCATTCAAGATAAGGATATTGCCCACTGAGATGAATCATGCCAGTGTAAGCTAGAAATG	4	26.7327	0.0	0.0	noA	24.752475247524753	noA	26.732673267326735	26.732673267326735	noA	noA	4.9504950495049505	noA	24.752475247524753	noA	noA	noA	noA	noA	noA	0.0	noA
NM_000035.4(ALDOB)c.379+1GtoAPosition5	CAAGATAAGGATATTGCCCA	CTG	CTTGCAGGAACAAACAAAGAAACCACCATTCAAGATAAGGATATTGCCCACTGAGATGAATCATGCCAGTGTAAGCTAGAAAT	5	24.6231	noA	4.0201005025125625	5.527638190954774	noA	21.105527638190953	noA	23.618090452261306	11.055276381909549	noA	noA	0.0	noA	0.0	noA	noA	noA	noA	noA	noA	0.0
NM_000035.4(ALDOB)c.379+1GtoAPosition6	TCAAGATAAGGATATTGCCC	ACT	TCTTGCAGGAACAAACAAAGAAACCACCATTCAAGATAAGGATATTGCCCACTGAGATGAATCATGCCAGTGTAAGCTAGAAA	6	36.4341	noA	noA	24.031007751937985	24.031007751937985	noA	34.883720930232556	noA	31.782945736434108	6.976744186046512	noA	noA	0.0	noA	1.550387596899225	noA	noA	noA	noA	noA	noA
NM_000035.4(ALDOB)c.379+1GtoAPosition7	TTCAAGATAAGGATATTGCC	CAC	CTCTTGCAGGAACAAACAAAGAAACCACCATTCAAGATAAGGATATTGCCCACTGAGATGAATCATGCCAGTGTAAGCTAGAA	7	31.6547	noA	noA	noA	30.935251798561154	25.179856115107913	noA	29.496402877697843	noA	26.978417266187048	1.4388489208633095	noA	noA	0.0	noA	1.7985611510791366	noA	noA	noA	noA	noA
NM_000035.4(ALDOB)c.379+1GtoAPosition8	ATTCAAGATAAGGATATTGC	CCA	CCTCTTGCAGGAACAAACAAAGAAACCACCATTCAAGATAAGGATATTGCCCACTGAGATGAATCATGCCAGTGTAAGCTAGA	8	10.6509	0.0	noA	noA	noA	5.9171597633136095	1.7751479289940828	noA	4.733727810650888	noA	0.0	0.0	noA	noA	0.0	noA	0.0	noA	noA	noA	noA
NM_000035.4(ALDOB)c.380-1GtoAPosition3	CAAGGCTTGATGGCCTCTCA	GAG	CAAAGAAGCCTTTCTCTCTTTTGTGACTTGCAAGGCTTGATGGCCTCTCAGAGCGCTGTGCTCAGTACAAGAAAGATGGTGTT	3	27.3159	noA	19.95249406175772	11.63895486935867	noA	noA	noA	noA	noA	noA	7.600950118764846	noA	noA	noA	noA	noA	noA	noA	noA	noA	0.0
NM_000035.4(ALDOB)c.380-1GtoAPosition4	GCAAGGCTTGATGGCCTCTC	AGA	ACAAAGAAGCCTTTCTCTCTTTTGTGACTTGCAAGGCTTGATGGCCTCTCAGAGCGCTGTGCTCAGTACAAGAAAGATGGTGT	4	28.2258	noA	noA	26.61290322580645	20.43010752688172	noA	noA	noA	noA	noA	noA	3.225806451612903	noA	noA	noA	noA	noA	noA	noA	noA	noA
NM_000035.4(ALDOB)c.380-1GtoAPosition5	TGCAAGGCTTGATGGCCTCT	CAG	TACAAAGAAGCCTTTCTCTCTTTTGTGACTTGCAAGGCTTGATGGCCTCTCAGAGCGCTGTGCTCAGTACAAGAAAGATGGTG	5	18.125	noA	noA	noA	18.125	13.750000000000002	noA	noA	noA	noA	noA	noA	0.0	noA	noA	noA	noA	noA	noA	noA	noA
NM_000035.4(ALDOB)c.380-1GtoAPosition6	TTGCAAGGCTTGATGGCCTC	TCA	GTACAAAGAAGCCTTTCTCTCTTTTGTGACTTGCAAGGCTTGATGGCCTCTCAGAGCGCTGTGCTCAGTACAAGAAAGATGGT	6	6.70732	noA	noA	noA	noA	5.487804878048781	3.6585365853658534	noA	noA	noA	noA	noA	noA	0.0	noA	noA	noA	noA	noA	noA	noA
NM_000035.4(ALDOB)c.380-1GtoAPosition8	ACTTGCAAGGCTTGATGGCC	TCT	AGGTACAAAGAAGCCTTTCTCTCTTTTGTGACTTGCAAGGCTTGATGGCCTCTCAGAGCGCTGTGCTCAGTACAAGAAAGATG	8	6.71937	0.0	noA	noA	noA	noA	noA	6.719367588932807	0.0	noA	noA	noA	noA	noA	noA	0.0	noA	noA	noA	noA	noA
NM_000035.4(ALDOB)c.444GtoA(p.Trp148Ter)Position3	TGACGTGCTGTGCTGAGGAT	TGC	TACAAGAAAGATGGTGTTGACTTTGGGAAGTGACGTGCTGTGCTGAGGATTGCCGACCAGTGTCCATCCAGCCTCGCTATCCA	3	13.5266	noA	noA	13.20450885668277	noA	noA	noA	noA	noA	noA	noA	noA	noA	noA	noA	noA	0.0	noA	noA	0.0	noA
NM_000035.4(ALDOB)c.444GtoA(p.Trp148Ter)Position4	GTGACGTGCTGTGCTGAGGA	TTG	GTACAAGAAAGATGGTGTTGACTTTGGGAAGTGACGTGCTGTGCTGAGGATTGCCGACCAGTGTCCATCCAGCCTCGCTATCC	4	14.1741	noA	noA	noA	13.950892857142858	noA	noA	noA	noA	noA	noA	noA	noA	noA	noA	noA	noA	0.0	noA	noA	0.0
NM_000035.4(ALDOB)c.444GtoA(p.Trp148Ter)Position6	AAGTGACGTGCTGTGCTGAG	GAT	CAGTACAAGAAAGATGGTGTTGACTTTGGGAAGTGACGTGCTGTGCTGAGGATTGCCGACCAGTGTCCATCCAGCCTCGCTAT	6	29.1291	0.9009009009009009	1.8018018018018018	noA	noA	noA	28.52852852852853	noA	noA	noA	noA	noA	noA	noA	noA	noA	noA	noA	noA	0.0	noA
NM_000035.4(ALDOB)c.444GtoA(p.Trp148Ter)Position7	GAAGTGACGTGCTGTGCTGA	GGA	TCAGTACAAGAAAGATGGTGTTGACTTTGGGAAGTGACGTGCTGTGCTGAGGATTGCCGACCAGTGTCCATCCAGCCTCGCTA	7	11.1984	noA	1.1787819253438114	5.697445972495088	noA	noA	noA	9.62671905697446	noA	noA	noA	noA	noA	noA	noA	noA	noA	noA	noA	noA	0.0
NM_000035.4(ALDOB)c.444GtoA(p.Trp148Ter)Position8	GGAAGTGACGTGCTGTGCTG	AGG	CTCAGTACAAGAAAGATGGTGTTGACTTTGGGAAGTGACGTGCTGTGCTGAGGATTGCCGACCAGTGTCCATCCAGCCTCGCT	8	26.6932	noA	noA	24.701195219123505	25.763612217795483	noA	noA	noA	22.045152722443557	noA	noA	noA	noA	noA	noA	noA	noA	noA	noA	noA	noA
NM_000035.4(ALDOB)c.625-1GtoAPosition3	CAAGTCCTGGCTGCTGTCTA	CAA	GAGTTTCACCTGGTGGGACCTCTTGTCCTTCAAGTCCTGGCTGCTGTCTACAAGGCCCTGAATGACCATCATGTTTACCTGGA	3	6.93069	noA	2.4752475247524752	3.1353135313531353	noA	noA	noA	noA	noA	noA	noA	noA	noA	noA	noA	noA	noA	noA	noA	noA	0.0
NM_000035.4(ALDOB)c.625-1GtoAPosition4	TCAAGTCCTGGCTGCTGTCT	ACA	TGAGTTTCACCTGGTGGGACCTCTTGTCCTTCAAGTCCTGGCTGCTGTCTACAAGGCCCTGAATGACCATCATGTTTACCTGG	4	4.03423	noA	noA	1.5892420537897312	2.567237163814181	noA	noA	noA	noA	noA	noA	noA	noA	noA	noA	noA	noA	noA	noA	noA	noA
NM_000035.4(ALDOB)c.625-1GtoAPosition5	TTCAAGTCCTGGCTGCTGTC	TAC	TTGAGTTTCACCTGGTGGGACCTCTTGTCCTTCAAGTCCTGGCTGCTGTCTACAAGGCCCTGAATGACCATCATGTTTACCTG	5	15.6923	noA	noA	noA	14.153846153846153	9.846153846153847	noA	noA	noA	noA	noA	noA	noA	noA	noA	noA	noA	noA	noA	noA	noA
NM_000035.4(ALDOB)c.625-1GtoAPosition6	CTTCAAGTCCTGGCTGCTGT	CTA	TTTGAGTTTCACCTGGTGGGACCTCTTGTCCTTCAAGTCCTGGCTGCTGTCTACAAGGCCCTGAATGACCATCATGTTTACCT	6	0.837321	noA	noA	noA	noA	0.23923444976076555	0.23923444976076555	noA	noA	noA	noA	noA	noA	noA	noA	noA	noA	noA	noA	noA	noA
NM_000035.4(ALDOB)c.625-1GtoAPosition7	CCTTCAAGTCCTGGCTGCTG	TCT	CTTTGAGTTTCACCTGGTGGGACCTCTTGTCCTTCAAGTCCTGGCTGCTGTCTACAAGGCCCTGAATGACCATCATGTTTACC	7	24.2171	noA	noA	noA	noA	noA	23.59081419624217	3.6186499652052886	noA	noA	noA	noA	noA	noA	noA	noA	noA	noA	noA	noA	noA
NM_000035.4(ALDOB)c.888GtoA(p.Trp296Ter)Position3	TGAAAACTAAGTTTCTCTTA	TGG	GCTATCAACCTTTGCCCTCTACCAAAGCCCTGAAAACTAAGTTTCTCTTATGGACGGGCCCTGCAGGCCAGTGCACTGGCTGC	3	27.381	noA	noA	2.7777777777777777	16.865079365079367	17.658730158730158	24.206349206349206	noA	noA	16.26984126984127	3.373015873015873	noA	noA	noA	noA	noA	noA	noA	noA	noA	0.0
NM_000035.4(ALDOB)c.888GtoA(p.Trp296Ter)Position4	CTGAAAACTAAGTTTCTCTT	ATG	TGCTATCAACCTTTGCCCTCTACCAAAGCCCTGAAAACTAAGTTTCTCTTATGGACGGGCCCTGCAGGCCAGTGCACTGGCTG	4	23.9437	noA	noA	noA	16.431924882629108	18.779342723004692	21.12676056338028	22.065727699530516	noA	noA	8.92018779342723	0.0	noA	noA	noA	noA	noA	noA	noA	noA	noA
NM_000035.4(ALDOB)c.888GtoA(p.Trp296Ter)Position5	CCTGAAAACTAAGTTTCTCT	TAT	ATGCTATCAACCTTTGCCCTCTACCAAAGCCCTGAAAACTAAGTTTCTCTTATGGACGGGCCCTGCAGGCCAGTGCACTGGCT	5	21.2025	noA	noA	noA	noA	18.037974683544302	17.088607594936708	13.924050632911392	12.183544303797468	noA	noA	3.79746835443038	0.0	noA	noA	noA	noA	noA	noA	noA	noA
NM_000035.4(ALDOB)c.888GtoA(p.Trp296Ter)Position6	CCCTGAAAACTAAGTTTCTC	TTA	AATGCTATCAACCTTTGCCCTCTACCAAAGCCCTGAAAACTAAGTTTCTCTTATGGACGGGCCCTGCAGGCCAGTGCACTGGC	6	2	noA	noA	noA	noA	noA	1.5555555555555556	0.6666666666666667	0.6666666666666667	0.0	noA	noA	0.0	0.0	noA	noA	noA	noA	noA	noA	noA
NM_000035.4(ALDOB)c.888GtoA(p.Trp296Ter)Position8	AGCCCTGAAAACTAAGTTTC	TCT	TCAATGCTATCAACCTTTGCCCTCTACCAAAGCCCTGAAAACTAAGTTTCTCTTATGGACGGGCCCTGCAGGCCAGTGCACTG	8	0	0.0	noA	noA	noA	noA	noA	noA	0.0	0.0	0.0	0.0	noA	noA	0.0	0.0	noA	noA	noA	noA	noA
NM_000035.4(ALDOB)c.911GtoA(p.Arg304Gln)Position4	GACAGGCCCTGCAGGCCAGT	GCA	CAAAGCCCTGGAAACTAAGTTTCTCTTATGGACAGGCCCTGCAGGCCAGTGCACTGGCTGCCTGGGGTGGCAAGGCTGCAAAC	4	28.0112	noA	7.142857142857142	noA	28.011204481792717	noA	noA	noA	noA	noA	noA	noA	noA	0.0	noA	noA	noA	noA	0.0	noA	noA
NM_000035.4(ALDOB)c.911GtoA(p.Arg304Gln)Position5	GGACAGGCCCTGCAGGCCAG	TGC	CCAAAGCCCTGGAAACTAAGTTTCTCTTATGGACAGGCCCTGCAGGCCAGTGCACTGGCTGCCTGGGGTGGCAAGGCTGCAAA	5	22.1893	noA	noA	16.420118343195266	noA	22.189349112426036	noA	noA	noA	noA	noA	noA	noA	noA	0.0	noA	noA	noA	noA	0.0	noA
NM_000035.4(ALDOB)c.911GtoA(p.Arg304Gln)Position6	TGGACAGGCCCTGCAGGCCA	GTG	ACCAAAGCCCTGGAAACTAAGTTTCTCTTATGGACAGGCCCTGCAGGCCAGTGCACTGGCTGCCTGGGGTGGCAAGGCTGCAA	6	24.5902	noA	noA	noA	23.36065573770492	noA	24.59016393442623	noA	noA	noA	noA	noA	noA	noA	noA	0.0	noA	noA	noA	noA	0.0
NM_000035.4(ALDOB)c.911GtoA(p.Arg304Gln)Position7	ATGGACAGGCCCTGCAGGCC	AGT	TACCAAAGCCCTGGAAACTAAGTTTCTCTTATGGACAGGCCCTGCAGGCCAGTGCACTGGCTGCCTGGGGTGGCAAGGCTGCA	7	28.1553	1.6181229773462782	noA	noA	noA	26.537216828478964	noA	26.21359223300971	noA	noA	noA	noA	noA	noA	noA	noA	0.0	noA	noA	noA	noA
NM_000035.4(ALDOB)c.911GtoA(p.Arg304Gln)Position8	TATGGACAGGCCCTGCAGGC	CAG	CTACCAAAGCCCTGGAAACTAAGTTTCTCTTATGGACAGGCCCTGCAGGCCAGTGCACTGGCTGCCTGGGGTGGCAAGGCTGC	8	23.6735	noA	12.040816326530612	noA	noA	noA	23.26530612244898	noA	19.591836734693878	noA	noA	noA	noA	noA	noA	noA	noA	0.0	noA	noA	noA
NM_000035.4(ALDOB)c.941GtoA(p.Trp314Ter)Position11	CTGGCTGCCTAGGGTGGCAA	GGC	TCTTATGGACGGGCCCTGCAGGCCAGTGCACTGGCTGCCTAGGGTGGCAAGGCTGCAAACAAGGAGGCAACCCAGGAGGCTTT	11	21.9484	noA	noA	noA	noA	noA	noA	noA	noA	noA	noA	21.36150234741784	noA	noA	noA	noA	noA	noA	noA	0.0	0.0
NM_000035.4(ALDOB)c.941GtoA(p.Trp314Ter)Position12	ACTGGCTGCCTAGGGTGGCA	AGG	CTCTTATGGACGGGCCCTGCAGGCCAGTGCACTGGCTGCCTAGGGTGGCAAGGCTGCAAACAAGGAGGCAACCCAGGAGGCTT	12	7.33813	0.5755395683453237	noA	noA	noA	noA	noA	noA	noA	noA	noA	noA	5.611510791366906	noA	noA	noA	noA	noA	noA	noA	0.0
NM_000035.4(ALDOB)c.941GtoA(p.Trp314Ter)Position5	GCCTAGGGTGGCAAGGCTGC	AAA	GGACGGGCCCTGCAGGCCAGTGCACTGGCTGCCTAGGGTGGCAAGGCTGCAAACAAGGAGGCAACCCAGGAGGCTTTTATGAA	5	27.3396	noA	noA	noA	noA	27.024185068349105	noA	noA	noA	noA	noA	noA	noA	0.0	0.0	noA	noA	noA	noA	noA	noA
NM_000035.4(ALDOB)c.941GtoA(p.Trp314Ter)Position6	TGCCTAGGGTGGCAAGGCTG	CAA	TGGACGGGCCCTGCAGGCCAGTGCACTGGCTGCCTAGGGTGGCAAGGCTGCAAACAAGGAGGCAACCCAGGAGGCTTTTATGA	6	23.6074	noA	noA	noA	noA	noA	22.811671087533156	noA	noA	noA	noA	noA	noA	noA	0.0	0.0	noA	noA	noA	noA	noA
NM_000035.4(ALDOB)c.941GtoA(p.Trp314Ter)Position8	GCTGCCTAGGGTGGCAAGGC	TGC	TATGGACGGGCCCTGCAGGCCAGTGCACTGGCTGCCTAGGGTGGCAAGGCTGCAAACAAGGAGGCAACCCAGGAGGCTTTTAT	8	25.5422	noA	noA	noA	noA	noA	noA	noA	25.542168674698797	noA	noA	noA	noA	noA	noA	noA	0.0	0.0	noA	noA	noA
NM_000045.4(ARG1)c.365GtoA(p.Trp122Ter)Position4	TCTAGGTGGATGCTCACACT	GAT	ATGCCAGGGTCCACCCTGATCTTGGAGTCATCTAGGTGGATGCTCACACTGATATCAACACTCCACTGACAACCACAAGTGGA	4	22.7468	noA	noA	noA	22.746781115879827	noA	noA	noA	noA	noA	16.30901287553648	noA	noA	noA	noA	noA	0.0	noA	0.0	noA	noA
NM_000045.4(ARG1)c.365GtoA(p.Trp122Ter)Position5	ATCTAGGTGGATGCTCACAC	TGA	CATGCCAGGGTCCACCCTGATCTTGGAGTCATCTAGGTGGATGCTCACACTGATATCAACACTCCACTGACAACCACAAGTGG	5	24.3902	0.0	noA	noA	noA	24.390243902439025	noA	noA	noA	noA	noA	11.38211382113821	noA	noA	noA	noA	noA	0.0	noA	0.0	noA
NM_000045.4(ARG1)c.365GtoA(p.Trp122Ter)Position6	CATCTAGGTGGATGCTCACA	CTG	CCATGCCAGGGTCCACCCTGATCTTGGAGTCATCTAGGTGGATGCTCACACTGATATCAACACTCCACTGACAACCACAAGTG	6	25.1732	noA	2.0785219399538106	noA	noA	noA	25.17321016166282	noA	noA	noA	noA	noA	2.3094688221709005	noA	noA	noA	noA	noA	0.0	noA	0.0
NM_000045.4(ARG1)c.365GtoA(p.Trp122Ter)Position7	TCATCTAGGTGGATGCTCAC	ACT	GCCATGCCAGGGTCCACCCTGATCTTGGAGTCATCTAGGTGGATGCTCACACTGATATCAACACTCCACTGACAACCACAAGT	7	24.9231	noA	noA	22.923076923076923	noA	noA	noA	24.923076923076923	noA	noA	noA	noA	noA	0.7692307692307693	noA	noA	noA	noA	noA	0.0	noA
NM_000045.4(ARG1)c.365GtoA(p.Trp122Ter)Position8	GTCATCTAGGTGGATGCTCA	CAC	GGCCATGCCAGGGTCCACCCTGATCTTGGAGTCATCTAGGTGGATGCTCACACTGATATCAACACTCCACTGACAACCACAAG	8	19.1176	noA	noA	noA	17.647058823529413	noA	noA	noA	19.11764705882353	noA	noA	noA	noA	noA	0.0	noA	noA	noA	noA	noA	0.0
NM_000045.4(ARG1)c.57+1GtoAPosition10	AAGGGACAGATAAGGAAAAA	AGT	ACCATAGGGATTATTGGAGCTCCTTTCTCAAAGGGACAGATAAGGAAAAAAGTCTTTCTTTGAATTCCTGGAATTTAGTTGAA	10	22.449	0.0	4.081632653061225	noA	noA	noA	22.448979591836736	noA	15.306122448979592	noA	0.0	noA	2.0408163265306123	0.0	noA	noA	0.0	0.0	0.0	0.0	0.0
NM_000045.4(ARG1)c.57+1GtoAPosition11	AAAGGGACAGATAAGGAAAA	AAG	AACCATAGGGATTATTGGAGCTCCTTTCTCAAAGGGACAGATAAGGAAAAAAGTCTTTCTTTGAATTCCTGGAATTTAGTTGA	11	20.5714	0.0	1.1428571428571428	6.857142857142858	noA	noA	noA	19.428571428571427	noA	9.714285714285714	noA	1.1428571428571428	noA	0.0	0.0	noA	noA	0.0	0.0	0.0	0.0
NM_000045.4(ARG1)c.57+1GtoAPosition12	CAAAGGGACAGATAAGGAAA	AAA	GAACCATAGGGATTATTGGAGCTCCTTTCTCAAAGGGACAGATAAGGAAAAAAGTCTTTCTTTGAATTCCTGGAATTTAGTTG	12	20.2312	noA	3.4682080924855487	3.4682080924855487	19.07514450867052	noA	noA	noA	20.23121387283237	noA	12.138728323699421	noA	3.4682080924855487	noA	2.8901734104046244	0.0	noA	noA	0.0	0.0	0.0
NM_000045.4(ARG1)c.57+1GtoAPosition4	CAGATAAGGAAAAAAGTCTT	TCT	GGGATTATTGGAGCTCCTTTCTCAAAGGGACAGATAAGGAAAAAAGTCTTTCTTTGAATTCCTGGAATTTAGTTGAAAATTTT	4	16.9082	noA	4.3478260869565215	noA	14.975845410628018	noA	16.908212560386474	11.11111111111111	noA	noA	0.0	0.0	0.0	0.0	0.0	0.0	noA	noA	noA	noA	noA
NM_000045.4(ARG1)c.57+1GtoAPosition8	GGGACAGATAAGGAAAAAAG	TCT	CATAGGGATTATTGGAGCTCCTTTCTCAAAGGGACAGATAAGGAAAAAAGTCTTTCTTTGAATTCCTGGAATTTAGTTGAAAA	8	34.1667	noA	noA	noA	27.500000000000004	noA	34.166666666666664	noA	4.166666666666666	noA	3.3333333333333335	0.0	noA	noA	0.0	0.0	0.0	0.0	0.0	0.0	noA
NM_000045.4(ARG1)c.61CtoT(p.Arg21Ter)Position11	ACCCCTCCTCATGGCTGAAC	AAT	GCCTTTCTCAATACTGTAGGGCCTTCTTCCACCCCTCCTCATGGCTGAACAATTAAAAAATAAAGTACTTCAGACATTATCAT	11	8	0.0	noA	noA	noA	noA	noA	noA	noA	noA	noA	5.777777777777778	noA	noA	noA	noA	noA	noA	0.0	0.0	noA
NM_000045.4(ARG1)c.61CtoT(p.Arg21Ter)Position12	CACCCCTCCTCATGGCTGAA	CAA	AGCCTTTCTCAATACTGTAGGGCCTTCTTCCACCCCTCCTCATGGCTGAACAATTAAAAAATAAAGTACTTCAGACATTATCA	12	5.43478	noA	3.532608695652174	noA	noA	noA	noA	noA	noA	noA	noA	noA	1.9021739130434785	noA	noA	noA	noA	noA	noA	0.0	0.0
NM_000045.4(ARG1)c.61CtoT(p.Arg21Ter)Position7	CTCCTCATGGCTGAACAATT	AAA	TTCTCAATACTGTAGGGCCTTCTTCCACCCCTCCTCATGGCTGAACAATTAAAAAATAAAGTACTTCAGACATTATCATGACC	7	27.6074	noA	noA	noA	noA	noA	noA	27.607361963190186	noA	noA	noA	noA	noA	noA	0.0	0.0	noA	0.0	0.0	noA	noA
NM_000045.4(ARG1)c.61CtoT(p.Arg21Ter)Position8	CCTCCTCATGGCTGAACAAT	TAA	TTTCTCAATACTGTAGGGCCTTCTTCCACCCCTCCTCATGGCTGAACAATTAAAAAATAAAGTACTTCAGACATTATCATGAC	8	1.17188	noA	noA	noA	noA	noA	noA	noA	1.171875	noA	noA	noA	noA	noA	noA	0.0	0.0	noA	0.0	0.0	noA
NM_000045.4(ARG1)c.703GtoA(p.Gly235Arg)Position11	TGATGTTGACAGACTGGACC	CAT	AAGAAAGAAAAGGCCAATTCATCTAAGTTTTGATGTTGACAGACTGGACCCATCTTTCACACCAGCTACTGGCACACCAGTCG	11	1.08827	noA	noA	0.0	noA	noA	noA	noA	noA	0.24183796856106407	noA	0.36275695284159615	noA	0.0	noA	noA	noA	noA	0.0	noA	noA
NM_000045.4(ARG1)c.703GtoA(p.Gly235Arg)Position3	ACAGACTGGACCCATCTTTC	ACA	AAAGGCCAATTCATCTAAGTTTTGATGTTGACAGACTGGACCCATCTTTCACACCAGCTACTGGCACACCAGTCGTGGGAGGT	3	27.4788	0.56657223796034	noA	26.912181303116146	noA	26.912181303116146	noA	noA	noA	noA	20.396600566572236	noA	noA	noA	0.0	noA	noA	noA	noA	noA	noA
NM_000045.4(ARG1)c.703GtoA(p.Gly235Arg)Position4	GACAGACTGGACCCATCTTT	CAC	AAAAGGCCAATTCATCTAAGTTTTGATGTTGACAGACTGGACCCATCTTTCACACCAGCTACTGGCACACCAGTCGTGGGAGG	4	26.2873	noA	5.149051490514905	noA	26.287262872628723	noA	26.287262872628723	noA	noA	noA	noA	14.634146341463413	noA	noA	noA	0.0	noA	noA	noA	noA	noA
NM_000045.4(ARG1)c.703GtoA(p.Gly235Arg)Position5	TGACAGACTGGACCCATCTT	TCA	GAAAAGGCCAATTCATCTAAGTTTTGATGTTGACAGACTGGACCCATCTTTCACACCAGCTACTGGCACACCAGTCGTGGGAG	5	32.5301	noA	noA	18.072289156626507	noA	32.53012048192771	noA	31.626506024096386	noA	noA	noA	noA	2.710843373493976	noA	noA	noA	0.0	noA	noA	noA	noA
NM_000045.4(ARG1)c.703GtoA(p.Gly235Arg)Position9	ATGTTGACAGACTGGACCCA	TCT	GAAAGAAAAGGCCAATTCATCTAAGTTTTGATGTTGACAGACTGGACCCATCTTTCACACCAGCTACTGGCACACCAGTCGTG	9	28.9216	0.9803921568627451	noA	noA	noA	noA	noA	28.921568627450984	noA	9.313725490196079	noA	3.9215686274509802	noA	noA	noA	noA	0.0	noA	noA	noA	0.0
NM_000045.4(ARG1)c.871CtoT(p.Arg291Ter)Position5	GTTCAAGTTACTTCTTCTGG	TGT	GCCAAGGTTATTGCAACTGCTGTGTTCACTGTTCAAGTTACTTCTTCTGGTGTCTTCCCCAGGGATGGGTTCACTTCCATTAT	5	21.8612	noA	noA	noA	noA	18.168389955686852	10.3397341211226	noA	noA	noA	9.896602658788774	noA	noA	noA	noA	noA	noA	noA	noA	noA	noA
NM_000045.4(ARG1)c.871CtoT(p.Arg291Ter)Position6	TGTTCAAGTTACTTCTTCTG	GTG	AGCCAAGGTTATTGCAACTGCTGTGTTCACTGTTCAAGTTACTTCTTCTGGTGTCTTCCCCAGGGATGGGTTCACTTCCATTA	6	24.3667	noA	noA	noA	noA	noA	22.798552472858866	11.700844390832328	noA	noA	noA	10.253317249698432	noA	noA	noA	noA	noA	noA	noA	noA	noA
NM_000045.4(ARG1)c.871CtoT(p.Arg291Ter)Position7	CTGTTCAAGTTACTTCTTCT	GGT	AAGCCAAGGTTATTGCAACTGCTGTGTTCACTGTTCAAGTTACTTCTTCTGGTGTCTTCCCCAGGGATGGGTTCACTTCCATT	7	25	noA	noA	noA	noA	noA	noA	23.480662983425415	14.226519337016574	noA	noA	noA	3.314917127071823	noA	noA	noA	noA	noA	noA	noA	noA
NM_000045.4(ARG1)c.871CtoT(p.Arg291Ter)Position8	ACTGTTCAAGTTACTTCTTC	TGG	CAAGCCAAGGTTATTGCAACTGCTGTGTTCACTGTTCAAGTTACTTCTTCTGGTGTCTTCCCCAGGGATGGGTTCACTTCCAT	8	24.6403	0.0	noA	noA	noA	noA	noA	noA	24.100719424460433	3.237410071942446	noA	noA	noA	0.539568345323741	noA	noA	noA	noA	noA	noA	noA
NM_000045.4(ARG1)c.871CtoT(p.Arg291Ter)Position9	CACTGTTCAAGTTACTTCTT	CTG	ACAAGCCAAGGTTATTGCAACTGCTGTGTTCACTGTTCAAGTTACTTCTTCTGGTGTCTTCCCCAGGGATGGGTTCACTTCCA	9	15.3846	noA	9.364548494983277	noA	noA	noA	noA	noA	noA	12.54180602006689	1.0033444816053512	noA	noA	noA	0.0	noA	noA	noA	noA	noA	noA
NM_000048.3c.1331CtoT,p.(Ala444Val)Position3	GCACAGTGCCGCCCAGGGCA	CCA	CCTGGCGGATCTGCCAGTCGACGCTGGAGCGCACAGTGCCGCCCAGGGCACCATACTGCTCCACACTGTGCCCGTAGTCCCAC	3	21.5649	noA	noA	7.442748091603053	noA	21.564885496183205	noA	noA	noA	noA	noA	noA	noA	noA	noA	0.0	noA	noA	noA	noA	0.0
NM_000048.3c.1331CtoT,p.(Ala444Val)Position5	GCGCACAGTGCCGCCCAGGG	CAC	CACCTGGCGGATCTGCCAGTCGACGCTGGAGCGCACAGTGCCGCCCAGGGCACCATACTGCTCCACACTGTGCCCGTAGTCCC	5	29.2398	noA	noA	noA	noA	28.888888888888886	noA	28.888888888888886	noA	noA	noA	noA	noA	noA	noA	noA	noA	0.0	noA	noA	noA
NM_000048.3c.1331CtoT,p.(Ala444Val)Position6	AGCGCACAGTGCCGCCCAGG	GCA	GCACCTGGCGGATCTGCCAGTCGACGCTGGAGCGCACAGTGCCGCCCAGGGCACCATACTGCTCCACACTGTGCCCGTAGTCC	6	28.4058	2.4154589371980677	noA	noA	noA	noA	28.019323671497588	noA	27.342995169082123	noA	noA	noA	noA	noA	noA	noA	noA	noA	0.0	noA	noA
NM_000048.3c.1331CtoT,p.(Ala444Val)Position7	GAGCGCACAGTGCCGCCCAG	GGC	CGCACCTGGCGGATCTGCCAGTCGACGCTGGAGCGCACAGTGCCGCCCAGGGCACCATACTGCTCCACACTGTGCCCGTAGTC	7	24.8555	noA	13.391136801541425	noA	noA	noA	noA	24.85549132947977	noA	16.28131021194605	noA	noA	noA	noA	noA	noA	noA	noA	noA	0.0	noA
NM_000048.3c.1331CtoT,p.(Ala444Val)Position8	GGAGCGCACAGTGCCGCCCA	GGG	CCGCACCTGGCGGATCTGCCAGTCGACGCTGGAGCGCACAGTGCCGCCCAGGGCACCATACTGCTCCACACTGTGCCCGTAGT	8	27.9042	noA	noA	11.497005988023952	noA	noA	noA	noA	27.904191616766465	noA	6.227544910179641	noA	noA	noA	noA	noA	noA	noA	noA	noA	0.0
NM_000048.3c.1331CtoT,p.(Ala444Val)Position9	TGGAGCGCACAGTGCCGCCC	AGG	CCCGCACCTGGCGGATCTGCCAGTCGACGCTGGAGCGCACAGTGCCGCCCAGGGCACCATACTGCTCCACACTGTGCCCGTAG	9	29.2419	noA	noA	noA	23.646209386281587	noA	noA	noA	noA	22.382671480144403	noA	5.776173285198556	noA	noA	noA	noA	noA	noA	noA	noA	noA
NM_000048.3c.331CtoT,p.(Arg111Trp)Position10	TCCGGCTCCATCCCGTGTGC	AGC	GGGGGTGGAGGGGCTAAAGCACCTGGTCATTCCGGCTCCATCCCGTGTGCAGCTTCCCTGCCGTTGCACCAATGAGCTCCTGG	10	15.1452	noA	noA	noA	noA	noA	noA	noA	noA	noA	13.796680497925312	noA	noA	noA	noA	noA	noA	noA	noA	noA	noA
NM_000048.3c.331CtoT,p.(Arg111Trp)Position11	TTCCGGCTCCATCCCGTGTG	CAG	AGGGGGTGGAGGGGCTAAAGCACCTGGTCATTCCGGCTCCATCCCGTGTGCAGCTTCCCTGCCGTTGCACCAATGAGCTCCTG	11	18.9639	noA	noA	noA	noA	noA	noA	noA	noA	noA	noA	17.298797409805736	noA	noA	noA	noA	noA	noA	noA	noA	noA
NM_000048.3c.331CtoT,p.(Arg111Trp)Position12	ATTCCGGCTCCATCCCGTGT	GCA	CAGGGGGTGGAGGGGCTAAAGCACCTGGTCATTCCGGCTCCATCCCGTGTGCAGCTTCCCTGCCGTTGCACCAATGAGCTCCT	12	21.7636	0.37523452157598497	noA	noA	noA	noA	noA	noA	noA	noA	noA	noA	20.26266416510319	noA	noA	noA	noA	noA	noA	noA	noA
NM_000048.3c.331CtoT,p.(Arg111Trp)Position3	CCATCCCGTGTGCAGCTTCC	CTG	GAGGGGCTAAAGCACCTGGTCATTCCGGCTCCATCCCGTGTGCAGCTTCCCTGCCGTTGCACCAATGAGCTCCTGGAGGTGAA	3	10.3645	noA	noA	1.1389521640091116	noA	noA	noA	noA	noA	noA	noA	noA	noA	noA	0.0	noA	noA	noA	noA	noA	noA
NM_000048.3c.331CtoT,p.(Arg111Trp)Position4	TCCATCCCGTGTGCAGCTTC	CCT	GGAGGGGCTAAAGCACCTGGTCATTCCGGCTCCATCCCGTGTGCAGCTTCCCTGCCGTTGCACCAATGAGCTCCTGGAGGTGA	4	12.6547	noA	noA	noA	5.777166437414031	noA	noA	noA	noA	noA	noA	noA	noA	noA	noA	0.0	noA	noA	noA	noA	noA
NM_000048.3c.331CtoT,p.(Arg111Trp)Position9	CCGGCTCCATCCCGTGTGCA	GCT	GGGGTGGAGGGGCTAAAGCACCTGGTCATTCCGGCTCCATCCCGTGTGCAGCTTCCCTGCCGTTGCACCAATGAGCTCCTGGA	9	12.5666	noA	noA	noA	noA	noA	noA	noA	noA	12.261995430312261	noA	noA	noA	noA	noA	noA	noA	noA	noA	noA	0.0
NM_000048.3c.392CtoT,p.(Thr131Met)Position10	CCCGAGAGCATGGAGCAGGT	CTG	ACCATGGTCCTAATGAGCTCCCAGAGGAGGCCCGAGAGCATGGAGCAGGTCTGCCGCATCCACAGCCTGAGGTCTGTGACCAC	10	22.6619	noA	noA	noA	noA	19.964028776978417	noA	16.72661870503597	noA	noA	4.856115107913669	noA	noA	noA	0.0	noA	noA	0.0	noA	noA	noA
NM_000048.3c.392CtoT,p.(Thr131Met)Position11	GCCCGAGAGCATGGAGCAGG	TCT	CACCATGGTCCTAATGAGCTCCCAGAGGAGGCCCGAGAGCATGGAGCAGGTCTGCCGCATCCACAGCCTGAGGTCTGTGACCA	11	21.6802	noA	noA	noA	noA	noA	21.00271002710027	noA	8.536585365853659	noA	noA	3.9295392953929538	noA	noA	noA	0.0	noA	noA	0.0	noA	noA
NM_000048.3c.392CtoT,p.(Thr131Met)Position4	AGCATGGAGCAGGTCTGCCG	CAT	GTCCTAATGAGCTCCCAGAGGAGGCCCGAGAGCATGGAGCAGGTCTGCCGCATCCACAGCCTGAGGTCTGTGACCACCTGTGC	4	25.9598	0.0	noA	noA	25.95978062157221	noA	noA	noA	14.990859232175502	noA	noA	7.861060329067642	noA	noA	noA	noA	noA	noA	noA	noA	noA
NM_000048.3c.392CtoT,p.(Thr131Met)Position5	GAGCATGGAGCAGGTCTGCC	GCA	GGTCCTAATGAGCTCCCAGAGGAGGCCCGAGAGCATGGAGCAGGTCTGCCGCATCCACAGCCTGAGGTCTGTGACCACCTGTG	5	22.0465	noA	0.18604651162790697	noA	noA	22.046511627906977	noA	noA	noA	1.5813953488372092	noA	noA	0.18604651162790697	noA	noA	noA	noA	noA	noA	noA	noA
NM_000048.3c.392CtoT,p.(Thr131Met)Position6	AGAGCATGGAGCAGGTCTGC	CGC	TGGTCCTAATGAGCTCCCAGAGGAGGCCCGAGAGCATGGAGCAGGTCTGCCGCATCCACAGCCTGAGGTCTGTGACCACCTGT	6	29.1471	0.2686366689053056	noA	16.38683680322364	noA	noA	29.147078576225656	noA	noA	noA	1.3431833445265278	noA	noA	0.1343183344526528	noA	noA	noA	noA	noA	noA	noA
NM_000048.3c.392CtoT,p.(Thr131Met)Position9	CCGAGAGCATGGAGCAGGTC	TGC	CCATGGTCCTAATGAGCTCCCAGAGGAGGCCCGAGAGCATGGAGCAGGTCTGCCGCATCCACAGCCTGAGGTCTGTGACCACC	9	20.8413	noA	noA	noA	12.237093690248566	noA	19.694072657743785	noA	noA	14.722753346080305	noA	noA	noA	0.0	noA	noA	0.0	noA	noA	noA	noA
NM_000048.3c.721GtoA,p.(Glu241Lys)Position10	CTCCCAGCCAAGTTCCTGTT	CTG	TGGGAGAGGCCTGGTGACTGGGAACCTTTTCTCCCAGCCAAGTTCCTGTTCTGGGCTTCGCTGTGCATGACCCATCTCAGCAG	10	20.4633	noA	noA	noA	noA	noA	19.047619047619047	noA	noA	noA	3.6036036036036037	0.3861003861003861	noA	noA	noA	noA	noA	noA	noA	noA	noA
NM_000048.3c.721GtoA,p.(Glu241Lys)Position11	TCTCCCAGCCAAGTTCCTGT	TCT	ATGGGAGAGGCCTGGTGACTGGGAACCTTTTCTCCCAGCCAAGTTCCTGTTCTGGGCTTCGCTGTGCATGACCCATCTCAGCA	11	8.0207	noA	noA	noA	noA	noA	noA	6.468305304010349	noA	noA	noA	0.0	0.0	noA	noA	noA	noA	noA	noA	noA	noA
NM_000048.3c.721GtoA,p.(Glu241Lys)Position6	CAGCCAAGTTCCTGTTCTGG	GCT	AGAGGCCTGGTGACTGGGAACCTTTTCTCCCAGCCAAGTTCCTGTTCTGGGCTTCGCTGTGCATGACCCATCTCAGCAGGATG	6	25.045	noA	0.0	noA	noA	noA	23.783783783783786	9.36936936936937	noA	noA	noA	noA	noA	noA	noA	noA	noA	noA	noA	noA	noA
NM_000048.3c.721GtoA,p.(Glu241Lys)Position7	CCAGCCAAGTTCCTGTTCTG	GGC	GAGAGGCCTGGTGACTGGGAACCTTTTCTCCCAGCCAAGTTCCTGTTCTGGGCTTCGCTGTGCATGACCCATCTCAGCAGGAT	7	21.4559	noA	noA	8.237547892720306	noA	noA	noA	20.49808429118774	8.42911877394636	noA	noA	noA	noA	noA	noA	noA	noA	noA	noA	noA	noA
NM_000048.3c.721GtoA,p.(Glu241Lys)Position8	CCCAGCCAAGTTCCTGTTCT	GGG	GGAGAGGCCTGGTGACTGGGAACCTTTTCTCCCAGCCAAGTTCCTGTTCTGGGCTTCGCTGTGCATGACCCATCTCAGCAGGA	8	25.8602	noA	noA	noA	24.30632630410655	noA	noA	noA	15.871254162042176	0.4439511653718091	noA	noA	noA	noA	noA	noA	noA	noA	noA	noA	noA
NM_000048.3c.721GtoA,p.(Glu241Lys)Position9	TCCCAGCCAAGTTCCTGTTC	TGG	GGGAGAGGCCTGGTGACTGGGAACCTTTTCTCCCAGCCAAGTTCCTGTTCTGGGCTTCGCTGTGCATGACCCATCTCAGCAGG	9	23.6915	noA	noA	noA	noA	22.03856749311295	noA	noA	noA	13.498622589531681	1.1019283746556474	noA	noA	noA	noA	noA	noA	noA	noA	noA	noA
NM_000048.3c.925GtoA,p.(Gly309Arg)Position10	CAGTGTGCCAGGCTCCTGAT	GAC	GGGTCCAGCCCCTGTGCCTCCCTCTTCCCGCAGTGTGCCAGGCTCCTGATGACCCTCAAGGGACTTCCCAGCACCTACAACAA	10	19.2771	noA	18.76075731497418	noA	noA	noA	noA	noA	noA	noA	12.392426850258175	noA	noA	noA	noA	noA	noA	noA	noA	0.0	noA
NM_000048.3c.925GtoA,p.(Gly309Arg)Position11	GCAGTGTGCCAGGCTCCTGA	TGA	CGGGTCCAGCCCCTGTGCCTCCCTCTTCCCGCAGTGTGCCAGGCTCCTGATGACCCTCAAGGGACTTCCCAGCACCTACAACA	11	26.7451	noA	noA	25.882352941176475	noA	noA	noA	noA	noA	noA	noA	5.96078431372549	noA	noA	noA	noA	noA	noA	noA	noA	0.0
NM_000048.3c.925GtoA,p.(Gly309Arg)Position3	CCAGGCTCCTGATGACCCTC	AAG	GCCCCTGTGCCTCCCTCTTCCCGCAGTGTGCCAGGCTCCTGATGACCCTCAAGGGACTTCCCAGCACCTACAACAAAGACTTA	3	22.8571	noA	noA	22.857142857142858	noA	noA	noA	noA	noA	noA	noA	noA	1.3533834586466165	noA	noA	0.0	noA	noA	noA	noA	noA
NM_000048.3c.925GtoA,p.(Gly309Arg)Position4	GCCAGGCTCCTGATGACCCT	CAA	AGCCCCTGTGCCTCCCTCTTCCCGCAGTGTGCCAGGCTCCTGATGACCCTCAAGGGACTTCCCAGCACCTACAACAAAGACTT	4	23.871	noA	noA	noA	23.410138248847925	noA	noA	noA	noA	noA	noA	noA	noA	0.2764976958525346	noA	noA	0.0	noA	noA	noA	noA
NM_000048.3c.925GtoA,p.(Gly309Arg)Position5	TGCCAGGCTCCTGATGACCC	TCA	CAGCCCCTGTGCCTCCCTCTTCCCGCAGTGTGCCAGGCTCCTGATGACCCTCAAGGGACTTCCCAGCACCTACAACAAAGACT	5	18.7348	noA	noA	noA	noA	18.491484184914842	noA	noA	noA	noA	noA	noA	noA	noA	0.0	noA	noA	0.0	noA	noA	noA
NM_000048.3c.925GtoA,p.(Gly309Arg)Position7	TGTGCCAGGCTCCTGATGAC	CCT	TCCAGCCCCTGTGCCTCCCTCTTCCCGCAGTGTGCCAGGCTCCTGATGACCCTCAAGGGACTTCCCAGCACCTACAACAAAGA	7	21.9892	noA	noA	noA	noA	noA	noA	21.774193548387096	noA	noA	noA	noA	noA	noA	noA	noA	0.0	noA	noA	0.0	noA
NM_000048.4(ASL)c.1060CtoT(p.Gln354Ter)Position11	TGTCTTGCCTACAGCGTAGA	GAT	GGACCTAGGGGAGGAGAAGCAGGGGGGTGATGTCTTGCCTACAGCGTAGAGATGACGCCAGTGGCCACCTGGAGCACGGCACT	11	31.0976	noA	noA	noA	noA	noA	noA	noA	noA	noA	noA	30.691056910569102	noA	0.0	noA	noA	noA	noA	0.0	noA	0.0
NM_000048.4(ASL)c.1060CtoT(p.Gln354Ter)Position12	ATGTCTTGCCTACAGCGTAG	AGA	GGGACCTAGGGGAGGAGAAGCAGGGGGGTGATGTCTTGCCTACAGCGTAGAGATGACGCCAGTGGCCACCTGGAGCACGGCAC	12	12.3162	0.0	noA	noA	noA	noA	noA	noA	noA	noA	noA	noA	9.558823529411764	noA	0.0	noA	noA	noA	noA	0.0	noA
NM_000048.4(ASL)c.1060CtoT(p.Gln354Ter)Position4	CCTACAGCGTAGAGATGACG	CCA	GGGGAGGAGAAGCAGGGGGGTGATGTCTTGCCTACAGCGTAGAGATGACGCCAGTGGCCACCTGGAGCACGGCACTCATAGTG	4	19.2214	noA	noA	noA	18.369829683698295	noA	17.51824817518248	noA	noA	noA	noA	12.043795620437956	noA	0.24330900243309003	noA	0.0	noA	noA	0.0	noA	noA
NM_000048.4(ASL)c.1060CtoT(p.Gln354Ter)Position6	TGCCTACAGCGTAGAGATGA	CGC	TAGGGGAGGAGAAGCAGGGGGGTGATGTCTTGCCTACAGCGTAGAGATGACGCCAGTGGCCACCTGGAGCACGGCACTCATAG	6	18.806	noA	noA	noA	noA	noA	18.80597014925373	noA	14.029850746268657	noA	noA	noA	noA	0.0	noA	0.0	noA	0.0	noA	noA	0.0
NM_000048.4(ASL)c.1060CtoT(p.Gln354Ter)Position8	CTTGCCTACAGCGTAGAGAT	GAC	CCTAGGGGAGGAGAAGCAGGGGGGTGATGTCTTGCCTACAGCGTAGAGATGACGCCAGTGGCCACCTGGAGCACGGCACTCAT	8	24.4361	noA	noA	noA	noA	noA	noA	noA	23.809523809523807	noA	13.283208020050125	noA	noA	noA	noA	0.6265664160401002	noA	0.0	noA	0.0	noA
NM_000048.4(ASL)c.1135CtoT(p.Arg379Cys)Position11	ACCCCTTTGCAGACCAGGTA	ATA	CCTCACCCTCCCCCTGGCTGCTACACACTTACCCCTTTGCAGACCAGGTAATAGGCAAGGTCAGTGGCCAGCATGTCGGGGCT	11	20.9021	7.590759075907591	noA	noA	noA	noA	noA	noA	noA	noA	noA	14.08140814081408	noA	1.21012101210121	noA	noA	0.0	noA	noA	noA	0.22002200220022
NM_000048.4(ASL)c.1135CtoT(p.Arg379Cys)Position12	TACCCCTTTGCAGACCAGGT	AAT	TCCTCACCCTCCCCCTGGCTGCTACACACTTACCCCTTTGCAGACCAGGTAATAGGCAAGGTCAGTGGCCAGCATGTCGGGGC	12	14.6907	noA	10.051546391752577	noA	noA	noA	noA	noA	noA	noA	noA	noA	3.608247422680412	noA	0.0	noA	noA	0.0	noA	noA	noA
NM_000048.4(ASL)c.1135CtoT(p.Arg379Cys)Position5	TTGCAGACCAGGTAATAGGC	AAG	CCTCCCCCTGGCTGCTACACACTTACCCCTTTGCAGACCAGGTAATAGGCAAGGTCAGTGGCCAGCATGTCGGGGCTGAGAGC	5	25.2682	noA	noA	noA	noA	24.195470798569726	noA	23.718712753277714	noA	noA	14.421930870083433	noA	noA	noA	5.244338498212158	0.0	noA	0.0	noA	noA	noA
NM_000048.4(ASL)c.1135CtoT(p.Arg379Cys)Position6	TTTGCAGACCAGGTAATAGG	CAA	CCCTCCCCCTGGCTGCTACACACTTACCCCTTTGCAGACCAGGTAATAGGCAAGGTCAGTGGCCAGCATGTCGGGGCTGAGAG	6	22.8889	noA	noA	noA	noA	noA	20.666666666666668	noA	18.22222222222222	noA	noA	9.333333333333334	noA	noA	noA	0.8888888888888888	0.0	noA	0.0	noA	noA
NM_000048.4(ASL)c.1135CtoT(p.Arg379Cys)Position7	CTTTGCAGACCAGGTAATAG	GCA	ACCCTCCCCCTGGCTGCTACACACTTACCCCTTTGCAGACCAGGTAATAGGCAAGGTCAGTGGCCAGCATGTCGGGGCTGAGA	7	25.3133	noA	noA	noA	noA	noA	noA	23.05764411027569	noA	8.395989974937343	noA	noA	1.0025062656641603	noA	noA	noA	0.2506265664160401	0.0	noA	0.0	noA
NM_000048.4(ASL)c.1153CtoT(p.Arg385Cys)Position11	TGGGCCTGGCAGAATGGCAT	CTG	GCCATGAACACAGCTTTCCCGGAGGCCTCGTGGGCCTGGCAGAATGGCATCTGGGTGCCAGGGAGGAAGATGGCGCTGAGGCA	11	2.51046	noA	noA	noA	noA	noA	noA	noA	noA	noA	noA	1.0460251046025104	noA	0.0	0.0	noA	noA	noA	noA	0.0	noA
NM_000048.4(ASL)c.1153CtoT(p.Arg385Cys)Position12	GTGGGCCTGGCAGAATGGCA	TCT	GGCCATGAACACAGCTTTCCCGGAGGCCTCGTGGGCCTGGCAGAATGGCATCTGGGTGCCAGGGAGGAAGATGGCGCTGAGGC	12	2.78777	noA	noA	noA	noA	noA	noA	noA	noA	noA	noA	noA	1.2589928057553956	noA	0.0	0.0	noA	noA	noA	noA	0.0
NM_000048.4(ASL)c.1153CtoT(p.Arg385Cys)Position6	CTGGCAGAATGGCATCTGGG	TGC	GAACACAGCTTTCCCGGAGGCCTCGTGGGCCTGGCAGAATGGCATCTGGGTGCCAGGGAGGAAGATGGCGCTGAGGCAGGTTT	6	27.695	noA	noA	noA	noA	noA	27.081507449605606	noA	18.843120070113937	10.517090271691497	noA	noA	noA	noA	0.43821209465381245	noA	noA	noA	noA	noA	noA
NM_000048.4(ASL)c.1153CtoT(p.Arg385Cys)Position7	CCTGGCAGAATGGCATCTGG	GTG	TGAACACAGCTTTCCCGGAGGCCTCGTGGGCCTGGCAGAATGGCATCTGGGTGCCAGGGAGGAAGATGGCGCTGAGGCAGGTT	7	25.4213	noA	noA	noA	noA	noA	noA	25.140449438202246	noA	10.393258426966293	1.9662921348314606	noA	noA	noA	noA	0.5617977528089888	noA	noA	noA	noA	noA
NM_000048.4(ASL)c.1153CtoT(p.Arg385Cys)Position8	GCCTGGCAGAATGGCATCTG	GGT	ATGAACACAGCTTTCCCGGAGGCCTCGTGGGCCTGGCAGAATGGCATCTGGGTGCCAGGGAGGAAGATGGCGCTGAGGCAGGT	8	23.2906	noA	noA	noA	noA	noA	noA	noA	23.29059829059829	noA	4.914529914529915	1.4957264957264957	noA	noA	noA	noA	0.0	noA	noA	noA	noA
NM_000048.4(ASL)c.1360CtoT(p.Gln454Ter)Position10	CCCGCACCTAGCGGATCTGC	CAG	GGACCTAGGCCTGCTGTGCCTGCAGTAGCGCCCGCACCTAGCGGATCTGCCAGTCGACGCTGGAGCGCGCAGTGCCGCCCAGG	10	32.0935	noA	noA	noA	noA	noA	31.77470775770457	noA	noA	noA	17.534537725823593	noA	noA	noA	noA	0.0	noA	noA	noA	noA	noA
NM_000048.4(ASL)c.1360CtoT(p.Gln454Ter)Position3	CTAGCGGATCTGCCAGTCGA	CGC	GGCCTGCTGTGCCTGCAGTAGCGCCCGCACCTAGCGGATCTGCCAGTCGACGCTGGAGCGCGCAGTGCCGCCCAGGGCACCAT	3	13.3775	noA	noA	4.23841059602649	noA	noA	noA	noA	11.258278145695364	noA	noA	noA	noA	noA	noA	0.0	noA	noA	noA	noA	0.0
NM_000048.4(ASL)c.1360CtoT(p.Gln454Ter)Position5	ACCTAGCGGATCTGCCAGTC	GAC	TAGGCCTGCTGTGCCTGCAGTAGCGCCCGCACCTAGCGGATCTGCCAGTCGACGCTGGAGCGCGCAGTGCCGCCCAGGGCACC	5	21.8894	0.0	noA	noA	noA	19.81566820276498	noA	noA	noA	noA	2.995391705069124	noA	noA	noA	noA	noA	noA	0.0	noA	noA	noA
NM_000048.4(ASL)c.1360CtoT(p.Gln454Ter)Position6	CACCTAGCGGATCTGCCAGT	CGA	CTAGGCCTGCTGTGCCTGCAGTAGCGCCCGCACCTAGCGGATCTGCCAGTCGACGCTGGAGCGCGCAGTGCCGCCCAGGGCAC	6	24.5779	noA	5.253283302063791	noA	noA	noA	24.015009380863038	noA	noA	noA	noA	0.0	noA	noA	noA	noA	noA	noA	0.0	noA	noA
NM_000048.4(ASL)c.1360CtoT(p.Gln454Ter)Position9	CCGCACCTAGCGGATCTGCC	AGT	GACCTAGGCCTGCTGTGCCTGCAGTAGCGCCCGCACCTAGCGGATCTGCCAGTCGACGCTGGAGCGCGCAGTGCCGCCCAGGG	9	16.416	noA	noA	noA	noA	14.285714285714285	noA	noA	noA	3.7593984962406015	noA	noA	noA	noA	0.0	noA	noA	noA	noA	noA	noA
NM_000048.4(ASL)c.1366CtoT(p.Arg456Trp)Position3	CCACACCTGGCGGATCTGCC	AGT	GACCTAGGCCTGCTGTGCCTGCAGTAGCGCCCACACCTGGCGGATCTGCCAGTCGACGCTGGAGCGCGCAGTGCCGCCCAGGG	3	22.2011	noA	noA	1.9924098671726755	noA	21.631878557874764	noA	noA	noA	noA	noA	noA	noA	noA	0.0	noA	noA	noA	noA	noA	noA
NM_000048.4(ASL)c.1366CtoT(p.Arg456Trp)Position4	CCCACACCTGGCGGATCTGC	CAG	GGACCTAGGCCTGCTGTGCCTGCAGTAGCGCCCACACCTGGCGGATCTGCCAGTCGACGCTGGAGCGCGCAGTGCCGCCCAGG	4	25.5673	noA	noA	noA	23.29803328290469	noA	24.659606656580937	noA	noA	noA	noA	noA	noA	noA	noA	0.0	noA	noA	noA	noA	noA
NM_000048.4(ASL)c.1366CtoT(p.Arg456Trp)Position5	GCCCACACCTGGCGGATCTG	CCA	AGGACCTAGGCCTGCTGTGCCTGCAGTAGCGCCCACACCTGGCGGATCTGCCAGTCGACGCTGGAGCGCGCAGTGCCGCCCAG	5	30.7967	noA	noA	noA	noA	27.2294887039239	noA	29.72651605231867	noA	noA	noA	noA	noA	noA	noA	noA	0.0	noA	noA	noA	noA
NM_000048.4(ASL)c.1366CtoT(p.Arg456Trp)Position7	GCGCCCACACCTGGCGGATC	TGC	GGAGGACCTAGGCCTGCTGTGCCTGCAGTAGCGCCCACACCTGGCGGATCTGCCAGTCGACGCTGGAGCGCGCAGTGCCGCCC	7	28.7554	noA	noA	noA	noA	noA	noA	28.183118741058657	noA	11.444921316165951	noA	noA	noA	noA	noA	noA	noA	noA	0.0	noA	noA
NM_000048.4(ASL)c.1366CtoT(p.Arg456Trp)Position8	AGCGCCCACACCTGGCGGAT	CTG	GGGAGGACCTAGGCCTGCTGTGCCTGCAGTAGCGCCCACACCTGGCGGATCTGCCAGTCGACGCTGGAGCGCGCAGTGCCGCC	8	15.169	0.0	noA	noA	noA	noA	noA	noA	13.107996702390768	noA	2.8029678483099754	noA	noA	noA	noA	noA	noA	noA	noA	0.0	noA
NM_000048.4(ASL)c.175GtoA(p.Glu59Lys)Position3	CCAAGATGGACCAGATACTC	CAT	GCCTGGAGAAGGCAGGGCTCCTCACCAAGGCCAAGATGGACCAGATACTCCATGGCCTAGACAAGGTACTTGCCGTGGCCCAA	3	28.4314	noA	noA	25.163398692810457	25.816993464052292	noA	28.431372549019606	noA	noA	noA	8.49673202614379	noA	noA	0.0	noA	0.0	noA	0.0	noA	noA	noA
NM_000048.4(ASL)c.175GtoA(p.Glu59Lys)Position4	GCCAAGATGGACCAGATACT	CCA	GGCCTGGAGAAGGCAGGGCTCCTCACCAAGGCCAAGATGGACCAGATACTCCATGGCCTAGACAAGGTACTTGCCGTGGCCCA	4	29.2354	noA	noA	noA	26.38680659670165	22.038980509745127	noA	25.787106446776615	noA	noA	noA	2.998500749625187	noA	noA	0.0	noA	0.0	noA	0.5997001499250375	noA	noA
NM_000048.4(ASL)c.175GtoA(p.Glu59Lys)Position7	AAGGCCAAGATGGACCAGAT	ACT	AGGGGCCTGGAGAAGGCAGGGCTCCTCACCAAGGCCAAGATGGACCAGATACTCCATGGCCTAGACAAGGTACTTGCCGTGGC	7	24.9311	0.0	0.0	noA	noA	noA	noA	24.931129476584022	12.396694214876034	noA	3.581267217630854	noA	noA	noA	0.0	noA	noA	0.0	noA	0.0	noA
NM_000048.4(ASL)c.175GtoA(p.Glu59Lys)Position8	CAAGGCCAAGATGGACCAGA	TAC	CAGGGGCCTGGAGAAGGCAGGGCTCCTCACCAAGGCCAAGATGGACCAGATACTCCATGGCCTAGACAAGGTACTTGCCGTGG	8	20.4497	noA	0.9635974304068522	1.8201284796573876	noA	noA	noA	noA	19.593147751605997	2.0342612419700217	noA	1.4989293361884368	noA	noA	noA	0.4282655246252677	noA	noA	0.0	noA	0.0
NM_000048.4(ASL)c.175GtoA(p.Glu59Lys)Position9	CCAAGGCCAAGATGGACCAG	ATA	GCAGGGGCCTGGAGAAGGCAGGGCTCCTCACCAAGGCCAAGATGGACCAGATACTCCATGGCCTAGACAAGGTACTTGCCGTG	9	21.3576	noA	noA	20.033112582781456	15.562913907284766	noA	noA	noA	noA	8.609271523178808	1.3245033112582782	noA	0.0	noA	noA	noA	0.0	noA	noA	0.0	noA
NM_000048.4(ASL)c.283CtoT(p.Arg95Cys)Position3	GCAGCGCTCATTGGCTGTGT	GGA	GCGGTGGGGCTCCAGGGGTCGTACCTTCAGGCAGCGCTCATTGGCTGTGTGGATGTCCTCATCATTGGAGTTCAGTTTGAAGG	3	16.9666	noA	noA	13.239074550128535	noA	noA	noA	noA	noA	noA	6.298200514138817	noA	noA	noA	noA	noA	noA	noA	noA	noA	noA
NM_000048.4(ASL)c.283CtoT(p.Arg95Cys)Position4	GGCAGCGCTCATTGGCTGTG	TGG	AGCGGTGGGGCTCCAGGGGTCGTACCTTCAGGCAGCGCTCATTGGCTGTGTGGATGTCCTCATCATTGGAGTTCAGTTTGAAG	4	14.6667	noA	noA	noA	13.428571428571429	noA	noA	noA	noA	noA	noA	0.19047619047619047	noA	noA	noA	noA	noA	noA	noA	noA	noA
NM_000048.4(ASL)c.283CtoT(p.Arg95Cys)Position5	AGGCAGCGCTCATTGGCTGT	GTG	AAGCGGTGGGGCTCCAGGGGTCGTACCTTCAGGCAGCGCTCATTGGCTGTGTGGATGTCCTCATCATTGGAGTTCAGTTTGAA	5	14.1259	0.27972027972027974	noA	noA	noA	13.006993006993007	noA	noA	noA	noA	noA	noA	0.27972027972027974	noA	noA	noA	noA	noA	noA	noA	noA
NM_000048.4(ASL)c.283CtoT(p.Arg95Cys)Position6	CAGGCAGCGCTCATTGGCTG	TGT	AAAGCGGTGGGGCTCCAGGGGTCGTACCTTCAGGCAGCGCTCATTGGCTGTGTGGATGTCCTCATCATTGGAGTTCAGTTTGA	6	17.759	noA	0.5285412262156448	noA	noA	noA	17.23044397463002	noA	noA	noA	noA	noA	noA	0.0	noA	noA	noA	noA	noA	noA	noA
NM_000048.4(ASL)c.283CtoT(p.Arg95Cys)Position7	TCAGGCAGCGCTCATTGGCT	GTG	GAAAGCGGTGGGGCTCCAGGGGTCGTACCTTCAGGCAGCGCTCATTGGCTGTGTGGATGTCCTCATCATTGGAGTTCAGTTTG	7	17.2497	noA	noA	6.7551266586248495	noA	noA	noA	16.405307599517492	noA	noA	noA	noA	noA	noA	0.0	noA	noA	noA	noA	noA	noA
NM_000048.4(ASL)c.337CtoT(p.Arg113Trp)Position3	CCAGCTCCGTCCCGTGTGCA	GCT	GGGGTGGAGGGGCTAAAGCACCTGGTCATTCCAGCTCCGTCCCGTGTGCAGCTTCCCTGCCGTTGCACCAATGAGCTCCTGGA	3	7.5	noA	noA	7.124999999999999	noA	noA	noA	noA	noA	noA	noA	noA	noA	noA	noA	noA	noA	noA	noA	noA	0.0
NM_000048.4(ASL)c.337CtoT(p.Arg113Trp)Position4	TCCAGCTCCGTCCCGTGTGC	AGC	GGGGGTGGAGGGGCTAAAGCACCTGGTCATTCCAGCTCCGTCCCGTGTGCAGCTTCCCTGCCGTTGCACCAATGAGCTCCTGG	4	17.8631	noA	noA	noA	17.863105175292155	noA	noA	noA	noA	noA	noA	noA	noA	noA	noA	noA	noA	noA	noA	noA	noA
NM_000048.4(ASL)c.337CtoT(p.Arg113Trp)Position5	TTCCAGCTCCGTCCCGTGTG	CAG	AGGGGGTGGAGGGGCTAAAGCACCTGGTCATTCCAGCTCCGTCCCGTGTGCAGCTTCCCTGCCGTTGCACCAATGAGCTCCTG	5	19.7417	noA	noA	noA	noA	18.634686346863468	noA	noA	noA	noA	noA	noA	noA	noA	noA	noA	noA	noA	noA	noA	noA
NM_000048.4(ASL)c.337CtoT(p.Arg113Trp)Position6	ATTCCAGCTCCGTCCCGTGT	GCA	CAGGGGGTGGAGGGGCTAAAGCACCTGGTCATTCCAGCTCCGTCCCGTGTGCAGCTTCCCTGCCGTTGCACCAATGAGCTCCT	6	25.1327	0.0	noA	noA	noA	noA	24.07079646017699	noA	noA	noA	noA	noA	noA	noA	noA	noA	noA	noA	noA	noA	noA
NM_000048.4(ASL)c.337CtoT(p.Arg113Trp)Position7	CATTCCAGCTCCGTCCCGTG	TGC	GCAGGGGGTGGAGGGGCTAAAGCACCTGGTCATTCCAGCTCCGTCCCGTGTGCAGCTTCCCTGCCGTTGCACCAATGAGCTCC	7	23.1803	noA	2.6875699888017914	noA	noA	noA	noA	21.50055991041433	noA	noA	noA	noA	noA	noA	noA	noA	noA	noA	noA	noA	noA
NM_000048.4(ASL)c.338GtoA(p.Arg113Gln)Position3	CCAGAATGACCAGGTGCTTT	AGC	AACGGCAGGGAAGCTGCACACGGGACGGAGCCAGAATGACCAGGTGCTTTAGCCCCTCCACCCCCTGCTCCGTGTTGTCCCAA	3	30.1418	noA	noA	22.872340425531913	noA	29.078014184397162	24.645390070921984	noA	noA	9.929078014184398	noA	noA	0.0	noA	noA	noA	noA	noA	noA	noA	noA
NM_000048.4(ASL)c.338GtoA(p.Arg113Gln)Position4	GCCAGAATGACCAGGTGCTT	TAG	CAACGGCAGGGAAGCTGCACACGGGACGGAGCCAGAATGACCAGGTGCTTTAGCCCCTCCACCCCCTGCTCCGTGTTGTCCCA	4	26.6284	noA	noA	noA	24.71264367816092	noA	24.137931034482758	22.413793103448278	noA	noA	1.1494252873563218	noA	noA	0.0	noA	noA	noA	noA	noA	noA	noA
NM_000048.4(ASL)c.338GtoA(p.Arg113Gln)Position5	AGCCAGAATGACCAGGTGCT	TTA	GCAACGGCAGGGAAGCTGCACACGGGACGGAGCCAGAATGACCAGGTGCTTTAGCCCCTCCACCCCCTGCTCCGTGTTGTCCC	5	22.3336	0.0	noA	noA	noA	21.422060164083863	noA	15.587967183226983	13.309024612579762	noA	noA	0.3646308113035551	noA	noA	0.0	noA	noA	noA	noA	noA	noA
NM_000048.4(ASL)c.338GtoA(p.Arg113Gln)Position8	CGGAGCCAGAATGACCAGGT	GCT	GGTGCAACGGCAGGGAAGCTGCACACGGGACGGAGCCAGAATGACCAGGTGCTTTAGCCCCTCCACCCCCTGCTCCGTGTTGT	8	28.9941	noA	noA	noA	28.007889546351084	noA	noA	noA	27.416173570019726	noA	1.9723865877712032	0.9861932938856016	noA	noA	0.0	noA	noA	0.0	noA	noA	noA
NM_000048.4(ASL)c.338GtoA(p.Arg113Gln)Position9	ACGGAGCCAGAATGACCAGG	TGC	TGGTGCAACGGCAGGGAAGCTGCACACGGGACGGAGCCAGAATGACCAGGTGCTTTAGCCCCTCCACCCCCTGCTCCGTGTTG	9	27.5405	0.4418262150220913	noA	noA	noA	25.920471281296027	noA	noA	noA	13.402061855670103	noA	4.565537555228277	0.4418262150220913	noA	noA	0.0	noA	noA	0.0	noA	noA
NM_000048.4(ASL)c.346CtoT(p.Gln116Ter)Position11	TAAAGCACCTAGTCATTCCG	GCT	GGGACAACACGGAGCAGGGGGTGGAGGGGCTAAAGCACCTAGTCATTCCGGCTCCGTCCCGTGTGCAGCTTCCCTGCCGTTGC	11	25.2427	noA	0.3640776699029126	0.0	2.3058252427184467	noA	noA	23.66504854368932	noA	noA	noA	2.3058252427184467	noA	noA	noA	0.0	noA	noA	noA	noA	noA
NM_000048.4(ASL)c.346CtoT(p.Gln116Ter)Position12	CTAAAGCACCTAGTCATTCC	GGC	TGGGACAACACGGAGCAGGGGGTGGAGGGGCTAAAGCACCTAGTCATTCCGGCTCCGTCCCGTGTGCAGCTTCCCTGCCGTTG	12	22.3114	noA	noA	17.174959871589085	14.446227929373997	16.53290529695024	noA	noA	18.780096308186195	noA	noA	noA	4.012841091492777	noA	noA	noA	0.0	noA	noA	noA	noA
NM_000048.4(ASL)c.346CtoT(p.Gln116Ter)Position7	GCACCTAGTCATTCCGGCTC	CGT	CAACACGGAGCAGGGGGTGGAGGGGCTAAAGCACCTAGTCATTCCGGCTCCGTCCCGTGTGCAGCTTCCCTGCCGTTGCACCA	7	22.8311	noA	noA	17.35159817351598	noA	noA	noA	20.4337899543379	noA	noA	noA	2.054794520547945	noA	noA	noA	noA	noA	noA	noA	noA	noA
NM_000048.4(ASL)c.35GtoA(p.Arg12Gln)Position11	TGGGGTGGCCAGTTTGTGGG	TGC	TCTTGCTCTCCTGGCCAGAGTGGGAAGCTTTGGGGTGGCCAGTTTGTGGGTGCAGTGGACCCCATCATGGAGAAGTTCAACGC	11	2.78689	noA	noA	noA	noA	noA	noA	noA	noA	noA	noA	1.3114754098360655	noA	noA	noA	noA	noA	noA	noA	noA	noA
NM_000048.4(ASL)c.35GtoA(p.Arg12Gln)Position5	GGCCAGTTTGTGGGTGCAGT	GGA	TCTCCTGGCCAGAGTGGGAAGCTTTGGGGTGGCCAGTTTGTGGGTGCAGTGGACCCCATCATGGAGAAGTTCAACGCGTCCAT	5	12.2047	noA	noA	noA	noA	12.204724409448819	noA	noA	noA	noA	noA	noA	noA	noA	noA	noA	noA	noA	0.0	noA	noA
NM_000048.4(ASL)c.35GtoA(p.Arg12Gln)Position6	TGGCCAGTTTGTGGGTGCAG	TGG	CTCTCCTGGCCAGAGTGGGAAGCTTTGGGGTGGCCAGTTTGTGGGTGCAGTGGACCCCATCATGGAGAAGTTCAACGCGTCCA	6	23.3397	noA	noA	noA	noA	noA	22.960151802656547	noA	noA	noA	noA	noA	noA	noA	noA	noA	noA	noA	noA	0.0	noA
NM_000048.4(ASL)c.35GtoA(p.Arg12Gln)Position8	GGTGGCCAGTTTGTGGGTGC	AGT	TGCTCTCCTGGCCAGAGTGGGAAGCTTTGGGGTGGCCAGTTTGTGGGTGCAGTGGACCCCATCATGGAGAAGTTCAACGCGTC	8	18.0398	noA	noA	noA	noA	noA	noA	noA	17.1875	noA	noA	noA	noA	noA	noA	noA	noA	noA	noA	noA	noA
NM_000048.4(ASL)c.35GtoA(p.Arg12Gln)Position9	GGGTGGCCAGTTTGTGGGTG	CAG	TTGCTCTCCTGGCCAGAGTGGGAAGCTTTGGGGTGGCCAGTTTGTGGGTGCAGTGGACCCCATCATGGAGAAGTTCAACGCGT	9	2.26365	noA	noA	noA	noA	noA	noA	noA	noA	1.5978695073235687	noA	noA	noA	noA	noA	noA	noA	noA	noA	noA	noA
NM_000048.4(ASL)c.376CtoT(p.Arg126Trp)Position11	CAGGTCTGCCACATCCACAG	CCT	AGCTCCCAGAGGAGGCCCGAGAGCGTGGAGCAGGTCTGCCACATCCACAGCCTGAGGTCTGTGACCACCTGTGCAAGGAGGAG	11	6.61376	noA	6.084656084656085	noA	noA	noA	noA	noA	noA	noA	noA	0.5291005291005291	noA	0.0	noA	noA	noA	0.0	noA	0.0	noA
NM_000048.4(ASL)c.376CtoT(p.Arg126Trp)Position4	GCCACATCCACAGCCTGAGG	TCT	AGAGGAGGCCCGAGAGCGTGGAGCAGGTCTGCCACATCCACAGCCTGAGGTCTGTGACCACCTGTGCAAGGAGGAGATGGTGC	4	21.4047	noA	noA	noA	16.05351170568562	noA	20.735785953177256	noA	noA	noA	5.016722408026756	noA	3.511705685618729	noA	noA	noA	noA	noA	0.0	noA	noA
NM_000048.4(ASL)c.376CtoT(p.Arg126Trp)Position6	CTGCCACATCCACAGCCTGA	GGT	CCAGAGGAGGCCCGAGAGCGTGGAGCAGGTCTGCCACATCCACAGCCTGAGGTCTGTGACCACCTGTGCAAGGAGGAGATGGT	6	26.8939	noA	noA	noA	noA	noA	25.568181818181817	noA	13.636363636363635	noA	noA	noA	2.840909090909091	noA	0.3787878787878788	noA	noA	noA	noA	noA	0.0
NM_000048.4(ASL)c.376CtoT(p.Arg126Trp)Position7	TCTGCCACATCCACAGCCTG	AGG	CCCAGAGGAGGCCCGAGAGCGTGGAGCAGGTCTGCCACATCCACAGCCTGAGGTCTGTGACCACCTGTGCAAGGAGGAGATGG	7	26.1603	noA	noA	noA	noA	noA	noA	26.160337552742618	noA	18.9873417721519	noA	noA	noA	1.6877637130801686	noA	1.0548523206751055	noA	noA	noA	noA	noA
NM_000048.4(ASL)c.376CtoT(p.Arg126Trp)Position8	GTCTGCCACATCCACAGCCT	GAG	TCCCAGAGGAGGCCCGAGAGCGTGGAGCAGGTCTGCCACATCCACAGCCTGAGGTCTGTGACCACCTGTGCAAGGAGGAGATG	8	21.5168	noA	noA	noA	noA	noA	noA	noA	20.634920634920633	noA	1.763668430335097	noA	noA	noA	0.0	noA	0.0	noA	noA	noA	noA
NM_000048.4(ASL)c.446+1GtoAPosition5	AGGCATGAGTCCTACAGGGA	CAC	AGCTCATTAGGACCATGGTGGATCGGGCAGAGGCATGAGTCCTACAGGGACACCCAGGGGGCAGACAGAGGTGTGATGGAAGC	5	19.883	1.364522417153996	noA	noA	noA	19.883040935672515	noA	noA	16.374269005847953	noA	noA	noA	noA	noA	0.0	noA	0.0	noA	noA	noA	0.0
NM_000048.4(ASL)c.446+1GtoAPosition6	GAGGCATGAGTCCTACAGGG	ACA	GAGCTCATTAGGACCATGGTGGATCGGGCAGAGGCATGAGTCCTACAGGGACACCCAGGGGGCAGACAGAGGTGTGATGGAAG	6	21.0526	noA	2.631578947368421	noA	noA	noA	21.052631578947366	noA	noA	11.842105263157894	noA	noA	noA	noA	noA	1.3157894736842104	noA	0.0	noA	noA	noA
NM_000048.4(ASL)c.446+1GtoAPosition7	AGAGGCATGAGTCCTACAGG	GAC	GGAGCTCATTAGGACCATGGTGGATCGGGCAGAGGCATGAGTCCTACAGGGACACCCAGGGGGCAGACAGAGGTGTGATGGAA	7	24.2812	0.6389776357827476	noA	5.431309904153355	noA	noA	noA	24.281150159744406	noA	noA	3.993610223642172	noA	noA	noA	noA	noA	0.0	noA	0.0	noA	noA
NM_000048.4(ASL)c.446+1GtoAPosition8	CAGAGGCATGAGTCCTACAG	GGA	GGGAGCTCATTAGGACCATGGTGGATCGGGCAGAGGCATGAGTCCTACAGGGACACCCAGGGGGCAGACAGAGGTGTGATGGA	8	27.8894	noA	22.110552763819097	noA	27.386934673366838	noA	noA	noA	27.889447236180903	noA	noA	4.0201005025125625	noA	noA	noA	noA	noA	0.5025125628140703	noA	0.0	noA
NM_000048.4(ASL)c.446+1GtoAPosition9	GCAGAGGCATGAGTCCTACA	GGG	TGGGAGCTCATTAGGACCATGGTGGATCGGGCAGAGGCATGAGTCCTACAGGGACACCCAGGGGGCAGACAGAGGTGTGATGG	9	22.6293	noA	noA	20.04310344827586	noA	22.629310344827587	noA	noA	noA	19.396551724137932	noA	noA	3.8793103448275863	noA	noA	noA	noA	noA	0.0	noA	0.0
NM_000048.4(ASL)c.447-1GtoAPosition11	CTCTCCCACAAGGAACGTGA	TGT	CATGAGCCTCCACCCGAGCTTCTGCTCCTCCTCTCCCACAAGGAACGTGATGTTCTCTTCCCGGGGTACACCCATTTGCAGAG	11	21.8807	noA	noA	noA	noA	noA	noA	noA	21.880650994575046	noA	13.01989150090416	2.1699819168173597	noA	noA	0.0	0.3616636528028933	noA	noA	noA	noA	0.0
NM_000048.4(ASL)c.447-1GtoAPosition12	CCTCTCCCACAAGGAACGTG	ATG	GCATGAGCCTCCACCCGAGCTTCTGCTCCTCCTCTCCCACAAGGAACGTGATGTTCTCTTCCCGGGGTACACCCATTTGCAGA	12	24.4094	noA	noA	noA	noA	noA	noA	noA	noA	18.503937007874015	noA	9.251968503937007	0.7874015748031495	noA	noA	0.0	0.0	noA	noA	noA	noA
NM_000048.4(ASL)c.447-1GtoAPosition6	CCACAAGGAACGTGATGTTC	TCT	GCCTCCACCCGAGCTTCTGCTCCTCCTCTCCCACAAGGAACGTGATGTTCTCTTCCCGGGGTACACCCATTTGCAGAGGGCCC	6	28.3622	noA	noA	16.77762982689747	noA	27.82956058588549	21.571238348868178	noA	noA	4.394141145139813	0.0	noA	noA	noA	noA	0.0	noA	noA	noA	noA	noA
NM_000048.4(ASL)c.447-1GtoAPosition8	TCCCACAAGGAACGTGATGT	TCT	GAGCCTCCACCCGAGCTTCTGCTCCTCCTCTCCCACAAGGAACGTGATGTTCTCTTCCCGGGGTACACCCATTTGCAGAGGGC	8	15.4088	noA	noA	noA	noA	12.10691823899371	noA	14.30817610062893	3.30188679245283	noA	noA	0.0	0.0	noA	noA	noA	noA	0.0	noA	noA	noA
NM_000048.4(ASL)c.532GtoA(p.Val178Met)Position5	CGCCATGGCACTGACCCGAG	ACT	GACCCTCCTGCCCCTGGCTTCCCACAGCCACGCCATGGCACTGACCCGAGACTCTGAGCGGCTGCTGGAGGTGCGGAAGCGGA	5	26.1159	noA	noA	noA	noA	25.451092117758783	noA	noA	noA	noA	2.2792022792022792	noA	noA	noA	0.0	noA	noA	noA	noA	0.0	noA
NM_000048.4(ASL)c.532GtoA(p.Val178Met)Position6	ACGCCATGGCACTGACCCGA	GAC	TGACCCTCCTGCCCCTGGCTTCCCACAGCCACGCCATGGCACTGACCCGAGACTCTGAGCGGCTGCTGGAGGTGCGGAAGCGG	6	26.4151	0.0	noA	noA	noA	noA	25.78616352201258	noA	noA	noA	noA	7.861635220125786	noA	noA	noA	0.0	noA	noA	noA	noA	0.0
NM_000048.4(ASL)c.532GtoA(p.Val178Met)Position7	CACGCCATGGCACTGACCCG	AGA	CTGACCCTCCTGCCCCTGGCTTCCCACAGCCACGCCATGGCACTGACCCGAGACTCTGAGCGGCTGCTGGAGGTGCGGAAGCG	7	27.3239	noA	0.8450704225352111	noA	noA	noA	noA	27.323943661971832	noA	noA	noA	noA	2.3474178403755865	noA	noA	noA	0.0	noA	noA	noA	noA
NM_000048.4(ASL)c.532GtoA(p.Val178Met)Position8	CCACGCCATGGCACTGACCC	GAG	CCTGACCCTCCTGCCCCTGGCTTCCCACAGCCACGCCATGGCACTGACCCGAGACTCTGAGCGGCTGCTGGAGGTGCGGAAGC	8	26.3158	noA	noA	17.946505608283005	noA	noA	noA	noA	25.53925798101812	noA	noA	noA	noA	0.3451251078515962	noA	noA	noA	0.0	noA	noA	noA
NM_000048.4(ASL)c.532GtoA(p.Val178Met)Position9	GCCACGCCATGGCACTGACC	CGA	CCCTGACCCTCCTGCCCCTGGCTTCCCACAGCCACGCCATGGCACTGACCCGAGACTCTGAGCGGCTGCTGGAGGTGCGGAAG	9	23.0431	noA	noA	noA	18.997361477572557	noA	noA	noA	noA	18.557607739665787	noA	noA	noA	noA	2.0228671943711523	noA	noA	noA	0.0	noA	noA
NM_000048.4(ASL)c.544CtoT(p.Arg182Ter)Position3	TCAGGTCAGTGCCACGGCGT	GGC	CTTCCGCACCTCCAGCAGCCGCTCAGAGTCTCAGGTCAGTGCCACGGCGTGGCTGTGGGAAGCCAGGGGCAGGAGGGTCAGGG	3	24.8155	noA	noA	4.520295202952029	noA	noA	noA	noA	24.169741697416974	noA	noA	noA	noA	noA	0.0	noA	noA	noA	noA	noA	noA
NM_000048.4(ASL)c.544CtoT(p.Arg182Ter)Position4	CTCAGGTCAGTGCCACGGCG	TGG	GCTTCCGCACCTCCAGCAGCCGCTCAGAGTCTCAGGTCAGTGCCACGGCGTGGCTGTGGGAAGCCAGGGGCAGGAGGGTCAGG	4	22.3417	noA	noA	noA	21.62485065710872	noA	noA	noA	noA	16.248506571087216	noA	noA	noA	noA	noA	0.23894862604540024	noA	noA	noA	noA	noA
NM_000048.4(ASL)c.544CtoT(p.Arg182Ter)Position5	TCTCAGGTCAGTGCCACGGC	GTG	CGCTTCCGCACCTCCAGCAGCCGCTCAGAGTCTCAGGTCAGTGCCACGGCGTGGCTGTGGGAAGCCAGGGGCAGGAGGGTCAG	5	31.1155	noA	noA	noA	noA	30.919765166340508	noA	noA	noA	noA	18.003913894324853	noA	noA	noA	noA	noA	0.29354207436399216	noA	noA	noA	noA
NM_000048.4(ASL)c.544CtoT(p.Arg182Ter)Position6	GTCTCAGGTCAGTGCCACGG	CGT	CCGCTTCCGCACCTCCAGCAGCCGCTCAGAGTCTCAGGTCAGTGCCACGGCGTGGCTGTGGGAAGCCAGGGGCAGGAGGGTCA	6	25.387	noA	noA	noA	noA	noA	25.18059855521156	noA	noA	noA	noA	6.9143446852425186	noA	noA	noA	noA	noA	0.0	noA	noA	noA
NM_000048.4(ASL)c.544CtoT(p.Arg182Ter)Position8	GAGTCTCAGGTCAGTGCCAC	GGC	ATCCGCTTCCGCACCTCCAGCAGCCGCTCAGAGTCTCAGGTCAGTGCCACGGCGTGGCTGTGGGAAGCCAGGGGCAGGAGGGT	8	20.4859	noA	6.894287590282337	noA	noA	noA	noA	noA	20.026263952724886	noA	noA	noA	noA	0.7222586999343401	noA	noA	noA	noA	noA	0.0	noA
NM_000048.4(ASL)c.545GtoA(p.Arg182Gln)Position4	CCCAAGACTCTGAGCGGCTG	CTG	TGGCTTCCCACAGCCACGCCGTGGCACTGACCCAAGACTCTGAGCGGCTGCTGGAGGTGCGGAAGCGGATCAATGTCCTGCCC	4	25.8792	noA	noA	noA	22.091974752028857	13.615870153291254	noA	17.853922452660054	noA	noA	noA	noA	noA	0.0	noA	noA	noA	noA	noA	noA	noA
NM_000048.4(ASL)c.545GtoA(p.Arg182Gln)Position5	ACCCAAGACTCTGAGCGGCT	GCT	CTGGCTTCCCACAGCCACGCCGTGGCACTGACCCAAGACTCTGAGCGGCTGCTGGAGGTGCGGAAGCGGATCAATGTCCTGCC	5	23.2558	0.4429678848283499	noA	noA	noA	23.25581395348837	18.272425249169437	noA	12.4031007751938	noA	noA	noA	noA	noA	0.33222591362126247	noA	noA	noA	noA	noA	noA
NM_000048.4(ASL)c.545GtoA(p.Arg182Gln)Position6	GACCCAAGACTCTGAGCGGC	TGC	CCTGGCTTCCCACAGCCACGCCGTGGCACTGACCCAAGACTCTGAGCGGCTGCTGGAGGTGCGGAAGCGGATCAATGTCCTGC	6	6.59077	noA	0.0	noA	noA	noA	5.632115038945476	0.8987417615338525	noA	0.5392450569203115	noA	noA	noA	noA	noA	0.0	noA	noA	noA	noA	noA
NM_000048.4(ASL)c.545GtoA(p.Arg182Gln)Position7	TGACCCAAGACTCTGAGCGG	CTG	CCCTGGCTTCCCACAGCCACGCCGTGGCACTGACCCAAGACTCTGAGCGGCTGCTGGAGGTGCGGAAGCGGATCAATGTCCTG	7	14.1971	noA	noA	0.6206361520558572	noA	noA	noA	14.197051978277736	1.7843289371605897	noA	0.6982156710628394	noA	noA	noA	noA	noA	0.0	noA	noA	noA	noA
NM_000048.4(ASL)c.545GtoA(p.Arg182Gln)Position8	CTGACCCAAGACTCTGAGCG	GCT	CCCCTGGCTTCCCACAGCCACGCCGTGGCACTGACCCAAGACTCTGAGCGGCTGCTGGAGGTGCGGAAGCGGATCAATGTCCT	8	23.6551	noA	noA	noA	22.468354430379748	noA	noA	noA	22.78481012658228	6.724683544303797	noA	1.3449367088607596	noA	noA	noA	noA	noA	0.0	noA	noA	noA
NM_000048.4(ASL)c.578GtoA(p.Arg193Gln)Position10	TGCGGAAGCAGATCAATGTC	CTG	TGACCCGAGACTCTGAGCGGCTGCTGGAGGTGCGGAAGCAGATCAATGTCCTGCCCCTGGGGAGGTGGGTGAGGCTCCAGTGC	10	17.735	noA	noA	noA	noA	noA	15.17094017094017	13.88888888888889	noA	noA	0.8547008547008548	noA	0.0	noA	noA	0.0	0.0	noA	noA	noA	noA
NM_000048.4(ASL)c.578GtoA(p.Arg193Gln)Position3	GCAGATCAATGTCCTGCCCC	TGG	AGACTCTGAGCGGCTGCTGGAGGTGCGGAAGCAGATCAATGTCCTGCCCCTGGGGAGGTGGGTGAGGCTCCAGTGCCCCGAGG	3	26.8554	noA	noA	17.597551644988524	noA	24.71308339709258	noA	noA	21.27008416220352	1.0711553175210407	noA	noA	noA	noA	noA	noA	noA	noA	noA	noA	noA
NM_000048.4(ASL)c.578GtoA(p.Arg193Gln)Position4	AGCAGATCAATGTCCTGCCC	CTG	GAGACTCTGAGCGGCTGCTGGAGGTGCGGAAGCAGATCAATGTCCTGCCCCTGGGGAGGTGGGTGAGGCTCCAGTGCCCCGAG	4	18.4962	0.0	noA	noA	13.383458646616543	noA	13.233082706766917	noA	noA	5.864661654135339	0.0	noA	noA	noA	noA	noA	noA	noA	noA	noA	noA
NM_000048.4(ASL)c.578GtoA(p.Arg193Gln)Position5	AAGCAGATCAATGTCCTGCC	CCT	CGAGACTCTGAGCGGCTGCTGGAGGTGCGGAAGCAGATCAATGTCCTGCCCCTGGGGAGGTGGGTGAGGCTCCAGTGCCCCGA	5	12.31	0.0	0.0	noA	noA	11.55015197568389	noA	2.127659574468085	noA	noA	0.4559270516717325	0.0	noA	noA	noA	noA	noA	noA	noA	noA	noA
NM_000048.4(ASL)c.578GtoA(p.Arg193Gln)Position9	GCGGAAGCAGATCAATGTCC	TGC	GACCCGAGACTCTGAGCGGCTGCTGGAGGTGCGGAAGCAGATCAATGTCCTGCCCCTGGGGAGGTGGGTGAGGCTCCAGTGCC	9	23.2172	noA	noA	noA	noA	21.393034825870647	21.06135986733002	noA	noA	9.45273631840796	noA	4.975124378109453	noA	noA	0.0	0.0	noA	noA	noA	noA	noA
NM_000048.4(ASL)c.602+1GtoAPosition5	GGAGATGGGTGAGGCTCCAG	TGC	TGCGGAAGCGGATCAATGTCCTGCCCCTGGGGAGATGGGTGAGGCTCCAGTGCCCCGAGGGCCTGGTGGGGGTGGCTGCTGCA	5	22.3881	noA	noA	21.791044776119403	noA	21.791044776119403	noA	noA	noA	noA	noA	noA	0.0	noA	noA	noA	noA	noA	noA	0.0	noA
NM_000048.4(ASL)c.602+1GtoAPosition6	GGGAGATGGGTGAGGCTCCA	GTG	GTGCGGAAGCGGATCAATGTCCTGCCCCTGGGGAGATGGGTGAGGCTCCAGTGCCCCGAGGGCCTGGTGGGGGTGGCTGCTGC	6	23.7062	noA	noA	noA	22.70450751252087	noA	23.706176961602672	noA	noA	noA	noA	noA	noA	0.0	noA	noA	noA	noA	noA	noA	0.0
NM_000048.4(ASL)c.602+1GtoAPosition7	GGGGAGATGGGTGAGGCTCC	AGT	GGTGCGGAAGCGGATCAATGTCCTGCCCCTGGGGAGATGGGTGAGGCTCCAGTGCCCCGAGGGCCTGGTGGGGGTGGCTGCTG	7	21.6418	noA	noA	noA	noA	21.19402985074627	noA	19.701492537313435	noA	noA	noA	noA	noA	noA	0.0	noA	noA	noA	noA	noA	noA
NM_000048.4(ASL)c.602+1GtoAPosition8	TGGGGAGATGGGTGAGGCTC	CAG	AGGTGCGGAAGCGGATCAATGTCCTGCCCCTGGGGAGATGGGTGAGGCTCCAGTGCCCCGAGGGCCTGGTGGGGGTGGCTGCT	8	27.821	noA	noA	noA	noA	noA	27.33463035019455	noA	21.20622568093385	noA	noA	noA	noA	noA	noA	0.0	noA	noA	noA	noA	noA
NM_000048.4(ASL)c.602+1GtoAPosition9	CTGGGGAGATGGGTGAGGCT	CCA	GAGGTGCGGAAGCGGATCAATGTCCTGCCCCTGGGGAGATGGGTGAGGCTCCAGTGCCCCGAGGGCCTGGTGGGGGTGGCTGC	9	22.5758	noA	noA	noA	noA	noA	noA	22.575757575757578	noA	3.0303030303030303	noA	noA	noA	noA	noA	noA	0.0	noA	noA	noA	noA
NM_000048.4(ASL)c.637CtoT(p.Arg213Ter)Position4	CTCAGTCCACACCCAGGGGA	TTG	GGCAGGACGTCTCACCTGCTCGGAGCAGCTCTCAGTCCACACCCAGGGGATTGCCTGCAATGGCCCCACTGCAGGGACAGGGA	4	21.0458	noA	noA	noA	16.07843137254902	noA	noA	noA	noA	9.542483660130719	noA	14.77124183006536	noA	noA	noA	0.0	noA	noA	noA	noA	0.0
NM_000048.4(ASL)c.637CtoT(p.Arg213Ter)Position6	CTCTCAGTCCACACCCAGGG	GAT	GGGGCAGGACGTCTCACCTGCTCGGAGCAGCTCTCAGTCCACACCCAGGGGATTGCCTGCAATGGCCCCACTGCAGGGACAGG	6	28.4759	noA	noA	noA	noA	noA	27.807486631016044	noA	noA	noA	noA	14.304812834224597	noA	4.010695187165775	noA	noA	noA	0.0	noA	noA	noA
NM_000048.4(ASL)c.637CtoT(p.Arg213Ter)Position7	GCTCTCAGTCCACACCCAGG	GGA	AGGGGCAGGACGTCTCACCTGCTCGGAGCAGCTCTCAGTCCACACCCAGGGGATTGCCTGCAATGGCCCCACTGCAGGGACAG	7	26.4	noA	noA	noA	noA	noA	noA	23.799999999999997	noA	noA	noA	noA	14.499999999999998	noA	2.4	noA	noA	noA	0.0	noA	noA
NM_000048.4(ASL)c.637CtoT(p.Arg213Ter)Position8	AGCTCTCAGTCCACACCCAG	GGG	GAGGGGCAGGACGTCTCACCTGCTCGGAGCAGCTCTCAGTCCACACCCAGGGGATTGCCTGCAATGGCCCCACTGCAGGGACA	8	17.9819	0.9055627425614489	noA	noA	noA	noA	noA	noA	17.72315653298836	noA	noA	noA	noA	1.6817593790426906	noA	0.38809831824062097	noA	noA	noA	0.258732212160414	noA
NM_000048.4(ASL)c.637CtoT(p.Arg213Ter)Position9	CAGCTCTCAGTCCACACCCA	GGG	GGAGGGGCAGGACGTCTCACCTGCTCGGAGCAGCTCTCAGTCCACACCCAGGGGATTGCCTGCAATGGCCCCACTGCAGGGAC	9	20.662	noA	17.45235707121364	noA	noA	noA	noA	noA	noA	14.744232698094283	noA	noA	noA	noA	0.6018054162487462	noA	0.3009027081243731	noA	noA	noA	0.0
NM_000048.4(ASL)c.649CtoT(p.Arg217Ter)Position3	TCAGAGCAGCTCTCGGTCCA	CAC	TGGGGAGGAGGGGCAGGACGTCTCACCTGCTCAGAGCAGCTCTCGGTCCACACCCAGGGGATTGCCTGCAATGGCCCCACTGC	3	27.2727	noA	noA	12.03585147247119	noA	27.01664532650448	noA	noA	26.76056338028169	noA	noA	noA	noA	noA	noA	noA	noA	noA	noA	noA	0.0
NM_000048.4(ASL)c.649CtoT(p.Arg217Ter)Position4	CTCAGAGCAGCTCTCGGTCC	ACA	CTGGGGAGGAGGGGCAGGACGTCTCACCTGCTCAGAGCAGCTCTCGGTCCACACCCAGGGGATTGCCTGCAATGGCCCCACTG	4	27.7827	noA	noA	noA	26.090828138913626	noA	23.68655387355298	noA	noA	12.19946571682992	noA	noA	noA	noA	noA	noA	noA	noA	noA	noA	noA
NM_000048.4(ASL)c.649CtoT(p.Arg217Ter)Position5	GCTCAGAGCAGCTCTCGGTC	CAC	CCTGGGGAGGAGGGGCAGGACGTCTCACCTGCTCAGAGCAGCTCTCGGTCCACACCCAGGGGATTGCCTGCAATGGCCCCACT	5	18.4358	noA	noA	noA	noA	18.435754189944134	noA	17.318435754189945	noA	noA	8.100558659217876	noA	noA	noA	noA	noA	noA	noA	noA	noA	noA
NM_000048.4(ASL)c.649CtoT(p.Arg217Ter)Position6	TGCTCAGAGCAGCTCTCGGT	CCA	CCCTGGGGAGGAGGGGCAGGACGTCTCACCTGCTCAGAGCAGCTCTCGGTCCACACCCAGGGGATTGCCTGCAATGGCCCCAC	6	23.9454	noA	noA	noA	noA	noA	23.9454094292804	noA	9.553349875930522	noA	noA	3.225806451612903	noA	noA	noA	noA	noA	noA	noA	noA	noA
NM_000048.4(ASL)c.649CtoT(p.Arg217Ter)Position9	ACCTGCTCAGAGCAGCTCTC	GGT	TCTCCCTGGGGAGGAGGGGCAGGACGTCTCACCTGCTCAGAGCAGCTCTCGGTCCACACCCAGGGGATTGCCTGCAATGGCCC	9	21.9842	3.494926719278467	noA	noA	noA	noA	noA	noA	noA	20.744081172491544	noA	3.3821871476888385	noA	noA	0.5636978579481398	noA	noA	noA	noA	noA	noA
NM_000048.4(ASL)c.735GtoA(p.Trp245Ter)Position10	CCTGTTCTGAGCTTCGCTGT	GCA	TGACTGGGAACCTTTTCTCCCAGCCGAGTTCCTGTTCTGAGCTTCGCTGTGCATGACCCATCTCAGCAGGATGGCCGAGGACC	10	4.64481	noA	noA	noA	noA	noA	noA	noA	noA	noA	1.639344262295082	noA	noA	noA	noA	noA	noA	noA	noA	noA	noA
NM_000048.4(ASL)c.735GtoA(p.Trp245Ter)Position11	TCCTGTTCTGAGCTTCGCTG	TGC	GTGACTGGGAACCTTTTCTCCCAGCCGAGTTCCTGTTCTGAGCTTCGCTGTGCATGACCCATCTCAGCAGGATGGCCGAGGAC	11	4.34084	noA	noA	noA	noA	noA	noA	noA	noA	noA	noA	0.482315112540193	noA	noA	noA	noA	noA	noA	noA	noA	noA
NM_000048.4(ASL)c.735GtoA(p.Trp245Ter)Position6	TTCTGAGCTTCGCTGTGCAT	GAC	TGGGAACCTTTTCTCCCAGCCGAGTTCCTGTTCTGAGCTTCGCTGTGCATGACCCATCTCAGCAGGATGGCCGAGGACCTCAT	6	24.6	noA	noA	noA	noA	noA	24.0	noA	noA	noA	noA	noA	noA	noA	noA	noA	noA	noA	noA	0.0	noA
NM_000048.4(ASL)c.735GtoA(p.Trp245Ter)Position7	GTTCTGAGCTTCGCTGTGCA	TGA	CTGGGAACCTTTTCTCCCAGCCGAGTTCCTGTTCTGAGCTTCGCTGTGCATGACCCATCTCAGCAGGATGGCCGAGGACCTCA	7	18.0812	noA	noA	noA	noA	noA	noA	16.605166051660518	noA	noA	noA	noA	noA	noA	noA	noA	noA	noA	noA	noA	0.0
NM_000048.4(ASL)c.735GtoA(p.Trp245Ter)Position9	CTGTTCTGAGCTTCGCTGTG	CAT	GACTGGGAACCTTTTCTCCCAGCCGAGTTCCTGTTCTGAGCTTCGCTGTGCATGACCCATCTCAGCAGGATGGCCGAGGACCT	9	6.57439	noA	noA	noA	noA	noA	noA	noA	noA	1.9031141868512111	noA	noA	noA	noA	noA	noA	noA	noA	noA	noA	noA
NM_000048.4(ASL)c.889CtoT(p.Arg297Trp)Position11	GCCTTGCTCCAGATCAGCTC	CAA	GCCTTGCTCACCCGCCCAAACACACGCCCAGCCTTGCTCCAGATCAGCTCCAAACTGTCGGGGTTTTTCTTCTGGGGCATCAG	11	6.10844	noA	noA	noA	noA	noA	noA	noA	noA	noA	noA	4.461221688400824	noA	0.9608785175017158	noA	noA	0.0	noA	noA	noA	noA
NM_000048.4(ASL)c.889CtoT(p.Arg297Trp)Position12	AGCCTTGCTCCAGATCAGCT	CCA	TGCCTTGCTCACCCGCCCAAACACACGCCCAGCCTTGCTCCAGATCAGCTCCAAACTGTCGGGGTTTTTCTTCTGGGGCATCA	12	0.993789	0.0	noA	noA	noA	noA	noA	noA	noA	noA	noA	noA	0.0	noA	0.0	noA	noA	0.0	noA	noA	noA
NM_000048.4(ASL)c.889CtoT(p.Arg297Trp)Position6	GCTCCAGATCAGCTCCAAAC	TGT	GCTCACCCGCCCAAACACACGCCCAGCCTTGCTCCAGATCAGCTCCAAACTGTCGGGGTTTTTCTTCTGGGGCATCAGGCTGC	6	22.006	noA	noA	noA	noA	noA	22.005988023952096	noA	20.209580838323355	noA	noA	5.9880239520958085	noA	noA	noA	noA	noA	0.0	0.0	0.0	noA
NM_000048.4(ASL)c.889CtoT(p.Arg297Trp)Position7	TGCTCCAGATCAGCTCCAAA	CTG	TGCTCACCCGCCCAAACACACGCCCAGCCTTGCTCCAGATCAGCTCCAAACTGTCGGGGTTTTTCTTCTGGGGCATCAGGCTG	7	18.018	noA	noA	noA	noA	noA	noA	17.417417417417415	noA	3.903903903903904	noA	noA	0.0	noA	noA	noA	noA	noA	0.0	0.0	0.0
NM_000048.4(ASL)c.889CtoT(p.Arg297Trp)Position8	TTGCTCCAGATCAGCTCCAA	ACT	TTGCTCACCCGCCCAAACACACGCCCAGCCTTGCTCCAGATCAGCTCCAAACTGTCGGGGTTTTTCTTCTGGGGCATCAGGCT	8	21.4797	noA	noA	noA	noA	noA	noA	noA	20.52505966587112	noA	3.579952267303103	noA	noA	0.0	noA	noA	noA	noA	noA	0.0	0.0
NM_000052.7(ATP7A)c.1639CtoT(p.Arg547Ter)Position3	TCAGATGAACTCTGCTATCA	TTG	TTCTATCACAGTGGCTCCAAATCCAAGTTCTCAGATGAACTCTGCTATCATTGGGGGTTGTATAACAGCAGGATTATACCTTA	3	20	noA	noA	7.894736842105263	noA	20.0	noA	noA	8.421052631578947	1.5789473684210527	noA	noA	noA	noA	noA	noA	noA	0.0	noA	noA	0.0
NM_000052.7(ATP7A)c.1639CtoT(p.Arg547Ter)Position5	TCTCAGATGAACTCTGCTAT	CAT	TTTTCTATCACAGTGGCTCCAAATCCAAGTTCTCAGATGAACTCTGCTATCATTGGGGGTTGTATAACAGCAGGATTATACCT	5	11.3208	noA	noA	noA	noA	11.320754716981133	noA	11.320754716981133	noA	noA	0.0	0.0	noA	noA	noA	noA	noA	noA	noA	0.0	noA
NM_000052.7(ATP7A)c.1639CtoT(p.Arg547Ter)Position6	TTCTCAGATGAACTCTGCTA	TCA	ATTTTCTATCACAGTGGCTCCAAATCCAAGTTCTCAGATGAACTCTGCTATCATTGGGGGTTGTATAACAGCAGGATTATACC	6	28.9855	noA	noA	noA	noA	noA	28.985507246376812	noA	26.570048309178745	noA	noA	0.0	0.0	noA	noA	noA	noA	noA	noA	noA	0.0
NM_000052.7(ATP7A)c.1639CtoT(p.Arg547Ter)Position8	AGTTCTCAGATGAACTCTGC	TAT	GCATTTTCTATCACAGTGGCTCCAAATCCAAGTTCTCAGATGAACTCTGCTATCATTGGGGGTTGTATAACAGCAGGATTATA	8	8.52273	0.0	noA	noA	noA	noA	noA	noA	8.522727272727272	noA	0.0	noA	noA	0.0	0.0	noA	noA	noA	noA	noA	noA
NM_000052.7(ATP7A)c.1639CtoT(p.Arg547Ter)Position9	AAGTTCTCAGATGAACTCTG	CTA	AGCATTTTCTATCACAGTGGCTCCAAATCCAAGTTCTCAGATGAACTCTGCTATCATTGGGGGTTGTATAACAGCAGGATTAT	9	1.5748	0.0	0.0	noA	noA	noA	noA	noA	noA	0.0	noA	0.0	noA	noA	0.0	0.0	noA	noA	noA	noA	noA
NM_000052.7(ATP7A)c.3294+1GtoAPosition4	CAGATACATTTTTTTCCTCT	TGT	CTAGGAACAGCCATAACCAAATATTGCAAACAGATACATTTTTTTCCTCTTGTTTATTAGTGTAGTCATCTCCTGTAGGAATT	4	1.2987	noA	0.0	noA	0.0	noA	1.2987012987012987	noA	0.0	noA	noA	noA	noA	noA	noA	noA	noA	noA	noA	noA	noA
NM_000052.7(ATP7A)c.3294+1GtoAPosition5	ACAGATACATTTTTTTCCTC	TTG	TCTAGGAACAGCCATAACCAAATATTGCAAACAGATACATTTTTTTCCTCTTGTTTATTAGTGTAGTCATCTCCTGTAGGAAT	5	0.744417	0.0	noA	0.0	noA	0.0	noA	0.0	noA	0.0	noA	noA	noA	noA	noA	noA	noA	noA	noA	noA	noA
NM_000052.7(ATP7A)c.3294+1GtoAPosition7	AAACAGATACATTTTTTTCC	TCT	CCTCTAGGAACAGCCATAACCAAATATTGCAAACAGATACATTTTTTTCCTCTTGTTTATTAGTGTAGTCATCTCCTGTAGGA	7	3.38983	0.0	0.0	0.0	noA	0.0	noA	0.0	noA	0.0	noA	0.0	noA	noA	noA	noA	noA	noA	noA	noA	noA
NM_000052.7(ATP7A)c.3294+1GtoAPosition9	GCAAACAGATACATTTTTTT	CCT	ACCCTCTAGGAACAGCCATAACCAAATATTGCAAACAGATACATTTTTTTCCTCTTGTTTATTAGTGTAGTCATCTCCTGTAG	9	0	noA	noA	0.0	0.0	0.0	noA	0.0	noA	0.0	noA	0.0	noA	0.0	noA	noA	noA	noA	noA	noA	noA
NM_000052.7(ATP7A)c.4006-1GtoAPosition4	TTAAAATGATCTTCTGGATG	TAG	CTCTTACTAATATCACAAATATTTCTGTTCTTAAAATGATCTTCTGGATGTAGTGGCAAGTATTGACTTATCAAGAAAGACAG	4	20.283	noA	noA	4.245283018867925	4.245283018867925	15.566037735849056	20.28301886792453	noA	noA	3.7735849056603774	noA	noA	noA	noA	noA	noA	noA	noA	0.0	noA	noA
NM_000052.7(ATP7A)c.4006-1GtoAPosition5	CTTAAAATGATCTTCTGGAT	GTA	TCTCTTACTAATATCACAAATATTTCTGTTCTTAAAATGATCTTCTGGATGTAGTGGCAAGTATTGACTTATCAAGAAAGACA	5	22.7586	noA	noA	noA	22.758620689655174	22.758620689655174	22.758620689655174	21.379310344827587	noA	noA	6.206896551724138	noA	noA	noA	noA	noA	noA	noA	noA	0.0	noA
NM_000052.7(ATP7A)c.4006-1GtoAPosition6	TCTTAAAATGATCTTCTGGA	TGT	GTCTCTTACTAATATCACAAATATTTCTGTTCTTAAAATGATCTTCTGGATGTAGTGGCAAGTATTGACTTATCAAGAAAGAC	6	20.1258	noA	noA	noA	noA	20.125786163522015	15.09433962264151	10.69182389937107	6.289308176100629	noA	noA	0.0	noA	noA	noA	noA	noA	noA	noA	noA	0.0
NM_000052.7(ATP7A)c.4006-1GtoAPosition7	TTCTTAAAATGATCTTCTGG	ATG	AGTCTCTTACTAATATCACAAATATTTCTGTTCTTAAAATGATCTTCTGGATGTAGTGGCAAGTATTGACTTATCAAGAAAGA	7	20	noA	noA	noA	noA	noA	17.435897435897434	7.6923076923076925	2.564102564102564	0.0	noA	noA	0.0	noA	noA	noA	noA	noA	noA	noA	noA
NM_000052.7(ATP7A)c.4006-1GtoAPosition8	GTTCTTAAAATGATCTTCTG	GAT	GAGTCTCTTACTAATATCACAAATATTTCTGTTCTTAAAATGATCTTCTGGATGTAGTGGCAAGTATTGACTTATCAAGAAAG	8	31.7536	noA	noA	noA	noA	noA	noA	31.753554502369667	16.113744075829384	8.056872037914692	4.265402843601896	noA	noA	0.0	noA	noA	noA	noA	noA	noA	noA
NM_000053.4(ATP7B)c.1063CtoT(p.Gln355Ter)Position11	CATGTGCCCTAGACCTGGTT	TCT	ATGCCGGCAATGGCAATCAGAGTGGTACTGCATGTGCCCTAGACCTGGTTTCTCGGTGGGGAGCCAGGGGAATGAGAACTGGA	11	3.92562	noA	1.4462809917355373	noA	noA	noA	noA	noA	noA	noA	noA	0.6198347107438017	noA	0.0	noA	noA	noA	noA	noA	noA	noA
NM_000053.4(ATP7B)c.1063CtoT(p.Gln355Ter)Position5	CCCTAGACCTGGTTTCTCGG	TGG	GCAATGGCAATCAGAGTGGTACTGCATGTGCCCTAGACCTGGTTTCTCGGTGGGGAGCCAGGGGAATGAGAACTGGAAGACCT	5	23.9609	noA	noA	noA	noA	23.96088019559902	noA	23.4718826405868	noA	noA	noA	noA	noA	noA	noA	noA	noA	noA	noA	noA	noA
NM_000053.4(ATP7B)c.1063CtoT(p.Gln355Ter)Position6	GCCCTAGACCTGGTTTCTCG	GTG	GGCAATGGCAATCAGAGTGGTACTGCATGTGCCCTAGACCTGGTTTCTCGGTGGGGAGCCAGGGGAATGAGAACTGGAAGACC	6	29.3403	noA	noA	noA	noA	noA	28.993055555555557	noA	16.319444444444446	noA	noA	noA	noA	noA	noA	noA	noA	noA	noA	noA	noA
NM_000053.4(ATP7B)c.1063CtoT(p.Gln355Ter)Position7	TGCCCTAGACCTGGTTTCTC	GGT	CGGCAATGGCAATCAGAGTGGTACTGCATGTGCCCTAGACCTGGTTTCTCGGTGGGGAGCCAGGGGAATGAGAACTGGAAGAC	7	24.4	noA	noA	noA	noA	noA	noA	24.4	noA	12.0	noA	noA	noA	noA	noA	noA	noA	noA	noA	noA	noA
NM_000053.4(ATP7B)c.1063CtoT(p.Gln355Ter)Position8	GTGCCCTAGACCTGGTTTCT	CGG	CCGGCAATGGCAATCAGAGTGGTACTGCATGTGCCCTAGACCTGGTTTCTCGGTGGGGAGCCAGGGGAATGAGAACTGGAAGA	8	16.092	noA	noA	noA	noA	noA	noA	noA	16.091954022988507	noA	0.7662835249042145	noA	noA	noA	noA	noA	noA	noA	noA	noA	noA
NM_000053.4(ATP7B)c.1531CtoT(p.Gln511Ter)Position3	CTACAGATTCCTTTCTATGT	TAG	CATGGGCGTTCATCTCTTACCAGCTTCTTTCTACAGATTCCTTTCTATGTTAGACACACAGGATGCACAGGTCATGCCTTTGA	3	30.8943	noA	noA	23.78048780487805	noA	30.284552845528456	noA	28.04878048780488	noA	noA	noA	noA	noA	noA	noA	noA	noA	0.40650406504065045	noA	noA	noA
NM_000053.4(ATP7B)c.1531CtoT(p.Gln511Ter)Position4	TCTACAGATTCCTTTCTATG	TTA	ACATGGGCGTTCATCTCTTACCAGCTTCTTTCTACAGATTCCTTTCTATGTTAGACACACAGGATGCACAGGTCATGCCTTTG	4	26.7213	noA	noA	noA	23.442622950819672	noA	25.573770491803277	noA	12.622950819672132	noA	noA	noA	noA	noA	noA	noA	noA	noA	0.0	noA	noA
NM_000053.4(ATP7B)c.1531CtoT(p.Gln511Ter)Position6	TTTCTACAGATTCCTTTCTA	TGT	CAACATGGGCGTTCATCTCTTACCAGCTTCTTTCTACAGATTCCTTTCTATGTTAGACACACAGGATGCACAGGTCATGCCTT	6	29.7521	noA	noA	noA	noA	noA	29.75206611570248	noA	25.6198347107438	noA	9.366391184573002	noA	noA	noA	noA	noA	noA	noA	noA	noA	0.0
NM_000053.4(ATP7B)c.1531CtoT(p.Gln511Ter)Position7	CTTTCTACAGATTCCTTTCT	ATG	TCAACATGGGCGTTCATCTCTTACCAGCTTCTTTCTACAGATTCCTTTCTATGTTAGACACACAGGATGCACAGGTCATGCCT	7	32.8244	noA	noA	noA	noA	noA	noA	32.82442748091603	noA	16.539440203562343	noA	5.597964376590331	noA	noA	noA	noA	noA	noA	noA	noA	noA
NM_000053.4(ATP7B)c.1531CtoT(p.Gln511Ter)Position8	TCTTTCTACAGATTCCTTTC	TAT	TTCAACATGGGCGTTCATCTCTTACCAGCTTCTTTCTACAGATTCCTTTCTATGTTAGACACACAGGATGCACAGGTCATGCC	8	26.2255	noA	noA	noA	noA	noA	noA	noA	25.0	noA	6.372549019607843	noA	1.2254901960784315	noA	noA	noA	noA	noA	noA	noA	noA
NM_000053.4(ATP7B)c.1639CtoT(p.Gln547Ter)Position10	CCAGGTCCTAGATGAACTGA	GCT	CGTAGTCCTCCATGACTGCTGCCTCAAAACCCAGGTCCTAGATGAACTGAGCTATCTCGAGGGGCTGGATGACCTCTGGGTCA	10	7.39884	noA	noA	4.393063583815029	noA	noA	noA	noA	noA	noA	3.4682080924855487	noA	0.0	noA	noA	0.0	0.0	noA	noA	noA	0.0
NM_000053.4(ATP7B)c.1639CtoT(p.Gln547Ter)Position3	CTAGATGAACTGAGCTATCT	CGA	CTCCATGACTGCTGCCTCAAAACCCAGGTCCTAGATGAACTGAGCTATCTCGAGGGGCTGGATGACCTCTGGGTCATACTTGA	3	20.2279	noA	noA	6.267806267806268	noA	18.51851851851852	noA	noA	8.547008547008547	7.6923076923076925	noA	noA	noA	0.5698005698005698	noA	noA	noA	0.0	noA	noA	noA
NM_000053.4(ATP7B)c.1639CtoT(p.Gln547Ter)Position6	GTCCTAGATGAACTGAGCTA	TCT	GTCCTCCATGACTGCTGCCTCAAAACCCAGGTCCTAGATGAACTGAGCTATCTCGAGGGGCTGGATGACCTCTGGGTCATACT	6	17.25	noA	noA	noA	noA	noA	17.25	noA	9.0	noA	noA	0.0	0.0	noA	noA	noA	0.0	noA	noA	noA	0.0
NM_000053.4(ATP7B)c.1639CtoT(p.Gln547Ter)Position8	AGGTCCTAGATGAACTGAGC	TAT	TAGTCCTCCATGACTGCTGCCTCAAAACCCAGGTCCTAGATGAACTGAGCTATCTCGAGGGGCTGGATGACCTCTGGGTCATA	8	21.3018	0.0	noA	noA	noA	noA	noA	noA	21.301775147928996	noA	1.183431952662722	noA	noA	0.0	0.0	noA	noA	noA	0.0	noA	noA
NM_000053.4(ATP7B)c.1639CtoT(p.Gln547Ter)Position9	CAGGTCCTAGATGAACTGAG	CTA	GTAGTCCTCCATGACTGCTGCCTCAAAACCCAGGTCCTAGATGAACTGAGCTATCTCGAGGGGCTGGATGACCTCTGGGTCAT	9	14.881	noA	0.17006802721088435	noA	noA	noA	noA	noA	noA	14.370748299319727	noA	0.25510204081632654	noA	noA	0.0	0.0	noA	noA	noA	0.0	noA
NM_000053.4(ATP7B)c.1708-1GtoAPosition3	CAAATCACAGGGATGACCTG	CGC	GGTCTGTGGGATTCTTGCCATCCTGTGTTGCAAATCACAGGGATGACCTGCGCGTCCTGTGTCCACAACATAGAGTCCAAACT	3	27.9035	noA	21.87028657616893	15.837104072398189	23.68024132730015	noA	noA	27.601809954751133	noA	15.686274509803921	noA	noA	noA	0.0	noA	noA	0.0	noA	noA	noA	noA
NM_000053.4(ATP7B)c.1708-1GtoAPosition5	TGCAAATCACAGGGATGACC	TGC	TGGGTCTGTGGGATTCTTGCCATCCTGTGTTGCAAATCACAGGGATGACCTGCGCGTCCTGTGTCCACAACATAGAGTCCAAA	5	17.5758	noA	noA	noA	17.575757575757574	15.757575757575756	15.454545454545453	noA	noA	13.636363636363635	noA	8.787878787878787	noA	noA	noA	0.0	noA	noA	0.9090909090909091	noA	noA
NM_000053.4(ATP7B)c.1708-1GtoAPosition6	TTGCAAATCACAGGGATGAC	CTG	CTGGGTCTGTGGGATTCTTGCCATCCTGTGTTGCAAATCACAGGGATGACCTGCGCGTCCTGTGTCCACAACATAGAGTCCAA	6	26.5837	noA	noA	noA	noA	25.339366515837103	18.32579185520362	17.194570135746606	noA	noA	5.88235294117647	noA	2.262443438914027	noA	noA	noA	0.0	noA	noA	0.0	noA
NM_000053.4(ATP7B)c.1708-1GtoAPosition7	GTTGCAAATCACAGGGATGA	CCT	CCTGGGTCTGTGGGATTCTTGCCATCCTGTGTTGCAAATCACAGGGATGACCTGCGCGTCCTGTGTCCACAACATAGAGTCCA	7	17.9245	noA	noA	noA	noA	noA	16.9811320754717	10.966981132075473	7.783018867924528	noA	noA	7.665094339622641	noA	0.8254716981132075	noA	noA	noA	0.0	noA	noA	0.0
NM_000053.4(ATP7B)c.1708-1GtoAPosition9	GTGTTGCAAATCACAGGGAT	GAC	ATCCTGGGTCTGTGGGATTCTTGCCATCCTGTGTTGCAAATCACAGGGATGACCTGCGCGTCCTGTGTCCACAACATAGAGTC	9	24.269	noA	noA	noA	noA	noA	noA	noA	22.807017543859647	10.818713450292398	4.385964912280701	noA	noA	0.5847953216374269	noA	0.0	noA	noA	noA	0.0	noA
NM_000053.4(ATP7B)c.1772GtoA(p.Gly591Asp)Position11	AGGACAAATGACATCACTTA	TGC	TGTGTCCACAACATAGAGTCCAAACTCACGAGGACAAATGACATCACTTATGCCTCCGTTGCCCTTGCCACCAGCAAAGCCCT	11	25	0.0	noA	noA	22.8125	noA	25.0	20.3125	15.937499999999998	noA	noA	1.5625	noA	0.9375	noA	noA	0.0	noA	noA	noA	0.0
NM_000053.4(ATP7B)c.1772GtoA(p.Gly591Asp)Position12	GAGGACAAATGACATCACTT	ATG	CTGTGTCCACAACATAGAGTCCAAACTCACGAGGACAAATGACATCACTTATGCCTCCGTTGCCCTTGCCACCAGCAAAGCCC	12	29.375	noA	0.0	noA	noA	28.958333333333336	noA	29.375	14.166666666666666	6.041666666666667	noA	noA	0.0	noA	0.0	noA	noA	0.0	noA	noA	noA
NM_000053.4(ATP7B)c.1772GtoA(p.Gly591Asp)Position3	TGACATCACTTATGCCTCCG	TTG	CAACATAGAGTCCAAACTCACGAGGACAAATGACATCACTTATGCCTCCGTTGCCCTTGCCACCAGCAAAGCCCTTGTTAAGT	3	14.2857	noA	noA	1.1764705882352942	noA	13.277310924369749	noA	noA	4.033613445378151	noA	noA	noA	0.0	noA	noA	noA	noA	noA	noA	noA	noA
NM_000053.4(ATP7B)c.1772GtoA(p.Gly591Asp)Position5	AATGACATCACTTATGCCTC	CGT	CACAACATAGAGTCCAAACTCACGAGGACAAATGACATCACTTATGCCTCCGTTGCCCTTGCCACCAGCAAAGCCCTTGTTAA	5	23.7981	0.0	0.4807692307692308	noA	noA	17.78846153846154	noA	17.78846153846154	noA	noA	0.9615384615384616	noA	noA	noA	0.0	noA	noA	noA	noA	noA	noA
NM_000053.4(ATP7B)c.1772GtoA(p.Gly591Asp)Position9	GACAAATGACATCACTTATG	CCT	TGTCCACAACATAGAGTCCAAACTCACGAGGACAAATGACATCACTTATGCCTCCGTTGCCCTTGCCACCAGCAAAGCCCTTG	9	23.8768	noA	0.6418485237483954	noA	23.106546854942234	15.40436456996149	10.141206675224646	noA	noA	0.5134788189987163	noA	0.8985879332477535	noA	noA	0.0	noA	noA	noA	0.0	noA	noA
NM_000053.4(ATP7B)c.1847GtoA(p.Arg616Gln)Position10	TCGGTCCACAGGATATTATC	AAA	AAGCCCTTGTTAAGTTTGACCCGGAAATTATCGGTCCACAGGATATTATCAAAATTATTGAGGTAAGTAATTCATTAAAAAAT	10	16.9811	noA	noA	noA	noA	noA	noA	noA	16.9811320754717	noA	4.40251572327044	noA	noA	0.0	noA	0.0	noA	noA	0.0	noA	noA
NM_000053.4(ATP7B)c.1847GtoA(p.Arg616Gln)Position11	ATCGGTCCACAGGATATTAT	CAA	AAAGCCCTTGTTAAGTTTGACCCGGAAATTATCGGTCCACAGGATATTATCAAAATTATTGAGGTAAGTAATTCATTAAAAAA	11	4.60526	0.0	noA	noA	noA	noA	noA	noA	noA	2.631578947368421	noA	3.289473684210526	noA	noA	0.0	noA	0.0	noA	noA	0.0	noA
NM_000053.4(ATP7B)c.1847GtoA(p.Arg616Gln)Position12	TATCGGTCCACAGGATATTA	TCA	CAAAGCCCTTGTTAAGTTTGACCCGGAAATTATCGGTCCACAGGATATTATCAAAATTATTGAGGTAAGTAATTCATTAAAAA	12	0	noA	0.0	noA	noA	noA	noA	noA	noA	noA	0.0	noA	0.0	noA	noA	0.0	noA	0.0	noA	noA	0.0
NM_000053.4(ATP7B)c.1847GtoA(p.Arg616Gln)Position5	CCACAGGATATTATCAAAAT	TAT	CTTGTTAAGTTTGACCCGGAAATTATCGGTCCACAGGATATTATCAAAATTATTGAGGTAAGTAATTCATTAAAAAATTGTAG	5	0	noA	noA	0.0	noA	0.0	noA	noA	0.0	noA	0.0	noA	noA	0.0	noA	noA	0.0	0.0	0.0	0.0	noA
NM_000053.4(ATP7B)c.1847GtoA(p.Arg616Gln)Position6	TCCACAGGATATTATCAAAA	TTA	CCTTGTTAAGTTTGACCCGGAAATTATCGGTCCACAGGATATTATCAAAATTATTGAGGTAAGTAATTCATTAAAAAATTGTA	6	2.45399	noA	noA	noA	0.0	noA	2.4539877300613497	noA	noA	0.0	noA	0.0	noA	noA	0.0	noA	noA	0.0	0.0	0.0	0.0
NM_000053.4(ATP7B)c.2038CtoT(p.Gln680Ter)Position3	CTAGTGGGGCTCGTTGCTGG	GTA	TGGAATGATGTTGTGGTCCAGGACCATGGACTAGTGGGGCTCGTTGCTGGGTATCAGCATATAGATCATTAAGGCCATGACAG	3	24.2331	noA	noA	23.619631901840492	noA	noA	noA	noA	noA	noA	noA	noA	noA	noA	noA	noA	noA	noA	noA	noA	noA
NM_000053.4(ATP7B)c.2038CtoT(p.Gln680Ter)Position4	ACTAGTGGGGCTCGTTGCTG	GGT	CTGGAATGATGTTGTGGTCCAGGACCATGGACTAGTGGGGCTCGTTGCTGGGTATCAGCATATAGATCATTAAGGCCATGACA	4	34.8837	3.10077519379845	noA	noA	34.883720930232556	noA	noA	noA	noA	noA	noA	noA	noA	noA	noA	noA	noA	noA	noA	noA	noA
NM_000053.4(ATP7B)c.2038CtoT(p.Gln680Ter)Position5	GACTAGTGGGGCTCGTTGCT	GGG	CCTGGAATGATGTTGTGGTCCAGGACCATGGACTAGTGGGGCTCGTTGCTGGGTATCAGCATATAGATCATTAAGGCCATGAC	5	30.897	noA	20.930232558139537	noA	noA	30.564784053156146	noA	noA	noA	noA	noA	noA	noA	noA	noA	noA	noA	noA	noA	noA	noA
NM_000053.4(ATP7B)c.2038CtoT(p.Gln680Ter)Position6	GGACTAGTGGGGCTCGTTGC	TGG	TCCTGGAATGATGTTGTGGTCCAGGACCATGGACTAGTGGGGCTCGTTGCTGGGTATCAGCATATAGATCATTAAGGCCATGA	6	24.173	noA	noA	17.302798982188293	noA	noA	22.137404580152673	noA	noA	noA	noA	noA	noA	noA	noA	noA	noA	noA	noA	noA	noA
NM_000053.4(ATP7B)c.2038CtoT(p.Gln680Ter)Position7	TGGACTAGTGGGGCTCGTTG	CTG	GTCCTGGAATGATGTTGTGGTCCAGGACCATGGACTAGTGGGGCTCGTTGCTGGGTATCAGCATATAGATCATTAAGGCCATG	7	26.455	noA	noA	noA	23.28042328042328	noA	noA	24.6031746031746	noA	noA	noA	noA	noA	noA	noA	noA	noA	noA	noA	noA	noA
NM_000053.4(ATP7B)c.2071GtoA(p.Gly691Arg)Position4	CCAAGACTGTCCATTCTAAA	TCT	CAGTCCATGGTCCTGGACCACAACATCATTCCAAGACTGTCCATTCTAAATCTCATCTTCTTTATCTTGTGTACCTTTGTCCA	4	19.3662	noA	noA	4.225352112676056	5.28169014084507	noA	19.366197183098592	noA	noA	noA	noA	noA	noA	0.0	noA	noA	noA	noA	0.0	0.0	0.0
NM_000053.4(ATP7B)c.2071GtoA(p.Gly691Arg)Position6	TTCCAAGACTGTCCATTCTA	AAT	ACCAGTCCATGGTCCTGGACCACAACATCATTCCAAGACTGTCCATTCTAAATCTCATCTTCTTTATCTTGTGTACCTTTGTC	6	24.7283	noA	noA	noA	noA	21.467391304347828	19.83695652173913	noA	20.652173913043477	noA	noA	noA	noA	noA	noA	0.0	noA	noA	noA	noA	0.0
NM_000053.4(ATP7B)c.2071GtoA(p.Gly691Arg)Position7	ATTCCAAGACTGTCCATTCT	AAA	CACCAGTCCATGGTCCTGGACCACAACATCATTCCAAGACTGTCCATTCTAAATCTCATCTTCTTTATCTTGTGTACCTTTGT	7	29.1399	0.6418485237483954	noA	noA	noA	noA	25.288831835686775	17.715019255455715	noA	9.884467265725288	noA	noA	noA	noA	noA	noA	0.0	noA	noA	noA	noA
NM_000053.4(ATP7B)c.2071GtoA(p.Gly691Arg)Position8	CATTCCAAGACTGTCCATTC	TAA	CCACCAGTCCATGGTCCTGGACCACAACATCATTCCAAGACTGTCCATTCTAAATCTCATCTTCTTTATCTTGTGTACCTTTG	8	25.9511	noA	1.6304347826086956	noA	noA	noA	noA	21.603260869565215	6.7934782608695645	noA	2.8532608695652173	noA	noA	noA	noA	noA	noA	0.0	noA	noA	noA
NM_000053.4(ATP7B)c.2071GtoA(p.Gly691Arg)Position9	TCATTCCAAGACTGTCCATT	CTA	CCCACCAGTCCATGGTCCTGGACCACAACATCATTCCAAGACTGTCCATTCTAAATCTCATCTTCTTTATCTTGTGTACCTTT	9	5.42797	noA	noA	1.8789144050104383	noA	noA	noA	noA	0.0	0.0	noA	0.0	noA	noA	noA	noA	noA	noA	0.0	noA	noA
NM_000053.4(ATP7B)c.2122-1GtoAPosition4	TCAACTCCTCGGTGGGTGGT	ACT	CTTGCTGGCAGCCTTCACTGTCCTTGTCTTTCAACTCCTCGGTGGGTGGTACTTCTACGTTCAGGCCTACAAATCTCTGAGAC	4	10.0414	noA	noA	5.797101449275362	8.385093167701864	noA	noA	noA	noA	noA	noA	noA	noA	noA	noA	noA	noA	noA	noA	noA	noA
NM_000053.4(ATP7B)c.2122-1GtoAPosition5	TTCAACTCCTCGGTGGGTGG	TAC	ACTTGCTGGCAGCCTTCACTGTCCTTGTCTTTCAACTCCTCGGTGGGTGGTACTTCTACGTTCAGGCCTACAAATCTCTGAGA	5	20.1517	noA	noA	noA	18.30985915492958	18.201516793066087	noA	noA	noA	noA	noA	noA	noA	noA	noA	noA	noA	noA	noA	noA	noA
NM_000053.4(ATP7B)c.2122-1GtoAPosition6	TTTCAACTCCTCGGTGGGTG	GTA	TACTTGCTGGCAGCCTTCACTGTCCTTGTCTTTCAACTCCTCGGTGGGTGGTACTTCTACGTTCAGGCCTACAAATCTCTGAG	6	3.2147	noA	noA	noA	noA	1.951779563719862	1.2629161882893225	noA	noA	noA	noA	noA	noA	noA	noA	noA	noA	noA	noA	noA	noA
NM_000053.4(ATP7B)c.2122-1GtoAPosition7	CTTTCAACTCCTCGGTGGGT	GGT	CTACTTGCTGGCAGCCTTCACTGTCCTTGTCTTTCAACTCCTCGGTGGGTGGTACTTCTACGTTCAGGCCTACAAATCTCTGA	7	28.032	noA	noA	noA	noA	noA	26.54462242562929	12.013729977116705	noA	noA	noA	noA	noA	noA	noA	noA	noA	noA	noA	noA	noA
NM_000053.4(ATP7B)c.2122-1GtoAPosition8	TCTTTCAACTCCTCGGTGGG	TGG	CCTACTTGCTGGCAGCCTTCACTGTCCTTGTCTTTCAACTCCTCGGTGGGTGGTACTTCTACGTTCAGGCCTACAAATCTCTG	8	27.6	noA	noA	noA	noA	noA	noA	26.93333333333333	4.3999999999999995	noA	noA	noA	noA	noA	noA	noA	noA	noA	noA	noA	noA
NM_000053.4(ATP7B)c.2128GtoA(p.Gly710Ser)Position11	TCAGCTCCTCAGTGGGTGGT	ACT	CTTGCTGGCAGCCTTCACTGTCCTTGTCTTTCAGCTCCTCAGTGGGTGGTACTTCTACGTTCAGGCCTACAAATCTCTGAGAC	11	18.6873	noA	noA	13.217866909753875	noA	noA	noA	noA	noA	noA	noA	11.121239744758432	noA	noA	noA	noA	noA	noA	noA	noA	noA
NM_000053.4(ATP7B)c.2128GtoA(p.Gly710Ser)Position4	CTCAGTGGGTGGTACTTCTA	CGT	GCAGCCTTCACTGTCCTTGTCTTTCAGCTCCTCAGTGGGTGGTACTTCTACGTTCAGGCCTACAAATCTCTGAGACACAGGTC	4	25.9217	noA	noA	noA	25.921658986175117	noA	noA	noA	noA	noA	noA	noA	noA	noA	4.723502304147465	noA	noA	noA	noA	noA	0.0
NM_000053.4(ATP7B)c.2128GtoA(p.Gly710Ser)Position6	TCCTCAGTGGGTGGTACTTC	TAC	TGGCAGCCTTCACTGTCCTTGTCTTTCAGCTCCTCAGTGGGTGGTACTTCTACGTTCAGGCCTACAAATCTCTGAGACACAGG	6	24.0602	noA	noA	noA	noA	noA	23.1203007518797	noA	noA	noA	noA	noA	noA	noA	noA	noA	1.1278195488721803	noA	noA	noA	noA
NM_000053.4(ATP7B)c.2128GtoA(p.Gly710Ser)Position7	CTCCTCAGTGGGTGGTACTT	CTA	CTGGCAGCCTTCACTGTCCTTGTCTTTCAGCTCCTCAGTGGGTGGTACTTCTACGTTCAGGCCTACAAATCTCTGAGACACAG	7	28.7709	noA	noA	noA	noA	noA	noA	28.49162011173184	noA	noA	noA	noA	noA	noA	noA	noA	noA	0.6983240223463687	noA	noA	noA
NM_000053.4(ATP7B)c.2128GtoA(p.Gly710Ser)Position8	GCTCCTCAGTGGGTGGTACT	TCT	GCTGGCAGCCTTCACTGTCCTTGTCTTTCAGCTCCTCAGTGGGTGGTACTTCTACGTTCAGGCCTACAAATCTCTGAGACACA	8	22.5597	noA	noA	noA	noA	noA	noA	noA	22.125813449023862	noA	noA	noA	noA	noA	noA	noA	noA	noA	0.43383947939262474	noA	noA
NM_000053.4(ATP7B)c.2131GtoA(p.Gly711Arg)Position10	CTCCTCGGTAGGTGGTACTT	CTA	CTGGCAGCCTTCACTGTCCTTGTCTTTCAGCTCCTCGGTAGGTGGTACTTCTACGTTCAGGCCTACAAATCTCTGAGACACAG	10	15.0033	noA	noA	noA	noA	noA	noA	noA	noA	noA	14.41617742987606	noA	noA	noA	noA	noA	noA	0.5218525766470972	noA	noA	noA
NM_000053.4(ATP7B)c.2131GtoA(p.Gly711Arg)Position11	GCTCCTCGGTAGGTGGTACT	TCT	GCTGGCAGCCTTCACTGTCCTTGTCTTTCAGCTCCTCGGTAGGTGGTACTTCTACGTTCAGGCCTACAAATCTCTGAGACACA	11	22.649	noA	noA	noA	noA	noA	noA	noA	noA	noA	noA	21.721854304635762	noA	noA	noA	noA	noA	noA	0.5298013245033113	noA	noA
NM_000053.4(ATP7B)c.2131GtoA(p.Gly711Arg)Position4	GGTAGGTGGTACTTCTACGT	TCA	GCCTTCACTGTCCTTGTCTTTCAGCTCCTCGGTAGGTGGTACTTCTACGTTCAGGCCTACAAATCTCTGAGACACAGGTCAGC	4	29.4498	noA	noA	noA	28.802588996763756	noA	noA	noA	noA	noA	noA	28.559870550161815	noA	noA	noA	noA	noA	0.24271844660194172	noA	noA	noA
NM_000053.4(ATP7B)c.2131GtoA(p.Gly711Arg)Position7	CTCGGTAGGTGGTACTTCTA	CGT	GCAGCCTTCACTGTCCTTGTCTTTCAGCTCCTCGGTAGGTGGTACTTCTACGTTCAGGCCTACAAATCTCTGAGACACAGGTC	7	22.4675	noA	noA	noA	noA	noA	noA	22.07792207792208	noA	noA	noA	noA	noA	noA	3.766233766233766	noA	noA	noA	noA	noA	0.0
NM_000053.4(ATP7B)c.2131GtoA(p.Gly711Arg)Position9	TCCTCGGTAGGTGGTACTTC	TAC	TGGCAGCCTTCACTGTCCTTGTCTTTCAGCTCCTCGGTAGGTGGTACTTCTACGTTCAGGCCTACAAATCTCTGAGACACAGG	9	21.12	noA	noA	noA	noA	noA	noA	noA	noA	20.32	noA	noA	noA	noA	noA	noA	0.48	noA	noA	noA	noA
NM_000053.4(ATP7B)c.2149CtoT(p.Gln717Ter)Position10	TGTAGGCCTAAACGTAGAAG	TAC	CCATGTTGGCTGACCTGTGTCTCAGAGATTTGTAGGCCTAAACGTAGAAGTACCACCCACCGAGGAGCTGAAAGACAAGGACA	10	28.7719	noA	noA	noA	24.561403508771928	noA	noA	noA	noA	noA	20.0	1.7543859649122806	0.7017543859649122	noA	noA	noA	0.0	noA	0.0	0.0	noA
NM_000053.4(ATP7B)c.2149CtoT(p.Gln717Ter)Position3	CTAAACGTAGAAGTACCACC	CAC	GGCTGACCTGTGTCTCAGAGATTTGTAGGCCTAAACGTAGAAGTACCACCCACCGAGGAGCTGAAAGACAAGGACAGTGAAGG	3	19.337	noA	noA	9.392265193370166	4.972375690607735	12.70718232044199	noA	noA	noA	14.917127071823206	noA	0.0	0.0	noA	noA	0.0	noA	noA	0.0	noA	noA
NM_000053.4(ATP7B)c.2149CtoT(p.Gln717Ter)Position7	AGGCCTAAACGTAGAAGTAC	CAC	TGTTGGCTGACCTGTGTCTCAGAGATTTGTAGGCCTAAACGTAGAAGTACCACCCACCGAGGAGCTGAAAGACAAGGACAGTG	7	20.8791	1.098901098901099	noA	noA	noA	noA	noA	20.87912087912088	18.13186813186813	9.89010989010989	noA	noA	noA	8.241758241758241	noA	0.0	0.0	noA	noA	0.0	noA
NM_000053.4(ATP7B)c.2293GtoA(p.Asp765Asn)Position10	ACATTCTTCAACACGCCCCC	CAT	GTGGCTGAGAAGGCGGAGAGGAGCCCTGTGACATTCTTCAACACGCCCCCCATGCTCTTTGTGTTCATTGCCCTGGGCCGGTG	10	30.7068	1.2746234067207416	noA	30.127462340672075	noA	noA	noA	noA	noA	noA	3.0127462340672073	0.0	noA	0.4634994206257242	noA	noA	noA	noA	noA	noA	noA
NM_000053.4(ATP7B)c.2293GtoA(p.Asp765Asn)Position5	CTTCAACACGCCCCCCATGC	TCT	TGAGAAGGCGGAGAGGAGCCCTGTGACATTCTTCAACACGCCCCCCATGCTCTTTGTGTTCATTGCCCTGGGCCGGTGGCTGG	5	20.7084	noA	noA	noA	noA	18.11989100817439	14.032697547683922	noA	15.39509536784741	noA	noA	noA	noA	noA	noA	noA	noA	0.0	noA	noA	noA
NM_000053.4(ATP7B)c.2293GtoA(p.Asp765Asn)Position7	TTCTTCAACACGCCCCCCAT	GCT	GCTGAGAAGGCGGAGAGGAGCCCTGTGACATTCTTCAACACGCCCCCCATGCTCTTTGTGTTCATTGCCCTGGGCCGGTGGCT	7	23.9087	noA	noA	noA	noA	noA	noA	22.023809523809522	6.746031746031746	noA	7.341269841269842	noA	noA	noA	noA	noA	noA	noA	noA	0.0	noA
NM_000053.4(ATP7B)c.2293GtoA(p.Asp765Asn)Position8	ATTCTTCAACACGCCCCCCA	TGC	GGCTGAGAAGGCGGAGAGGAGCCCTGTGACATTCTTCAACACGCCCCCCATGCTCTTTGTGTTCATTGCCCTGGGCCGGTGGC	8	27.4272	0.48543689320388345	noA	noA	noA	noA	noA	noA	23.66504854368932	3.5194174757281553	noA	14.441747572815533	noA	noA	noA	noA	noA	noA	noA	noA	0.0
NM_000053.4(ATP7B)c.2293GtoA(p.Asp765Asn)Position9	CATTCTTCAACACGCCCCCC	ATG	TGGCTGAGAAGGCGGAGAGGAGCCCTGTGACATTCTTCAACACGCCCCCCATGCTCTTTGTGTTCATTGCCCTGGGCCGGTGG	9	12.069	noA	5.603448275862069	noA	noA	noA	noA	noA	noA	9.375	0.5387931034482759	noA	0.43103448275862066	noA	noA	noA	noA	noA	noA	noA	noA
NM_000053.4(ATP7B)c.2297CtoT(p.Thr766Met)Position10	ATGGGGGGCATGTCGAAGAA	TGT	CACCGGCCCAGGGCAATGAACACAAAGAGCATGGGGGGCATGTCGAAGAATGTCACAGGGCTCCTCTCCGCCTTCTCAGCCAC	10	24.4292	1.5981735159817352	noA	noA	noA	noA	noA	noA	noA	noA	23.972602739726025	noA	noA	noA	noA	noA	0.0	0.0	noA	0.0	0.0
NM_000053.4(ATP7B)c.2297CtoT(p.Thr766Met)Position11	CATGGGGGGCATGTCGAAGA	ATG	CCACCGGCCCAGGGCAATGAACACAAAGAGCATGGGGGGCATGTCGAAGAATGTCACAGGGCTCCTCTCCGCCTTCTCAGCCA	11	21.1629	noA	17.917511832319136	noA	noA	noA	noA	noA	noA	noA	noA	14.807302231237324	noA	noA	noA	noA	noA	0.0	0.0	noA	0.0
NM_000053.4(ATP7B)c.2297CtoT(p.Thr766Met)Position6	GGGGCATGTCGAAGAATGTC	ACA	GGCCCAGGGCAATGAACACAAAGAGCATGGGGGGCATGTCGAAGAATGTCACAGGGCTCCTCTCCGCCTTCTCAGCCACAGCA	6	29.0566	noA	noA	noA	noA	noA	29.056603773584904	noA	noA	noA	noA	noA	0.0	0.0	noA	0.0	0.0	noA	noA	noA	noA
NM_000053.4(ATP7B)c.2297CtoT(p.Thr766Met)Position7	GGGGGCATGTCGAAGAATGT	CAC	CGGCCCAGGGCAATGAACACAAAGAGCATGGGGGGCATGTCGAAGAATGTCACAGGGCTCCTCTCCGCCTTCTCAGCCACAGC	7	32.0755	noA	noA	noA	noA	noA	noA	32.075471698113205	noA	noA	noA	noA	noA	0.0	0.0	noA	0.0	0.0	noA	noA	noA
NM_000053.4(ATP7B)c.2297CtoT(p.Thr766Met)Position8	GGGGGGCATGTCGAAGAATG	TCA	CCGGCCCAGGGCAATGAACACAAAGAGCATGGGGGGCATGTCGAAGAATGTCACAGGGCTCCTCTCCGCCTTCTCAGCCACAG	8	13.799	noA	noA	noA	noA	noA	noA	noA	13.798977853492334	noA	noA	noA	noA	noA	0.0	0.0	noA	0.0	0.0	noA	noA
NM_000053.4(ATP7B)c.2303CtoT(p.Pro768Leu)Position4	ATGAGGGGCGTGTCGAAGAA	TGT	CACCGGCCCAGGGCAATGAACACAAAGAGCATGAGGGGCGTGTCGAAGAATGTCACAGGGCTCCTCTCCGCCTTCTCAGCCAC	4	15.9236	0.7643312101910829	noA	noA	15.031847133757962	noA	noA	noA	noA	noA	noA	noA	noA	noA	noA	noA	0.0	0.0	noA	0.0	0.0
NM_000053.4(ATP7B)c.2303CtoT(p.Pro768Leu)Position5	CATGAGGGGCGTGTCGAAGA	ATG	CCACCGGCCCAGGGCAATGAACACAAAGAGCATGAGGGGCGTGTCGAAGAATGTCACAGGGCTCCTCTCCGCCTTCTCAGCCA	5	27.6699	noA	15.291262135922329	noA	noA	27.669902912621357	noA	noA	noA	noA	noA	noA	noA	noA	noA	noA	noA	0.0	0.0	noA	0.0
NM_000053.4(ATP7B)c.2303CtoT(p.Pro768Leu)Position6	GCATGAGGGGCGTGTCGAAG	AAT	GCCACCGGCCCAGGGCAATGAACACAAAGAGCATGAGGGGCGTGTCGAAGAATGTCACAGGGCTCCTCTCCGCCTTCTCAGCC	6	22.272	noA	noA	20.179372197309416	noA	noA	21.973094170403588	noA	noA	noA	noA	noA	noA	noA	noA	noA	noA	noA	0.0	0.0	noA
NM_000053.4(ATP7B)c.2303CtoT(p.Pro768Leu)Position7	AGCATGAGGGGCGTGTCGAA	GAA	AGCCACCGGCCCAGGGCAATGAACACAAAGAGCATGAGGGGCGTGTCGAAGAATGTCACAGGGCTCCTCTCCGCCTTCTCAGC	7	28.2353	0.7843137254901961	noA	noA	27.450980392156865	noA	noA	27.058823529411764	noA	noA	noA	noA	noA	noA	noA	noA	noA	noA	noA	0.0	0.0
NM_000053.4(ATP7B)c.2303CtoT(p.Pro768Leu)Position8	GAGCATGAGGGGCGTGTCGA	AGA	CAGCCACCGGCCCAGGGCAATGAACACAAAGAGCATGAGGGGCGTGTCGAAGAATGTCACAGGGCTCCTCTCCGCCTTCTCAG	8	26.9324	noA	2.898550724637681	noA	noA	26.69082125603865	noA	noA	18.84057971014493	noA	noA	noA	noA	noA	noA	noA	noA	noA	noA	noA	0.0
NM_000053.4(ATP7B)c.2332CtoT(p.Arg778Trp)Position4	ACCAGCCCAGGGCAATGAAC	ACA	CTGCTGTTACCTTTGCCAAGTGTTCCAGCCACCAGCCCAGGGCAATGAACACAAAGAGCATGGGGGGCGTGTCGAAGAATGTC	4	17.8911	0.0	noA	noA	16.76750216076059	noA	noA	noA	noA	8.038029386343993	noA	noA	noA	noA	0.0	0.0	noA	noA	0.0	0.0	noA
NM_000053.4(ATP7B)c.2332CtoT(p.Arg778Trp)Position5	CACCAGCCCAGGGCAATGAA	CAC	GCTGCTGTTACCTTTGCCAAGTGTTCCAGCCACCAGCCCAGGGCAATGAACACAAAGAGCATGGGGGGCGTGTCGAAGAATGT	5	22.1719	noA	4.97737556561086	noA	noA	22.171945701357465	noA	noA	noA	noA	10.85972850678733	noA	noA	noA	noA	0.0	0.0	noA	noA	0.0	0.0
NM_000053.4(ATP7B)c.2332CtoT(p.Arg778Trp)Position6	CCACCAGCCCAGGGCAATGA	ACA	AGCTGCTGTTACCTTTGCCAAGTGTTCCAGCCACCAGCCCAGGGCAATGAACACAAAGAGCATGGGGGGCGTGTCGAAGAATG	6	23.6686	noA	noA	22.287968441814595	noA	noA	20.51282051282051	noA	noA	noA	noA	0.9861932938856016	noA	noA	noA	noA	0.0	0.0	noA	noA	0.0
NM_000053.4(ATP7B)c.2332CtoT(p.Arg778Trp)Position7	GCCACCAGCCCAGGGCAATG	AAC	AAGCTGCTGTTACCTTTGCCAAGTGTTCCAGCCACCAGCCCAGGGCAATGAACACAAAGAGCATGGGGGGCGTGTCGAAGAAT	7	22.846	noA	noA	noA	22.845953002610965	noA	noA	19.321148825065272	noA	noA	noA	noA	1.5665796344647518	noA	noA	noA	noA	0.0	0.0	noA	noA
NM_000053.4(ATP7B)c.2332CtoT(p.Arg778Trp)Position8	AGCCACCAGCCCAGGGCAAT	GAA	GAAGCTGCTGTTACCTTTGCCAAGTGTTCCAGCCACCAGCCCAGGGCAATGAACACAAAGAGCATGGGGGGCGTGTCGAAGAA	8	25.6818	0.0	noA	noA	noA	25.681818181818183	noA	noA	22.954545454545457	noA	noA	noA	noA	0.0	noA	noA	noA	noA	0.0	0.0	noA
NM_000053.4(ATP7B)c.2333GtoA(p.Arg778Gln)Position10	CCCTGGGCCAGTGGCTGGAA	CAC	ACACGCCCCCCATGCTCTTTGTGTTCATTGCCCTGGGCCAGTGGCTGGAACACTTGGCAAAGGTAACAGCAGCTTCAGGTTCA	10	16.7411	noA	noA	noA	noA	noA	noA	noA	noA	noA	15.625	noA	noA	noA	noA	noA	noA	noA	noA	0.0	0.0
NM_000053.4(ATP7B)c.2333GtoA(p.Arg778Gln)Position11	GCCCTGGGCCAGTGGCTGGA	ACA	GACACGCCCCCCATGCTCTTTGTGTTCATTGCCCTGGGCCAGTGGCTGGAACACTTGGCAAAGGTAACAGCAGCTTCAGGTTC	11	2.82885	noA	noA	noA	noA	noA	noA	noA	noA	noA	noA	1.4144271570014144	noA	noA	noA	noA	noA	noA	noA	noA	0.0
NM_000053.4(ATP7B)c.2333GtoA(p.Arg778Gln)Position12	TGCCCTGGGCCAGTGGCTGG	AAC	CGACACGCCCCCCATGCTCTTTGTGTTCATTGCCCTGGGCCAGTGGCTGGAACACTTGGCAAAGGTAACAGCAGCTTCAGGTT	12	1.78571	noA	noA	noA	noA	noA	noA	noA	noA	noA	noA	noA	0.8928571428571428	noA	noA	noA	noA	noA	noA	noA	noA
NM_000053.4(ATP7B)c.2333GtoA(p.Arg778Gln)Position5	GGCCAGTGGCTGGAACACTT	GGC	CCCCCCATGCTCTTTGTGTTCATTGCCCTGGGCCAGTGGCTGGAACACTTGGCAAAGGTAACAGCAGCTTCAGGTTCAGAAAA	5	22.5322	noA	noA	noA	noA	21.67381974248927	noA	noA	noA	noA	noA	noA	noA	noA	0.0	0.0	noA	0.0	noA	noA	noA
NM_000053.4(ATP7B)c.2333GtoA(p.Arg778Gln)Position6	GGGCCAGTGGCTGGAACACT	TGG	GCCCCCCATGCTCTTTGTGTTCATTGCCCTGGGCCAGTGGCTGGAACACTTGGCAAAGGTAACAGCAGCTTCAGGTTCAGAAA	6	29.9065	noA	noA	noA	noA	noA	29.906542056074763	noA	noA	noA	noA	noA	noA	noA	noA	0.0	0.0	noA	0.46728971962616817	noA	noA
NM_000053.4(ATP7B)c.2336GtoA(p.Trp779Ter)Position10	TGGGCCGGTAGCTGGAACAC	TTG	CGCCCCCCATGCTCTTTGTGTTCATTGCCCTGGGCCGGTAGCTGGAACACTTGGCAAAGGTAACAGCAGCTTCAGGTTCAGAA	10	18.225	noA	noA	noA	noA	noA	noA	noA	noA	noA	16.64025356576862	noA	noA	noA	noA	noA	0.0	0.0	noA	0.31695721077654515	noA
NM_000053.4(ATP7B)c.2336GtoA(p.Trp779Ter)Position12	CCTGGGCCGGTAGCTGGAAC	ACT	CACGCCCCCCATGCTCTTTGTGTTCATTGCCCTGGGCCGGTAGCTGGAACACTTGGCAAAGGTAACAGCAGCTTCAGGTTCAG	12	6.69118	noA	noA	noA	noA	noA	noA	noA	noA	noA	noA	noA	6.323529411764706	noA	noA	noA	noA	noA	0.0	0.0	noA
NM_000053.4(ATP7B)c.2336GtoA(p.Trp779Ter)Position7	GCCGGTAGCTGGAACACTTG	GCA	CCCCCATGCTCTTTGTGTTCATTGCCCTGGGCCGGTAGCTGGAACACTTGGCAAAGGTAACAGCAGCTTCAGGTTCAGAAAAG	7	20.202	noA	noA	noA	noA	noA	noA	20.2020202020202	noA	noA	noA	noA	noA	0.0	0.0	noA	0.0	noA	noA	noA	noA
NM_000053.4(ATP7B)c.2336GtoA(p.Trp779Ter)Position8	GGCCGGTAGCTGGAACACTT	GGC	CCCCCCATGCTCTTTGTGTTCATTGCCCTGGGCCGGTAGCTGGAACACTTGGCAAAGGTAACAGCAGCTTCAGGTTCAGAAAA	8	19.6691	noA	noA	noA	noA	noA	noA	noA	19.669117647058822	noA	noA	noA	noA	noA	0.0	0.0	noA	0.0	noA	noA	noA
NM_000053.4(ATP7B)c.2336GtoA(p.Trp779Ter)Position9	GGGCCGGTAGCTGGAACACT	TGG	GCCCCCCATGCTCTTTGTGTTCATTGCCCTGGGCCGGTAGCTGGAACACTTGGCAAAGGTAACAGCAGCTTCAGGTTCAGAAA	9	25.0973	noA	noA	noA	noA	noA	noA	noA	noA	24.708171206225682	noA	noA	noA	noA	noA	0.0	0.38910505836575876	noA	0.0	noA	noA
NM_000053.4(ATP7B)c.2351CtoT(p.Ala784Val)Position10	GTTACCTTTACCAAGTGTTC	CAG	GAGCAGCTCTTTTCTGAACCTGAAGCTGCTGTTACCTTTACCAAGTGTTCCAGCCACCGGCCCAGGGCAATGAACACAAAGAG	10	30.3681	noA	noA	noA	27.914110429447852	noA	noA	noA	noA	noA	13.803680981595093	noA	noA	0.0	0.0	noA	noA	noA	noA	noA	noA
NM_000053.4(ATP7B)c.2351CtoT(p.Ala784Val)Position3	TTACCAAGTGTTCCAGCCAC	CGG	TCTTTTCTGAACCTGAAGCTGCTGTTACCTTTACCAAGTGTTCCAGCCACCGGCCCAGGGCAATGAACACAAAGAGCATGGGG	3	29.9776	noA	noA	10.961968680089486	noA	noA	28.187919463087248	20.13422818791946	noA	noA	noA	noA	noA	noA	noA	0.0	noA	noA	noA	0.0	noA
NM_000053.4(ATP7B)c.2351CtoT(p.Ala784Val)Position6	CCTTTACCAAGTGTTCCAGC	CAC	AGCTCTTTTCTGAACCTGAAGCTGCTGTTACCTTTACCAAGTGTTCCAGCCACCGGCCCAGGGCAATGAACACAAAGAGCATG	6	25.7908	noA	noA	noA	noA	noA	24.817518248175183	noA	noA	8.02919708029197	0.0	noA	noA	noA	noA	noA	noA	noA	0.0	noA	noA
NM_000053.4(ATP7B)c.2351CtoT(p.Ala784Val)Position7	ACCTTTACCAAGTGTTCCAG	CCA	CAGCTCTTTTCTGAACCTGAAGCTGCTGTTACCTTTACCAAGTGTTCCAGCCACCGGCCCAGGGCAATGAACACAAAGAGCAT	7	33.237	0.0	noA	noA	noA	noA	noA	31.502890173410403	noA	noA	3.7572254335260116	0.5780346820809248	noA	noA	noA	noA	noA	noA	noA	0.0	noA
NM_000053.4(ATP7B)c.2351CtoT(p.Ala784Val)Position9	TTACCTTTACCAAGTGTTCC	AGC	AGCAGCTCTTTTCTGAACCTGAAGCTGCTGTTACCTTTACCAAGTGTTCCAGCCACCGGCCCAGGGCAATGAACACAAAGAGC	9	34.4262	noA	noA	29.18032786885246	noA	noA	noA	noA	noA	18.0327868852459	noA	noA	0.0	0.0	noA	noA	noA	noA	noA	noA	noA
NM_000053.4(ATP7B)c.2356-1GtoAPosition3	TAAAGCAAAACCTCAGAAGC	CCT	TAGCTCTCATTTCACATTCTGGTTATTTCCTAAAGCAAAACCTCAGAAGCCCTGGCTAAACTCATGTCTCTCCAAGCCACAGA	3	8.97436	noA	0.0	0.0	0.8547008547008548	noA	noA	8.974358974358974	0.0	1.282051282051282	1.282051282051282	noA	noA	noA	noA	0.0	noA	0.0	0.0	noA	noA
NM_000053.4(ATP7B)c.2356-1GtoAPosition6	TCCTAAAGCAAAACCTCAGA	AGC	CGATAGCTCTCATTTCACATTCTGGTTATTTCCTAAAGCAAAACCTCAGAAGCCCTGGCTAAACTCATGTCTCTCCAAGCCAC	6	18.8755	noA	noA	noA	noA	17.670682730923694	14.056224899598394	12.449799196787147	noA	noA	6.425702811244979	1.6064257028112447	0.0	0.0	noA	noA	noA	noA	0.0	noA	0.0
NM_000053.4(ATP7B)c.2356-1GtoAPosition7	TTCCTAAAGCAAAACCTCAG	AAG	TCGATAGCTCTCATTTCACATTCTGGTTATTTCCTAAAGCAAAACCTCAGAAGCCCTGGCTAAACTCATGTCTCTCCAAGCCA	7	16.8874	noA	noA	noA	noA	noA	16.887417218543046	11.920529801324504	7.9470198675496695	noA	noA	4.966887417218543	0.0	0.0	0.0	noA	noA	noA	noA	0.0	noA
NM_000053.4(ATP7B)c.2356-1GtoAPosition8	TTTCCTAAAGCAAAACCTCA	GAA	TTCGATAGCTCTCATTTCACATTCTGGTTATTTCCTAAAGCAAAACCTCAGAAGCCCTGGCTAAACTCATGTCTCTCCAAGCC	8	27.027	noA	noA	noA	noA	noA	noA	27.027027027027028	8.108108108108109	1.5444015444015444	noA	noA	1.5444015444015444	0.0	0.0	0.0	noA	noA	noA	noA	0.0
NM_000053.4(ATP7B)c.2356-1GtoAPosition9	ATTTCCTAAAGCAAAACCTC	AGA	TTTCGATAGCTCTCATTTCACATTCTGGTTATTTCCTAAAGCAAAACCTCAGAAGCCCTGGCTAAACTCATGTCTCTCCAAGC	9	15.534	0.6472491909385114	noA	noA	noA	noA	noA	noA	14.886731391585762	0.0	0.0	noA	noA	0.0	0.0	0.0	0.0	noA	noA	noA	noA
NM_000053.4(ATP7B)c.2383CtoT(p.Leu795Phe)Position3	GAATTTAGCCAGGGCTTCTG	AGG	AACGGTGGCTTCTGTGGCTTGGAGAGACATGAATTTAGCCAGGGCTTCTGAGGTTTTGCTCTAGGAAATAACCAGAATGTGAA	3	23.0159	noA	2.1541950113378685	8.843537414965986	noA	noA	noA	22.56235827664399	noA	noA	noA	3.061224489795918	noA	noA	noA	noA	noA	noA	noA	noA	noA
NM_000053.4(ATP7B)c.2383CtoT(p.Leu795Phe)Position4	TGAATTTAGCCAGGGCTTCT	GAG	CAACGGTGGCTTCTGTGGCTTGGAGAGACATGAATTTAGCCAGGGCTTCTGAGGTTTTGCTCTAGGAAATAACCAGAATGTGA	4	22.7891	noA	noA	8.673469387755102	14.795918367346939	noA	noA	noA	20.918367346938776	noA	noA	noA	0.0	noA	noA	noA	noA	noA	noA	noA	noA
NM_000053.4(ATP7B)c.2383CtoT(p.Leu795Phe)Position5	ATGAATTTAGCCAGGGCTTC	TGA	ACAACGGTGGCTTCTGTGGCTTGGAGAGACATGAATTTAGCCAGGGCTTCTGAGGTTTTGCTCTAGGAAATAACCAGAATGTG	5	10.355	0.0	noA	noA	4.437869822485207	9.467455621301776	noA	noA	noA	4.142011834319527	noA	noA	noA	0.0	noA	noA	noA	noA	noA	noA	noA
NM_000053.4(ATP7B)c.2383CtoT(p.Leu795Phe)Position6	CATGAATTTAGCCAGGGCTT	CTG	CACAACGGTGGCTTCTGTGGCTTGGAGAGACATGAATTTAGCCAGGGCTTCTGAGGTTTTGCTCTAGGAAATAACCAGAATGT	6	5.72207	noA	0.0	noA	noA	5.177111716621254	3.8147138964577656	noA	noA	noA	0.8174386920980926	noA	noA	noA	0.0	noA	noA	noA	noA	noA	noA
NM_000053.4(ATP7B)c.2383CtoT(p.Leu795Phe)Position7	ACATGAATTTAGCCAGGGCT	TCT	TCACAACGGTGGCTTCTGTGGCTTGGAGAGACATGAATTTAGCCAGGGCTTCTGAGGTTTTGCTCTAGGAAATAACCAGAATG	7	6.97674	0.0	noA	6.976744186046512	noA	noA	4.069767441860465	1.744186046511628	noA	noA	noA	0.0	noA	noA	noA	0.0	noA	noA	noA	noA	noA
NM_000053.4(ATP7B)c.2519CtoT(p.Pro840Leu)Position4	ACTAGAAACTTTCCCCCAGG	GAC	ATGGTATTGCCTTCCAGGACTTTCCCATCCACTAGAAACTTTCCCCCAGGGACCACCTTGACGATATCGCCCCGCTGCACCAG	4	33.377	0.3926701570680628	noA	noA	30.23560209424084	noA	31.282722513089006	17.801047120418847	11.12565445026178	noA	noA	noA	noA	noA	noA	noA	noA	noA	0.0	noA	noA
NM_000053.4(ATP7B)c.2519CtoT(p.Pro840Leu)Position5	CACTAGAAACTTTCCCCCAG	GGA	CATGGTATTGCCTTCCAGGACTTTCCCATCCACTAGAAACTTTCCCCCAGGGACCACCTTGACGATATCGCCCCGCTGCACCA	5	27.5154	noA	3.0800821355236137	noA	noA	25.87268993839836	noA	19.917864476386036	5.544147843942506	2.6694045174537986	noA	noA	noA	noA	noA	noA	noA	noA	noA	0.0	noA
NM_000053.4(ATP7B)c.2519CtoT(p.Pro840Leu)Position6	CCACTAGAAACTTTCCCCCA	GGG	CCATGGTATTGCCTTCCAGGACTTTCCCATCCACTAGAAACTTTCCCCCAGGGACCACCTTGACGATATCGCCCCGCTGCACC	6	26.2443	noA	noA	21.49321266968326	noA	noA	24.43438914027149	noA	12.895927601809957	4.298642533936651	2.48868778280543	noA	noA	noA	noA	noA	noA	noA	noA	noA	0.0
NM_000053.4(ATP7B)c.2519CtoT(p.Pro840Leu)Position7	TCCACTAGAAACTTTCCCCC	AGG	GCCATGGTATTGCCTTCCAGGACTTTCCCATCCACTAGAAACTTTCCCCCAGGGACCACCTTGACGATATCGCCCCGCTGCAC	7	28.2086	noA	noA	noA	24.331550802139038	noA	noA	25.40106951871658	noA	5.614973262032086	0.8021390374331552	0.8021390374331552	noA	noA	noA	noA	noA	noA	noA	noA	noA
NM_000053.4(ATP7B)c.2519CtoT(p.Pro840Leu)Position8	ATCCACTAGAAACTTTCCCC	CAG	AGCCATGGTATTGCCTTCCAGGACTTTCCCATCCACTAGAAACTTTCCCCCAGGGACCACCTTGACGATATCGCCCCGCTGCA	8	29.4243	0.6396588486140725	noA	noA	noA	27.292110874200425	noA	noA	27.931769722814497	noA	3.411513859275053	0.6396588486140725	0.6396588486140725	noA	noA	noA	noA	noA	noA	noA	noA
NM_000053.4(ATP7B)c.2549CtoT(p.Thr850Ile)Position10	TCAGCCATGATATTGCCTTC	CAG	CAAGCCATCTCACCTGTGATGAGGGACTCATCAGCCATGATATTGCCTTCCAGGACTTTCCCATCCACTGGAAACTTTCCCCC	10	25.3165	noA	noA	8.438818565400844	noA	noA	noA	24.613220815752463	noA	noA	0.5625879043600562	noA	3.375527426160337	noA	noA	noA	noA	noA	noA	noA	noA
NM_000053.4(ATP7B)c.2549CtoT(p.Thr850Ile)Position6	CCATGATATTGCCTTCCAGG	ACT	CCATCTCACCTGTGATGAGGGACTCATCAGCCATGATATTGCCTTCCAGGACTTTCCCATCCACTGGAAACTTTCCCCCAGGG	6	23.8987	noA	noA	17.951541850220266	noA	noA	16.409691629955947	noA	20.92511013215859	noA	noA	noA	noA	noA	noA	noA	noA	noA	0.0	noA	noA
NM_000053.4(ATP7B)c.2549CtoT(p.Thr850Ile)Position7	GCCATGATATTGCCTTCCAG	GAC	GCCATCTCACCTGTGATGAGGGACTCATCAGCCATGATATTGCCTTCCAGGACTTTCCCATCCACTGGAAACTTTCCCCCAGG	7	20.3704	noA	noA	noA	18.930041152263374	noA	noA	17.078189300411523	noA	17.28395061728395	noA	noA	noA	noA	noA	noA	noA	noA	noA	0.0	noA
NM_000053.4(ATP7B)c.2549CtoT(p.Thr850Ile)Position8	AGCCATGATATTGCCTTCCA	GGA	AGCCATCTCACCTGTGATGAGGGACTCATCAGCCATGATATTGCCTTCCAGGACTTTCCCATCCACTGGAAACTTTCCCCCAG	8	22.6087	0.0	noA	noA	noA	21.242236024844722	noA	noA	13.41614906832298	noA	13.167701863354036	noA	noA	noA	noA	noA	noA	noA	noA	noA	0.0
NM_000053.4(ATP7B)c.2549CtoT(p.Thr850Ile)Position9	CAGCCATGATATTGCCTTCC	AGG	AAGCCATCTCACCTGTGATGAGGGACTCATCAGCCATGATATTGCCTTCCAGGACTTTCCCATCCACTGGAAACTTTCCCCCA	9	28.4732	noA	1.1004126547455295	noA	noA	noA	27.372764786795052	noA	noA	1.5130674002751032	noA	8.940852819807429	noA	noA	noA	noA	noA	noA	noA	noA	noA
NM_000053.4(ATP7B)c.2575+1GtoAPosition10	TCATCACAGATGAGATGGCT	TGT	TGGAAGGCAATACCATGGCTGATGAGTCCCTCATCACAGATGAGATGGCTTGTTTCATGTTCCCTCAGGAGGATATCATAGCA	10	16.285	noA	noA	1.2722646310432568	noA	noA	16.28498727735369	noA	10.687022900763358	noA	0.0	noA	noA	0.0	noA	0.0	noA	noA	noA	noA	noA
NM_000053.4(ATP7B)c.2575+1GtoAPosition3	AGATGAGATGGCTTGTTTCA	TGT	CAATACCATGGCTGATGAGTCCCTCATCACAGATGAGATGGCTTGTTTCATGTTCCCTCAGGAGGATATCATAGCAGCTGTCA	3	26.8164	0.6605019815059445	noA	7.001321003963012	noA	noA	25.75957727873184	noA	21.268163804491415	noA	noA	noA	noA	noA	noA	noA	noA	noA	noA	noA	0.0
NM_000053.4(ATP7B)c.2575+1GtoAPosition4	CAGATGAGATGGCTTGTTTC	ATG	GCAATACCATGGCTGATGAGTCCCTCATCACAGATGAGATGGCTTGTTTCATGTTCCCTCAGGAGGATATCATAGCAGCTGTC	4	29.2566	noA	16.786570743405278	noA	28.776978417266186	noA	noA	23.980815347721823	noA	8.393285371702639	noA	noA	noA	noA	noA	noA	noA	noA	noA	noA	noA
NM_000053.4(ATP7B)c.2575+1GtoAPosition5	ACAGATGAGATGGCTTGTTT	CAT	GGCAATACCATGGCTGATGAGTCCCTCATCACAGATGAGATGGCTTGTTTCATGTTCCCTCAGGAGGATATCATAGCAGCTGT	5	24.1546	2.0531400966183577	noA	20.531400966183575	noA	23.55072463768116	noA	noA	18.96135265700483	noA	7.487922705314009	noA	noA	noA	noA	noA	noA	noA	noA	noA	noA
NM_000053.4(ATP7B)c.2575+1GtoAPosition6	CACAGATGAGATGGCTTGTT	TCA	AGGCAATACCATGGCTGATGAGTCCCTCATCACAGATGAGATGGCTTGTTTCATGTTCCCTCAGGAGGATATCATAGCAGCTG	6	20.0371	noA	2.9684601113172544	noA	17.810760667903523	noA	19.480519480519483	noA	noA	3.896103896103896	noA	0.3710575139146568	noA	noA	noA	noA	noA	noA	noA	noA	noA
NM_000053.4(ATP7B)c.2730+1GtoAPosition11	GATGTCAAAGATAATGAAGA	AAT	TCAGATTGTGAAACTGGTGGAAGAGGCTCAGATGTCAAAGATAATGAAGAAATTTTTAAAACTAACTTCATCTTTCTCGTTTT	11	1.94175	noA	0.0	noA	noA	noA	noA	1.9417475728155338	0.0	0.0	noA	0.0	noA	0.0	0.0	noA	noA	0.0	0.0	noA	0.0
NM_000053.4(ATP7B)c.2730+1GtoAPosition6	CAAAGATAATGAAGAAATTT	TTA	TTGTGAAACTGGTGGAAGAGGCTCAGATGTCAAAGATAATGAAGAAATTTTTAAAACTAACTTCATCTTTCTCGTTTTAGAAA	6	0	noA	0.0	0.0	0.0	noA	0.0	noA	0.0	0.0	noA	noA	0.0	0.0	noA	0.0	0.0	0.0	noA	noA	noA
NM_000053.4(ATP7B)c.2743CtoT(p.Gln915Ter)Position4	GCTACTGAATGGGTGCCTAT	GAA	GGACAAAATATCCACTAAACCGGTCAGCCAGCTACTGAATGGGTGCCTATGAAAATAAAACACCAAGACCATGGGAAATTACA	4	29.6774	noA	noA	noA	29.677419354838708	noA	noA	noA	20.64516129032258	15.161290322580644	noA	noA	noA	noA	noA	noA	noA	noA	noA	0.0	noA
NM_000053.4(ATP7B)c.2743CtoT(p.Gln915Ter)Position5	AGCTACTGAATGGGTGCCTA	TGA	GGGACAAAATATCCACTAAACCGGTCAGCCAGCTACTGAATGGGTGCCTATGAAAATAAAACACCAAGACCATGGGAAATTAC	5	27.8146	0.0	noA	noA	noA	27.81456953642384	noA	noA	noA	3.3112582781456954	0.0	noA	noA	noA	noA	noA	noA	noA	noA	noA	0.0
NM_000053.4(ATP7B)c.2743CtoT(p.Gln915Ter)Position6	CAGCTACTGAATGGGTGCCT	ATG	TGGGACAAAATATCCACTAAACCGGTCAGCCAGCTACTGAATGGGTGCCTATGAAAATAAAACACCAAGACCATGGGAAATTA	6	27.5591	noA	0.0	noA	noA	noA	27.559055118110237	noA	noA	noA	0.0	0.0	noA	noA	noA	noA	noA	noA	noA	noA	noA
NM_000053.4(ATP7B)c.2743CtoT(p.Gln915Ter)Position7	CCAGCTACTGAATGGGTGCC	TAT	ATGGGACAAAATATCCACTAAACCGGTCAGCCAGCTACTGAATGGGTGCCTATGAAAATAAAACACCAAGACCATGGGAAATT	7	23.431	noA	noA	7.112970711297072	noA	noA	noA	23.430962343096233	noA	noA	noA	0.0	0.0	noA	noA	noA	noA	noA	noA	noA	noA
NM_000053.4(ATP7B)c.2743CtoT(p.Gln915Ter)Position8	GCCAGCTACTGAATGGGTGC	CTA	AATGGGACAAAATATCCACTAAACCGGTCAGCCAGCTACTGAATGGGTGCCTATGAAAATAAAACACCAAGACCATGGGAAAT	8	11.6183	noA	noA	noA	8.29875518672199	noA	noA	noA	10.37344398340249	noA	noA	noA	0.0	0.0	noA	noA	noA	noA	noA	noA	noA
NM_000053.4(ATP7B)c.2752GtoA(p.Asp918Asn)Position10	CAGCTGGCTAACCGGTTTAG	TGG	GGTGTTTTATTTTCATAGGCACCCATTCAGCAGCTGGCTAACCGGTTTAGTGGATATTTTGTCCCATTTATCATCATCATGTC	10	16.9786	noA	12.834224598930483	noA	noA	noA	noA	noA	noA	noA	6.417112299465241	1.06951871657754	noA	noA	noA	noA	noA	noA	noA	0.0	noA
NM_000053.4(ATP7B)c.2752GtoA(p.Asp918Asn)Position6	TGGCTAACCGGTTTAGTGGA	TAT	TTTTATTTTCATAGGCACCCATTCAGCAGCTGGCTAACCGGTTTAGTGGATATTTTGTCCCATTTATCATCATCATGTCAACT	6	22.87	noA	noA	noA	noA	noA	19.282511210762333	19.282511210762333	noA	noA	noA	noA	noA	noA	noA	0.0	noA	noA	noA	noA	0.0
NM_000053.4(ATP7B)c.2752GtoA(p.Asp918Asn)Position7	CTGGCTAACCGGTTTAGTGG	ATA	GTTTTATTTTCATAGGCACCCATTCAGCAGCTGGCTAACCGGTTTAGTGGATATTTTGTCCCATTTATCATCATCATGTCAAC	7	12.4126	noA	noA	noA	noA	noA	noA	10.839160839160838	9.615384615384617	noA	noA	noA	noA	noA	noA	noA	0.0	noA	noA	noA	noA
NM_000053.4(ATP7B)c.2752GtoA(p.Asp918Asn)Position8	GCTGGCTAACCGGTTTAGTG	GAT	TGTTTTATTTTCATAGGCACCCATTCAGCAGCTGGCTAACCGGTTTAGTGGATATTTTGTCCCATTTATCATCATCATGTCAA	8	26.3736	noA	noA	noA	noA	noA	noA	noA	25.0	15.659340659340659	noA	noA	noA	noA	noA	noA	noA	0.0	noA	noA	noA
NM_000053.4(ATP7B)c.2752GtoA(p.Asp918Asn)Position9	AGCTGGCTAACCGGTTTAGT	GGA	GTGTTTTATTTTCATAGGCACCCATTCAGCAGCTGGCTAACCGGTTTAGTGGATATTTTGTCCCATTTATCATCATCATGTCA	9	27.0335	0.0	noA	noA	noA	noA	noA	noA	noA	22.966507177033492	4.0669856459330145	noA	noA	noA	noA	noA	noA	noA	0.0	noA	noA
NM_000053.4(ATP7B)c.2804CtoT(p.Thr935Met)Position5	CAACATCAAAGTTGACATGA	TGA	ATCGATAAAACCGATTACAATCCATACCACCAACATCAAAGTTGACATGATGATGATAAATGGGACAAAATATCCACTAAACC	5	26.9565	noA	0.0	2.1739130434782608	noA	26.956521739130434	noA	noA	8.695652173913043	0.0	0.0	noA	noA	noA	noA	0.0	noA	0.0	noA	noA	0.0
NM_000053.4(ATP7B)c.2804CtoT(p.Thr935Met)Position6	CCAACATCAAAGTTGACATG	ATG	AATCGATAAAACCGATTACAATCCATACCACCAACATCAAAGTTGACATGATGATGATAAATGGGACAAAATATCCACTAAAC	6	36.9748	noA	noA	22.689075630252102	18.487394957983195	noA	36.97478991596639	noA	noA	5.042016806722689	0.0	0.0	noA	noA	noA	noA	0.0	noA	0.0	noA	noA
NM_000053.4(ATP7B)c.2804CtoT(p.Thr935Met)Position7	ACCAACATCAAAGTTGACAT	GAT	AAATCGATAAAACCGATTACAATCCATACCACCAACATCAAAGTTGACATGATGATGATAAATGGGACAAAATATCCACTAAA	7	19.4805	0.0	noA	noA	9.090909090909092	6.493506493506493	noA	19.480519480519483	noA	noA	1.2987012987012987	0.0	0.0	noA	noA	noA	noA	0.0	noA	0.0	noA
NM_000053.4(ATP7B)c.2804CtoT(p.Thr935Met)Position8	CACCAACATCAAAGTTGACA	TGA	AAAATCGATAAAACCGATTACAATCCATACCACCAACATCAAAGTTGACATGATGATGATAAATGGGACAAAATATCCACTAA	8	16.3793	noA	0.0	noA	noA	11.206896551724139	6.896551724137931	noA	16.379310344827587	noA	noA	0.0	0.0	0.0	noA	noA	noA	noA	0.0	noA	0.0
NM_000053.4(ATP7B)c.2828GtoA(p.Gly943Asp)Position5	ATCGATTTTATCGATTTTGG	TGT	TCAACTTTGACGTTGGTGGTATGGATTGTAATCGATTTTATCGATTTTGGTGTTGTTCAGAGATACTTTCCTGTAAGTTGAAT	5	0.301205	0.0	noA	noA	noA	0.30120481927710846	noA	noA	noA	noA	0.0	noA	noA	noA	0.0	noA	noA	noA	noA	noA	noA
NM_000053.4(ATP7B)c.2828GtoA(p.Gly943Asp)Position6	AATCGATTTTATCGATTTTG	GTG	GTCAACTTTGACGTTGGTGGTATGGATTGTAATCGATTTTATCGATTTTGGTGTTGTTCAGAGATACTTTCCTGTAAGTTGAA	6	0	0.0	0.0	noA	noA	noA	0.0	noA	noA	noA	noA	0.0	noA	noA	noA	0.0	noA	noA	noA	noA	noA
NM_000053.4(ATP7B)c.2828GtoA(p.Gly943Asp)Position7	TAATCGATTTTATCGATTTT	GGT	TGTCAACTTTGACGTTGGTGGTATGGATTGTAATCGATTTTATCGATTTTGGTGTTGTTCAGAGATACTTTCCTGTAAGTTGA	7	0.34904	noA	0.0	0.0	noA	noA	noA	0.0	noA	noA	noA	noA	0.0	noA	noA	noA	0.0	noA	noA	noA	noA
NM_000053.4(ATP7B)c.2828GtoA(p.Gly943Asp)Position8	GTAATCGATTTTATCGATTT	TGG	ATGTCAACTTTGACGTTGGTGGTATGGATTGTAATCGATTTTATCGATTTTGGTGTTGTTCAGAGATACTTTCCTGTAAGTTG	8	0	noA	noA	0.0	0.0	noA	noA	noA	0.0	noA	noA	noA	noA	0.0	noA	noA	noA	0.0	noA	noA	noA
NM_000053.4(ATP7B)c.2828GtoA(p.Gly943Asp)Position9	TGTAATCGATTTTATCGATT	TTG	CATGTCAACTTTGACGTTGGTGGTATGGATTGTAATCGATTTTATCGATTTTGGTGTTGTTCAGAGATACTTTCCTGTAAGTT	9	0	noA	noA	noA	0.0	0.0	noA	noA	noA	0.0	noA	noA	noA	noA	0.0	noA	noA	noA	0.0	noA	noA
NM_000053.4(ATP7B)c.2865+1GtoAPosition4	CCTATAAGTTGAATGCCTTG	GGC	ATCGATTTTGGTGTTGTTCAGAGATACTTTCCTATAAGTTGAATGCCTTGGGCTATATGGTGGTTGTGTTTTAAATAATCTAC	4	22.7513	noA	noA	noA	21.957671957671955	noA	22.75132275132275	18.78306878306878	noA	noA	noA	noA	0.0	0.0	noA	noA	noA	noA	noA	noA	noA
NM_000053.4(ATP7B)c.2865+1GtoAPosition5	TCCTATAAGTTGAATGCCTT	GGG	TATCGATTTTGGTGTTGTTCAGAGATACTTTCCTATAAGTTGAATGCCTTGGGCTATATGGTGGTTGTGTTTTAAATAATCTA	5	16.7742	noA	noA	noA	noA	16.7741935483871	noA	15.483870967741936	1.2903225806451613	noA	noA	noA	noA	0.0	0.0	noA	noA	noA	noA	noA	noA
NM_000053.4(ATP7B)c.2865+1GtoAPosition6	TTCCTATAAGTTGAATGCCT	TGG	TTATCGATTTTGGTGTTGTTCAGAGATACTTTCCTATAAGTTGAATGCCTTGGGCTATATGGTGGTTGTGTTTTAAATAATCT	6	29.4304	noA	noA	noA	noA	noA	28.79746835443038	noA	27.531645569620256	2.848101265822785	noA	noA	noA	noA	0.0	0.0	noA	noA	noA	noA	noA
NM_000053.4(ATP7B)c.2865+1GtoAPosition7	TTTCCTATAAGTTGAATGCC	TTG	TTTATCGATTTTGGTGTTGTTCAGAGATACTTTCCTATAAGTTGAATGCCTTGGGCTATATGGTGGTTGTGTTTTAAATAATC	7	3.125	noA	noA	noA	noA	noA	noA	2.34375	noA	1.171875	0.0	noA	noA	noA	noA	0.0	0.0	noA	noA	noA	noA
NM_000053.4(ATP7B)c.2865+1GtoAPosition9	ACTTTCCTATAAGTTGAATG	CCT	GTTTTATCGATTTTGGTGTTGTTCAGAGATACTTTCCTATAAGTTGAATGCCTTGGGCTATATGGTGGTTGTGTTTTAAATAA	9	1.83486	0.0	noA	noA	noA	noA	noA	noA	noA	0.0	noA	0.0	0.0	noA	noA	noA	noA	0.0	0.0	noA	noA
NM_000053.4(ATP7B)c.2905CtoT(p.Arg969Trp)Position3	CCAGATGATCACCTCTGTCT	GGG	CAGCACCGTGATGGACGTCTGGAAAGCAAACCAGATGATCACCTCTGTCTGGGAGATGTGCTTGTTGGGGTTCTGAAAACAGG	3	27.7419	noA	noA	21.161290322580644	noA	26.70967741935484	noA	noA	19.096774193548388	noA	noA	7.483870967741936	noA	noA	noA	noA	noA	noA	noA	noA	noA
NM_000053.4(ATP7B)c.2905CtoT(p.Arg969Trp)Position4	ACCAGATGATCACCTCTGTC	TGG	ACAGCACCGTGATGGACGTCTGGAAAGCAAACCAGATGATCACCTCTGTCTGGGAGATGTGCTTGTTGGGGTTCTGAAAACAG	4	24.6377	0.5797101449275363	noA	noA	24.637681159420293	noA	24.637681159420293	noA	noA	7.536231884057972	noA	noA	10.434782608695652	noA	noA	noA	noA	noA	noA	noA	noA
NM_000053.4(ATP7B)c.2905CtoT(p.Arg969Trp)Position5	AACCAGATGATCACCTCTGT	CTG	CACAGCACCGTGATGGACGTCTGGAAAGCAAACCAGATGATCACCTCTGTCTGGGAGATGTGCTTGTTGGGGTTCTGAAAACA	5	18.8329	0.0	1.0610079575596816	noA	noA	18.83289124668435	noA	18.30238726790451	noA	noA	1.3262599469496021	noA	noA	0.0	noA	noA	noA	noA	noA	noA	noA
NM_000053.4(ATP7B)c.2905CtoT(p.Arg969Trp)Position6	AAACCAGATGATCACCTCTG	TCT	GCACAGCACCGTGATGGACGTCTGGAAAGCAAACCAGATGATCACCTCTGTCTGGGAGATGTGCTTGTTGGGGTTCTGAAAAC	6	21.4447	0.0	0.0	0.4514672686230248	noA	noA	21.44469525959368	noA	11.286681715575622	noA	noA	0.0	noA	noA	0.0	noA	noA	noA	noA	noA	noA
NM_000053.4(ATP7B)c.2905CtoT(p.Arg969Trp)Position8	GCAAACCAGATGATCACCTC	TGT	ATGCACAGCACCGTGATGGACGTCTGGAAAGCAAACCAGATGATCACCTCTGTCTGGGAGATGTGCTTGTTGGGGTTCTGAAA	8	27.3852	noA	noA	23.674911660777383	16.607773851590103	26.501766784452297	noA	noA	19.257950530035338	noA	1.5901060070671376	noA	noA	0.0	noA	noA	0.0	noA	noA	noA	noA
NM_000053.4(ATP7B)c.2906GtoA(p.Arg969Gln)Position10	TGATCATCCAGTTTGCTTTC	CAG	ACCCCAACAAGCACATCTCCCAGACAGAGGTGATCATCCAGTTTGCTTTCCAGACGTCCATCACGGTGCTGTGCATTGCCTGC	10	26.8793	noA	noA	4.89749430523918	noA	noA	25.39863325740319	noA	noA	noA	1.0250569476082005	noA	noA	noA	noA	noA	noA	noA	noA	noA	noA
NM_000053.4(ATP7B)c.2906GtoA(p.Arg969Gln)Position3	CCAGTTTGCTTTCCAGACGT	CCA	CAAGCACATCTCCCAGACAGAGGTGATCATCCAGTTTGCTTTCCAGACGTCCATCACGGTGCTGTGCATTGCCTGCCCCTGCT	3	1.67715	noA	noA	1.6771488469601679	noA	noA	noA	noA	noA	noA	noA	noA	noA	noA	noA	0.0	noA	0.0	noA	noA	noA
NM_000053.4(ATP7B)c.2906GtoA(p.Arg969Gln)Position6	CATCCAGTTTGCTTTCCAGA	CGT	CAACAAGCACATCTCCCAGACAGAGGTGATCATCCAGTTTGCTTTCCAGACGTCCATCACGGTGCTGTGCATTGCCTGCCCCT	6	22.4287	noA	0.0	noA	noA	noA	21.189591078066915	noA	noA	noA	noA	noA	noA	noA	noA	noA	noA	noA	0.0	noA	0.0
NM_000053.4(ATP7B)c.2906GtoA(p.Arg969Gln)Position8	ATCATCCAGTTTGCTTTCCA	GAC	CCCAACAAGCACATCTCCCAGACAGAGGTGATCATCCAGTTTGCTTTCCAGACGTCCATCACGGTGCTGTGCATTGCCTGCCC	8	32.5486	1.2282497441146365	noA	noA	31.218014329580345	noA	noA	noA	27.226202661207775	noA	noA	noA	noA	noA	noA	noA	noA	noA	noA	noA	0.0
NM_000053.4(ATP7B)c.2906GtoA(p.Arg969Gln)Position9	GATCATCCAGTTTGCTTTCC	AGA	CCCCAACAAGCACATCTCCCAGACAGAGGTGATCATCCAGTTTGCTTTCCAGACGTCCATCACGGTGCTGTGCATTGCCTGCC	9	25.5911	noA	0.0	noA	noA	24.33936022253129	noA	noA	noA	3.616133518776078	noA	noA	noA	noA	noA	noA	noA	noA	noA	noA	noA
NM_000053.4(ATP7B)c.2930CtoT(p.Thr977Met)Position4	ACCATGATGGACGTCTGGAA	AGC	CCCAGGGAGCAGGGGCAGGCAATGCACAGCACCATGATGGACGTCTGGAAAGCAAACCGGATGATCACCTCTGTCTGGGAGAT	4	25.1096	0.43859649122807015	noA	noA	22.149122807017545	noA	noA	23.135964912280702	noA	noA	noA	7.565789473684211	noA	noA	noA	noA	noA	noA	noA	0.0	0.0
NM_000053.4(ATP7B)c.2930CtoT(p.Thr977Met)Position5	CACCATGATGGACGTCTGGA	AAG	CCCCAGGGAGCAGGGGCAGGCAATGCACAGCACCATGATGGACGTCTGGAAAGCAAACCGGATGATCACCTCTGTCTGGGAGA	5	24.2254	noA	12.957746478873238	noA	noA	23.1924882629108	noA	noA	16.24413145539906	noA	noA	noA	0.18779342723004694	noA	noA	noA	noA	noA	noA	noA	0.0
NM_000053.4(ATP7B)c.2930CtoT(p.Thr977Met)Position6	GCACCATGATGGACGTCTGG	AAA	GCCCCAGGGAGCAGGGGCAGGCAATGCACAGCACCATGATGGACGTCTGGAAAGCAAACCGGATGATCACCTCTGTCTGGGAG	6	20.2857	noA	noA	18.714285714285715	noA	noA	19.714285714285715	noA	noA	13.285714285714286	noA	noA	noA	0.0	noA	noA	noA	noA	noA	noA	noA
NM_000053.4(ATP7B)c.2930CtoT(p.Thr977Met)Position7	AGCACCATGATGGACGTCTG	GAA	AGCCCCAGGGAGCAGGGGCAGGCAATGCACAGCACCATGATGGACGTCTGGAAAGCAAACCGGATGATCACCTCTGTCTGGGA	7	25.1097	0.5267778753292361	noA	noA	23.617208077260756	noA	noA	24.40737489025461	noA	noA	4.56540825285338	noA	noA	noA	0.0	noA	noA	noA	noA	noA	noA
NM_000053.4(ATP7B)c.2930CtoT(p.Thr977Met)Position8	CAGCACCATGATGGACGTCT	GGA	CAGCCCCAGGGAGCAGGGGCAGGCAATGCACAGCACCATGATGGACGTCTGGAAAGCAAACCGGATGATCACCTCTGTCTGGG	8	27.8244	noA	4.094721262950173	noA	noA	27.380365071534285	noA	noA	24.025653675382337	noA	noA	0.3453379378391712	noA	noA	noA	0.0	noA	noA	noA	noA	noA
NM_000053.4(ATP7B)c.2939GtoA(p.Cys980Tyr)Position6	GCTGTACATTGCCTGCCCCT	GCT	CCGGTTTGCTTTCCAGACGTCCATCACGGTGCTGTACATTGCCTGCCCCTGCTCCCTGGGGCTGGCCACGCCCACGGCTGTCA	6	27.9425	noA	noA	noA	noA	noA	25.239755884917177	noA	20.00871839581517	noA	noA	noA	noA	noA	noA	noA	noA	noA	noA	noA	noA
NM_000053.4(ATP7B)c.2939GtoA(p.Cys980Tyr)Position7	TGCTGTACATTGCCTGCCCC	TGC	TCCGGTTTGCTTTCCAGACGTCCATCACGGTGCTGTACATTGCCTGCCCCTGCTCCCTGGGGCTGGCCACGCCCACGGCTGTC	7	24.8811	noA	noA	noA	noA	noA	noA	22.503961965134707	noA	12.678288431061807	noA	noA	noA	noA	noA	noA	noA	noA	noA	noA	noA
NM_000053.4(ATP7B)c.2939GtoA(p.Cys980Tyr)Position8	GTGCTGTACATTGCCTGCCC	CTG	ATCCGGTTTGCTTTCCAGACGTCCATCACGGTGCTGTACATTGCCTGCCCCTGCTCCCTGGGGCTGGCCACGCCCACGGCTGT	8	30.9446	noA	noA	noA	noA	noA	noA	noA	29.42453854505972	noA	4.125950054288817	noA	noA	noA	noA	noA	noA	noA	noA	noA	noA
NM_000053.4(ATP7B)c.2939GtoA(p.Cys980Tyr)Position9	GGTGCTGTACATTGCCTGCC	CCT	CATCCGGTTTGCTTTCCAGACGTCCATCACGGTGCTGTACATTGCCTGCCCCTGCTCCCTGGGGCTGGCCACGCCCACGGCTG	9	23.5808	noA	noA	noA	noA	noA	noA	noA	noA	18.88646288209607	noA	3.820960698689956	noA	noA	noA	noA	noA	noA	noA	noA	noA
NM_000053.4(ATP7B)c.2975CtoT(p.Pro992Leu)Position4	GTGAGCGTGGCCAGCCCCAG	GGA	GCGGCCACCCCGGTGCCCACCATGACAGCCGTGAGCGTGGCCAGCCCCAGGGAGCAGGGGCAGGCAATGCACAGCACCGTGAT	4	22.096	noA	noA	noA	20.707070707070706	noA	noA	noA	noA	noA	noA	noA	noA	0.0	noA	noA	noA	noA	noA	1.3888888888888888	noA
NM_000053.4(ATP7B)c.2975CtoT(p.Pro992Leu)Position5	CGTGAGCGTGGCCAGCCCCA	GGG	CGCGGCCACCCCGGTGCCCACCATGACAGCCGTGAGCGTGGCCAGCCCCAGGGAGCAGGGGCAGGCAATGCACAGCACCGTGA	5	28.6856	noA	noA	noA	noA	28.685612788632326	noA	noA	noA	noA	noA	noA	noA	noA	0.0	noA	noA	noA	noA	noA	0.0
NM_000053.4(ATP7B)c.2975CtoT(p.Pro992Leu)Position6	CCGTGAGCGTGGCCAGCCCC	AGG	GCGCGGCCACCCCGGTGCCCACCATGACAGCCGTGAGCGTGGCCAGCCCCAGGGAGCAGGGGCAGGCAATGCACAGCACCGTG	6	18.5732	noA	noA	noA	noA	noA	18.20418204182042	noA	noA	noA	noA	noA	noA	noA	noA	0.0	noA	noA	noA	noA	noA
NM_000053.4(ATP7B)c.2975CtoT(p.Pro992Leu)Position7	GCCGTGAGCGTGGCCAGCCC	CAG	TGCGCGGCCACCCCGGTGCCCACCATGACAGCCGTGAGCGTGGCCAGCCCCAGGGAGCAGGGGCAGGCAATGCACAGCACCGT	7	20.5653	noA	noA	noA	noA	noA	noA	20.37037037037037	noA	noA	noA	noA	noA	noA	noA	noA	0.0	noA	noA	noA	noA
NM_000053.4(ATP7B)c.2975CtoT(p.Pro992Leu)Position8	AGCCGTGAGCGTGGCCAGCC	CCA	CTGCGCGGCCACCCCGGTGCCCACCATGACAGCCGTGAGCGTGGCCAGCCCCAGGGAGCAGGGGCAGGCAATGCACAGCACCG	8	0.364964	0.0	noA	noA	noA	noA	noA	noA	0.0	noA	noA	noA	noA	noA	noA	noA	noA	0.36496350364963503	noA	noA	noA
NM_000053.4(ATP7B)c.3007GtoA(p.Ala1003Thr)Position10	GGGGTGGCCACGCAGAACGG	CAT	GCCACGCCCACGGCTGTCATGGTGGGCACCGGGGTGGCCACGCAGAACGGCATCCTCATCAAGGGAGGCAAGCCCCTGGAGAT	10	13.658	noA	noA	noA	noA	noA	noA	noA	noA	noA	12.707838479809977	noA	noA	noA	0.9501187648456058	noA	0.0	0.0	noA	noA	noA
NM_000053.4(ATP7B)c.3007GtoA(p.Ala1003Thr)Position11	CGGGGTGGCCACGCAGAACG	GCA	GGCCACGCCCACGGCTGTCATGGTGGGCACCGGGGTGGCCACGCAGAACGGCATCCTCATCAAGGGAGGCAAGCCCCTGGAGA	11	14.3906	noA	noA	noA	noA	noA	noA	noA	noA	noA	noA	13.656387665198238	noA	noA	noA	0.2936857562408223	noA	0.0	0.0	noA	noA
NM_000053.4(ATP7B)c.3007GtoA(p.Ala1003Thr)Position12	CCGGGGTGGCCACGCAGAAC	GGC	TGGCCACGCCCACGGCTGTCATGGTGGGCACCGGGGTGGCCACGCAGAACGGCATCCTCATCAAGGGAGGCAAGCCCCTGGAG	12	12.8617	noA	noA	noA	noA	noA	noA	noA	noA	noA	noA	noA	12.861736334405144	noA	noA	noA	0.0	noA	0.0	0.0	noA
NM_000053.4(ATP7B)c.3007GtoA(p.Ala1003Thr)Position5	GGCCACGCAGAACGGCATCC	TCA	GCCCACGGCTGTCATGGTGGGCACCGGGGTGGCCACGCAGAACGGCATCCTCATCAAGGGAGGCAAGCCCCTGGAGATGGCGC	5	30.4948	noA	noA	noA	noA	30.49482163406214	noA	noA	noA	10.586881472957423	noA	0.23014959723820483	0.23014959723820483	noA	noA	noA	noA	0.0	noA	noA	noA
NM_000053.4(ATP7B)c.3007GtoA(p.Ala1003Thr)Position7	GTGGCCACGCAGAACGGCAT	CCT	ACGCCCACGGCTGTCATGGTGGGCACCGGGGTGGCCACGCAGAACGGCATCCTCATCAAGGGAGGCAAGCCCCTGGAGATGGC	7	13.1301	noA	noA	noA	noA	noA	noA	12.192262602579133	noA	noA	noA	1.7584994138335288	noA	0.0	0.0	noA	noA	noA	noA	0.0	noA
NM_000053.4(ATP7B)c.3008CtoT(p.Ala1003Val)Position10	CCGTTCTGCACGGCCACCCC	GGT	TCCAGGGGCTTGCCTCCCTTGATGAGGATGCCGTTCTGCACGGCCACCCCGGTGCCCACCATGACAGCCGTGGGCGTGGCCAG	10	7.29282	noA	noA	noA	noA	noA	noA	noA	noA	noA	6.077348066298343	noA	noA	noA	noA	noA	0.0	noA	noA	noA	noA
NM_000053.4(ATP7B)c.3008CtoT(p.Ala1003Val)Position11	GCCGTTCTGCACGGCCACCC	CGG	CTCCAGGGGCTTGCCTCCCTTGATGAGGATGCCGTTCTGCACGGCCACCCCGGTGCCCACCATGACAGCCGTGGGCGTGGCCA	11	0.784314	noA	noA	noA	noA	noA	noA	noA	noA	noA	noA	0.39215686274509803	noA	noA	noA	noA	noA	0.0	noA	noA	noA
NM_000053.4(ATP7B)c.3008CtoT(p.Ala1003Val)Position5	CTGCACGGCCACCCCGGTGC	CCA	GGGCTTGCCTCCCTTGATGAGGATGCCGTTCTGCACGGCCACCCCGGTGCCCACCATGACAGCCGTGGGCGTGGCCAGCCCCA	5	17.1608	noA	noA	noA	noA	16.442048517520217	noA	noA	noA	noA	noA	1.1680143755615455	noA	noA	noA	noA	noA	noA	noA	noA	noA
NM_000053.4(ATP7B)c.3008CtoT(p.Ala1003Val)Position8	GTTCTGCACGGCCACCCCGG	TGC	CAGGGGCTTGCCTCCCTTGATGAGGATGCCGTTCTGCACGGCCACCCCGGTGCCCACCATGACAGCCGTGGGCGTGGCCAGCC	8	23.6938	noA	noA	noA	noA	noA	noA	noA	23.32928311057108	noA	noA	noA	noA	noA	0.425273390036452	noA	noA	noA	noA	noA	noA
NM_000053.4(ATP7B)c.3008CtoT(p.Ala1003Val)Position9	CGTTCTGCACGGCCACCCCG	GTG	CCAGGGGCTTGCCTCCCTTGATGAGGATGCCGTTCTGCACGGCCACCCCGGTGCCCACCATGACAGCCGTGGGCGTGGCCAGC	9	26.6988	noA	noA	noA	noA	noA	noA	noA	noA	26.417370325693607	noA	noA	noA	noA	noA	0.4422999597909127	noA	noA	noA	noA	noA
NM_000053.4(ATP7B)c.3086CtoT(p.Thr1029Ile)Position10	ATGGTGCCAATCTTGTCAAA	CAT	ACCCGCATGACCCTGGGGACGCCATGGGTAATGGTGCCAATCTTGTCAAACATCACAGTCTTTATCTGCCAAAAACAACCACA	10	0.574713	0.0	noA	noA	noA	noA	noA	noA	noA	0.5747126436781609	0.0	noA	noA	noA	noA	noA	noA	noA	0.0	0.0	0.0
NM_000053.4(ATP7B)c.3086CtoT(p.Thr1029Ile)Position11	AATGGTGCCAATCTTGTCAA	ACA	CACCCGCATGACCCTGGGGACGCCATGGGTAATGGTGCCAATCTTGTCAAACATCACAGTCTTTATCTGCCAAAAACAACCAC	11	1.17994	0.0	0.0	noA	noA	noA	noA	noA	noA	noA	0.5899705014749262	0.0	noA	noA	noA	noA	noA	noA	noA	0.0	0.0
NM_000053.4(ATP7B)c.3086CtoT(p.Thr1029Ile)Position4	CCAATCTTGTCAAACATCAC	AGT	ATGACCCTGGGGACGCCATGGGTAATGGTGCCAATCTTGTCAAACATCACAGTCTTTATCTGCCAAAAACAACCACAACTCAC	4	15.6156	noA	noA	14.414414414414415	13.513513513513514	noA	noA	noA	noA	noA	noA	noA	0.0	0.0	0.0	noA	0.0	noA	noA	0.0	noA
NM_000053.4(ATP7B)c.3086CtoT(p.Thr1029Ile)Position5	GCCAATCTTGTCAAACATCA	CAG	CATGACCCTGGGGACGCCATGGGTAATGGTGCCAATCTTGTCAAACATCACAGTCTTTATCTGCCAAAAACAACCACAACTCA	5	26.6667	noA	noA	noA	23.218390804597703	19.080459770114942	noA	noA	noA	noA	noA	noA	noA	0.0	0.0	0.0	noA	0.0	noA	noA	0.0
NM_000053.4(ATP7B)c.3086CtoT(p.Thr1029Ile)Position7	GTGCCAATCTTGTCAAACAT	CAC	CGCATGACCCTGGGGACGCCATGGGTAATGGTGCCAATCTTGTCAAACATCACAGTCTTTATCTGCCAAAAACAACCACAACT	7	19.2678	noA	noA	noA	noA	noA	17.341040462427745	8.477842003853564	noA	noA	noA	noA	noA	noA	noA	0.0	0.0	0.0	noA	0.3853564547206166	noA
NM_000053.4(ATP7B)c.3121CtoT(p.Arg1041Trp)Position3	CCACATGACCCTGGGGACGC	CAT	CAGTGTGGCCACATCCCCCAGCAGGAGCACCCACATGACCCTGGGGACGCCATGGGTAATGGTGCCAGTCTTGTCAAACATCA	3	24.9529	noA	noA	5.273069679849341	noA	24.764595103578156	noA	noA	3.0131826741996233	noA	noA	noA	noA	noA	noA	noA	noA	0.0	noA	noA	noA
NM_000053.4(ATP7B)c.3121CtoT(p.Arg1041Trp)Position4	CCCACATGACCCTGGGGACG	CCA	GCAGTGTGGCCACATCCCCCAGCAGGAGCACCCACATGACCCTGGGGACGCCATGGGTAATGGTGCCAGTCTTGTCAAACATC	4	20.4641	noA	noA	noA	18.248945147679326	noA	16.139240506329113	noA	noA	0.21097046413502107	noA	noA	noA	noA	noA	noA	noA	noA	0.0	noA	noA
NM_000053.4(ATP7B)c.3121CtoT(p.Arg1041Trp)Position6	CACCCACATGACCCTGGGGA	CGC	GGGCAGTGTGGCCACATCCCCCAGCAGGAGCACCCACATGACCCTGGGGACGCCATGGGTAATGGTGCCAGTCTTGTCAAACA	6	26.9088	noA	19.553072625698324	noA	noA	noA	26.163873370577278	noA	25.79143389199255	noA	noA	2.97951582867784	noA	noA	noA	noA	noA	noA	noA	noA	0.0
NM_000053.4(ATP7B)c.3121CtoT(p.Arg1041Trp)Position8	AGCACCCACATGACCCTGGG	GAC	AGGGGCAGTGTGGCCACATCCCCCAGCAGGAGCACCCACATGACCCTGGGGACGCCATGGGTAATGGTGCCAGTCTTGTCAAA	8	16.6163	0.3021148036253776	noA	noA	16.314199395770395	noA	noA	noA	14.350453172205437	noA	6.495468277945619	noA	noA	0.0	noA	noA	noA	noA	noA	noA	noA
NM_000053.4(ATP7B)c.3121CtoT(p.Arg1041Trp)Position9	GAGCACCCACATGACCCTGG	GGA	GAGGGGCAGTGTGGCCACATCCCCCAGCAGGAGCACCCACATGACCCTGGGGACGCCATGGGTAATGGTGCCAGTCTTGTCAA	9	24.2806	noA	5.0359712230215825	noA	noA	23.561151079136692	noA	noA	noA	15.287769784172662	noA	6.83453237410072	noA	noA	0.0	noA	noA	noA	noA	noA	noA
NM_000053.4(ATP7B)c.3182GtoA(p.Gly1061Glu)Position11	GCTGTGGTGGAGACTGCGGA	GGC	GTGGCCACACTGCCCCTCAGGAAGGTTCTGGCTGTGGTGGAGACTGCGGAGGCCAGCAGTGAACACCCCTTGGGCGTGGCAGT	11	8.96445	noA	noA	noA	noA	noA	noA	noA	noA	noA	noA	6.491499227202473	noA	1.2364760432766615	noA	noA	noA	noA	noA	noA	0.0
NM_000053.4(ATP7B)c.3182GtoA(p.Gly1061Glu)Position12	GGCTGTGGTGGAGACTGCGG	AGG	TGTGGCCACACTGCCCCTCAGGAAGGTTCTGGCTGTGGTGGAGACTGCGGAGGCCAGCAGTGAACACCCCTTGGGCGTGGCAG	12	8.71985	noA	noA	noA	noA	noA	noA	noA	noA	noA	noA	noA	8.348794063079778	noA	0.0	noA	noA	noA	noA	noA	noA
NM_000053.4(ATP7B)c.3182GtoA(p.Gly1061Glu)Position5	GTGGAGACTGCGGAGGCCAG	CAG	ACACTGCCCCTCAGGAAGGTTCTGGCTGTGGTGGAGACTGCGGAGGCCAGCAGTGAACACCCCTTGGGCGTGGCAGTCACCAA	5	28.284	noA	noA	noA	noA	28.04733727810651	noA	27.692307692307693	noA	noA	noA	noA	noA	noA	0.2366863905325444	noA	noA	noA	noA	0.0	noA
NM_000053.4(ATP7B)c.3182GtoA(p.Gly1061Glu)Position6	GGTGGAGACTGCGGAGGCCA	GCA	CACACTGCCCCTCAGGAAGGTTCTGGCTGTGGTGGAGACTGCGGAGGCCAGCAGTGAACACCCCTTGGGCGTGGCAGTCACCA	6	17.9348	noA	noA	noA	noA	noA	17.391304347826086	noA	13.043478260869565	noA	noA	noA	noA	noA	noA	0.0	noA	noA	noA	noA	0.0
NM_000053.4(ATP7B)c.3182GtoA(p.Gly1061Glu)Position7	TGGTGGAGACTGCGGAGGCC	AGC	CCACACTGCCCCTCAGGAAGGTTCTGGCTGTGGTGGAGACTGCGGAGGCCAGCAGTGAACACCCCTTGGGCGTGGCAGTCACC	7	1.72414	noA	noA	noA	noA	noA	noA	1.5742128935532234	noA	0.4497751124437781	noA	noA	noA	noA	noA	noA	0.0	noA	noA	noA	noA
NM_000053.4(ATP7B)c.3190GtoA(p.Glu1064Lys)Position10	GGGACTGCGAAGGCCAGCAG	TGA	CTGCCCCTCAGGAAGGTTCTGGCTGTGGTGGGGACTGCGAAGGCCAGCAGTGAACACCCCTTGGGCGTGGCAGTCACCAAATA	10	26.3462	noA	noA	noA	25.961538461538463	noA	noA	noA	noA	noA	2.1153846153846154	2.6923076923076925	noA	noA	noA	noA	0.0	noA	noA	0.0	noA
NM_000053.4(ATP7B)c.3190GtoA(p.Glu1064Lys)Position6	CTGCGAAGGCCAGCAGTGAA	CAC	CCCTCAGGAAGGTTCTGGCTGTGGTGGGGACTGCGAAGGCCAGCAGTGAACACCCCTTGGGCGTGGCAGTCACCAAATACTGT	6	22.5676	noA	noA	noA	noA	noA	20.81081081081081	21.216216216216218	noA	noA	noA	noA	1.7567567567567568	noA	noA	0.0	noA	noA	noA	0.0	0.0
NM_000053.4(ATP7B)c.3190GtoA(p.Glu1064Lys)Position7	ACTGCGAAGGCCAGCAGTGA	ACA	CCCCTCAGGAAGGTTCTGGCTGTGGTGGGGACTGCGAAGGCCAGCAGTGAACACCCCTTGGGCGTGGCAGTCACCAAATACTG	7	13.1524	0.0	noA	noA	noA	noA	noA	12.31732776617954	4.3841336116910234	noA	noA	noA	noA	0.41753653444676403	noA	noA	0.0	noA	noA	noA	0.0
NM_000053.4(ATP7B)c.3190GtoA(p.Glu1064Lys)Position8	GACTGCGAAGGCCAGCAGTG	AAC	GCCCCTCAGGAAGGTTCTGGCTGTGGTGGGGACTGCGAAGGCCAGCAGTGAACACCCCTTGGGCGTGGCAGTCACCAAATACT	8	16.2011	noA	6.70391061452514	noA	noA	noA	noA	noA	15.64245810055866	3.5381750465549344	noA	noA	noA	noA	0.0	noA	noA	0.0	noA	noA	noA
NM_000053.4(ATP7B)c.3190GtoA(p.Glu1064Lys)Position9	GGACTGCGAAGGCCAGCAGT	GAA	TGCCCCTCAGGAAGGTTCTGGCTGTGGTGGGGACTGCGAAGGCCAGCAGTGAACACCCCTTGGGCGTGGCAGTCACCAAATAC	9	23.0501	noA	noA	22.700814901047732	noA	noA	noA	noA	noA	17.927823050058205	6.752037252619325	noA	noA	noA	noA	0.0	noA	noA	0.0	noA	noA
NM_000053.4(ATP7B)c.3243+1GtoAPosition3	AGATACGTGGACTTGGGCGT	GGC	TGGGCGTGGCAGTCACCAAATACTGTAAAGAGATACGTGGACTTGGGCGTGGCCCTGCCCTCCCCGCCAATGCTCTTTTATTC	3	30	1.153846153846154	noA	19.615384615384617	noA	29.743589743589745	noA	noA	noA	noA	noA	5.512820512820513	noA	noA	noA	noA	noA	noA	noA	noA	noA
NM_000053.4(ATP7B)c.3243+1GtoAPosition4	GAGATACGTGGACTTGGGCG	TGG	TTGGGCGTGGCAGTCACCAAATACTGTAAAGAGATACGTGGACTTGGGCGTGGCCCTGCCCTCCCCGCCAATGCTCTTTTATT	4	22.8232	noA	4.617414248021108	noA	19.261213720316622	noA	22.823218997361476	noA	noA	noA	noA	noA	1.4511873350923483	noA	noA	noA	noA	noA	noA	noA	noA
NM_000053.4(ATP7B)c.3243+1GtoAPosition5	AGAGATACGTGGACTTGGGC	GTG	CTTGGGCGTGGCAGTCACCAAATACTGTAAAGAGATACGTGGACTTGGGCGTGGCCCTGCCCTCCCCGCCAATGCTCTTTTAT	5	28.8288	1.287001287001287	noA	18.275418275418275	noA	24.581724581724583	noA	28.314028314028317	noA	noA	noA	noA	noA	0.3861003861003861	noA	noA	noA	noA	noA	noA	noA
NM_000053.4(ATP7B)c.3243+1GtoAPosition6	AAGAGATACGTGGACTTGGG	CGT	CCTTGGGCGTGGCAGTCACCAAATACTGTAAAGAGATACGTGGACTTGGGCGTGGCCCTGCCCTCCCCGCCAATGCTCTTTTA	6	28.6676	0.0	3.4993270524899054	noA	25.97577388963661	noA	27.18707940780619	noA	27.994616419919243	noA	noA	noA	noA	noA	0.4037685060565276	noA	noA	noA	noA	noA	noA
NM_000053.4(ATP7B)c.3243+1GtoAPosition8	TAAAGAGATACGTGGACTTG	GGC	CCCCTTGGGCGTGGCAGTCACCAAATACTGTAAAGAGATACGTGGACTTGGGCGTGGCCCTGCCCTCCCCGCCAATGCTCTTT	8	24.6575	noA	14.30745814307458	10.50228310502283	17.04718417047184	noA	23.59208523592085	noA	9.43683409436834	noA	8.980213089802131	noA	noA	noA	noA	noA	0.0	noA	noA	noA	noA
NM_000053.4(ATP7B)c.3247CtoT(p.Leu1083Phe)Position4	CAAATTCCTGGGAAGGTGGA	AAG	AGTCCGTGCAGTATCCCAAGGTCTCTGTTCCAAATTCCTGGGAAGGTGGAAAGAGAGGAAGAGGAAACTGTAAGCCAAGAGGG	4	24.1294	noA	0.9950248756218906	2.2388059701492535	19.65174129353234	noA	noA	noA	noA	noA	noA	noA	noA	0.0	0.0	noA	noA	noA	noA	noA	0.0
NM_000053.4(ATP7B)c.3247CtoT(p.Leu1083Phe)Position5	CCAAATTCCTGGGAAGGTGG	AAA	AAGTCCGTGCAGTATCCCAAGGTCTCTGTTCCAAATTCCTGGGAAGGTGGAAAGAGAGGAAGAGGAAACTGTAAGCCAAGAGG	5	28.8462	noA	noA	18.269230769230766	17.307692307692307	25.64102564102564	noA	noA	noA	noA	noA	noA	noA	noA	0.641025641025641	0.0	noA	noA	noA	noA	noA
NM_000053.4(ATP7B)c.3247CtoT(p.Leu1083Phe)Position6	TCCAAATTCCTGGGAAGGTG	GAA	GAAGTCCGTGCAGTATCCCAAGGTCTCTGTTCCAAATTCCTGGGAAGGTGGAAAGAGAGGAAGAGGAAACTGTAAGCCAAGAG	6	27.381	noA	noA	noA	19.841269841269842	16.26984126984127	23.015873015873016	noA	noA	noA	noA	noA	noA	noA	noA	0.0	0.0	noA	noA	noA	noA
NM_000053.4(ATP7B)c.3247CtoT(p.Leu1083Phe)Position7	TTCCAAATTCCTGGGAAGGT	GGA	GGAAGTCCGTGCAGTATCCCAAGGTCTCTGTTCCAAATTCCTGGGAAGGTGGAAAGAGAGGAAGAGGAAACTGTAAGCCAAGA	7	27.2727	noA	noA	noA	noA	24.242424242424242	19.834710743801654	20.66115702479339	noA	noA	noA	noA	noA	noA	noA	noA	0.0	0.0	noA	noA	noA
NM_000053.4(ATP7B)c.3247CtoT(p.Leu1083Phe)Position8	GTTCCAAATTCCTGGGAAGG	TGG	TGGAAGTCCGTGCAGTATCCCAAGGTCTCTGTTCCAAATTCCTGGGAAGGTGGAAAGAGAGGAAGAGGAAACTGTAAGCCAAG	8	22.1687	noA	noA	noA	noA	noA	19.518072289156628	6.987951807228916	2.6506024096385543	noA	noA	noA	noA	noA	noA	noA	noA	0.0	0.0	noA	noA
NM_000053.4(ATP7B)c.3295GtoA(p.Gly1099Ser)Position10	GCAGTGCCAAGCTGTGGAAT	TGG	GAGACCTTGGGATACTGCACGGACTTCCAGGCAGTGCCAAGCTGTGGAATTGGGTGCAAAGTCAGCAACGTGGAAGGCATCCT	10	22.9422	noA	noA	21.891418563922944	noA	noA	noA	noA	noA	5.078809106830122	0.0	noA	noA	noA	noA	noA	noA	noA	0.0	0.0	noA
NM_000053.4(ATP7B)c.3295GtoA(p.Gly1099Ser)Position4	CCAAGCTGTGGAATTGGGTG	CAA	TTGGGATACTGCACGGACTTCCAGGCAGTGCCAAGCTGTGGAATTGGGTGCAAAGTCAGCAACGTGGAAGGCATCCTGGCCCA	4	15.9664	noA	noA	13.725490196078432	12.324929971988796	noA	noA	noA	noA	noA	noA	noA	0.5602240896358543	0.0	noA	noA	noA	noA	noA	noA	noA
NM_000053.4(ATP7B)c.3295GtoA(p.Gly1099Ser)Position6	TGCCAAGCTGTGGAATTGGG	TGC	CCTTGGGATACTGCACGGACTTCCAGGCAGTGCCAAGCTGTGGAATTGGGTGCAAAGTCAGCAACGTGGAAGGCATCCTGGCC	6	20.3364	noA	noA	noA	noA	19.724770642201836	17.431192660550458	noA	noA	noA	noA	noA	noA	noA	0.3058103975535168	0.0	noA	noA	noA	noA	noA
NM_000053.4(ATP7B)c.3295GtoA(p.Gly1099Ser)Position8	AGTGCCAAGCTGTGGAATTG	GGT	GACCTTGGGATACTGCACGGACTTCCAGGCAGTGCCAAGCTGTGGAATTGGGTGCAAAGTCAGCAACGTGGAAGGCATCCTGG	8	26.0223	0.0	noA	noA	noA	noA	noA	25.650557620817843	19.888475836431226	noA	noA	noA	noA	noA	noA	noA	0.0	0.0	noA	noA	noA
NM_000053.4(ATP7B)c.3295GtoA(p.Gly1099Ser)Position9	CAGTGCCAAGCTGTGGAATT	GGG	AGACCTTGGGATACTGCACGGACTTCCAGGCAGTGCCAAGCTGTGGAATTGGGTGCAAAGTCAGCAACGTGGAAGGCATCCTG	9	24.4589	noA	12.337662337662337	noA	noA	noA	noA	noA	24.025974025974026	12.554112554112553	noA	noA	noA	noA	noA	noA	noA	0.0	0.0	noA	noA
NM_000053.4(ATP7B)c.3301GtoA(p.Gly1101Arg)Position10	CCAGGCTGTAGAATTGGGTG	CAA	TTGGGATACTGCACGGACTTCCAGGCAGTGCCAGGCTGTAGAATTGGGTGCAAAGTCAGCAACGTGGAAGGCATCCTGGCCCA	10	24.8619	noA	noA	22.92817679558011	noA	noA	noA	noA	noA	noA	16.022099447513813	noA	0.0	0.0	noA	noA	noA	noA	noA	noA	noA
NM_000053.4(ATP7B)c.3301GtoA(p.Gly1101Arg)Position11	GCCAGGCTGTAGAATTGGGT	GCA	CTTGGGATACTGCACGGACTTCCAGGCAGTGCCAGGCTGTAGAATTGGGTGCAAAGTCAGCAACGTGGAAGGCATCCTGGCCC	11	23.3716	noA	noA	noA	22.7330779054917	noA	noA	noA	noA	noA	noA	15.836526181353769	noA	0.0	0.0	noA	noA	noA	noA	noA	noA
NM_000053.4(ATP7B)c.3301GtoA(p.Gly1101Arg)Position12	TGCCAGGCTGTAGAATTGGG	TGC	CCTTGGGATACTGCACGGACTTCCAGGCAGTGCCAGGCTGTAGAATTGGGTGCAAAGTCAGCAACGTGGAAGGCATCCTGGCC	12	34.7687	noA	noA	noA	noA	32.854864433811805	noA	noA	noA	noA	noA	noA	17.703349282296653	noA	0.0	0.0	noA	noA	noA	noA	noA
NM_000053.4(ATP7B)c.3301GtoA(p.Gly1101Arg)Position5	CTGTAGAATTGGGTGCAAAG	TCA	ATACTGCACGGACTTCCAGGCAGTGCCAGGCTGTAGAATTGGGTGCAAAGTCAGCAACGTGGAAGGCATCCTGGCCCACAGTG	5	41.3408	noA	noA	noA	noA	39.10614525139665	noA	32.960893854748605	27.932960893854748	noA	noA	noA	noA	noA	noA	noA	noA	0.0	0.0	0.0	noA
NM_000053.4(ATP7B)c.3301GtoA(p.Gly1101Arg)Position7	GGCTGTAGAATTGGGTGCAA	AGT	GGATACTGCACGGACTTCCAGGCAGTGCCAGGCTGTAGAATTGGGTGCAAAGTCAGCAACGTGGAAGGCATCCTGGCCCACAG	7	23.3766	noA	noA	noA	noA	noA	noA	22.51082251082251	noA	3.0303030303030303	0.0	noA	noA	noA	noA	noA	noA	noA	noA	0.0	0.0
NM_000053.4(ATP7B)c.331CtoT(p.Gln111Ter)Position3	CTATTGCAGGCACACAACCG	ATG	GAAGCCCATGTCCCCAATTTGATGGCAAACCTATTGCAGGCACACAACCGATGGCACATATTTCACAGTGGCACTGCCTTGTT	3	32.1918	noA	noA	21.232876712328768	noA	noA	noA	noA	31.36986301369863	noA	noA	noA	11.095890410958905	noA	0.684931506849315	noA	0.0	0.0	noA	noA	noA
NM_000053.4(ATP7B)c.331CtoT(p.Gln111Ter)Position4	CCTATTGCAGGCACACAACC	GAT	CGAAGCCCATGTCCCCAATTTGATGGCAAACCTATTGCAGGCACACAACCGATGGCACATATTTCACAGTGGCACTGCCTTGT	4	26.3529	noA	noA	noA	25.41176470588235	noA	noA	noA	noA	18.823529411764707	noA	noA	noA	3.882352941176471	noA	0.5882352941176471	noA	0.0	0.0	noA	noA
NM_000053.4(ATP7B)c.331CtoT(p.Gln111Ter)Position5	ACCTATTGCAGGCACACAAC	CGA	TCGAAGCCCATGTCCCCAATTTGATGGCAAACCTATTGCAGGCACACAACCGATGGCACATATTTCACAGTGGCACTGCCTTG	5	31.0881	2.33160621761658	noA	noA	noA	30.569948186528496	noA	noA	noA	noA	11.398963730569948	noA	noA	noA	0.7772020725388601	noA	0.0	noA	0.0	0.0	noA
NM_000053.4(ATP7B)c.331CtoT(p.Gln111Ter)Position8	CAAACCTATTGCAGGCACAC	AAC	GCCTCGAAGCCCATGTCCCCAATTTGATGGCAAACCTATTGCAGGCACACAACCGATGGCACATATTTCACAGTGGCACTGCC	8	20.3046	noA	2.3688663282571913	1.5228426395939088	11.505922165820643	noA	noA	noA	16.243654822335024	noA	noA	noA	noA	0.0	noA	noA	noA	0.0	noA	0.0	noA
NM_000053.4(ATP7B)c.331CtoT(p.Gln111Ter)Position9	GCAAACCTATTGCAGGCACA	CAA	GGCCTCGAAGCCCATGTCCCCAATTTGATGGCAAACCTATTGCAGGCACACAACCGATGGCACATATTTCACAGTGGCACTGC	9	26.055	noA	noA	25.321100917431195	19.08256880733945	25.321100917431195	noA	noA	noA	19.816513761467892	noA	noA	noA	noA	0.0	noA	noA	noA	0.0	noA	0.0
NM_000053.4(ATP7B)c.3436GtoA(p.Val1146Met)Position10	ACCTTCTCTATGCTGATTGG	AAA	AGCCTCTTTTGAATAGATGCAGTCCCCCAGACCTTCTCTATGCTGATTGGAAACCGTGAGTGGCTGAGGCGCAACGGTTTAAC	10	18.5124	2.644628099173554	noA	noA	noA	noA	noA	noA	noA	noA	16.694214876033058	noA	noA	noA	noA	noA	0.0	noA	noA	noA	noA
NM_000053.4(ATP7B)c.3436GtoA(p.Val1146Met)Position11	GACCTTCTCTATGCTGATTG	GAA	CAGCCTCTTTTGAATAGATGCAGTCCCCCAGACCTTCTCTATGCTGATTGGAAACCGTGAGTGGCTGAGGCGCAACGGTTTAA	11	19.0594	noA	10.891089108910892	noA	noA	noA	noA	noA	noA	noA	noA	13.118811881188119	noA	noA	noA	noA	noA	0.0	noA	noA	noA
NM_000053.4(ATP7B)c.3436GtoA(p.Val1146Met)Position5	CTCTATGCTGATTGGAAACC	GTG	CTTTTGAATAGATGCAGTCCCCCAGACCTTCTCTATGCTGATTGGAAACCGTGAGTGGCTGAGGCGCAACGGTTTAACCATTT	5	11.4894	noA	noA	noA	noA	11.48936170212766	noA	noA	noA	noA	noA	0.0	noA	noA	noA	noA	0.0	0.0	0.0	noA	noA
NM_000053.4(ATP7B)c.3436GtoA(p.Val1146Met)Position6	TCTCTATGCTGATTGGAAAC	CGT	TCTTTTGAATAGATGCAGTCCCCCAGACCTTCTCTATGCTGATTGGAAACCGTGAGTGGCTGAGGCGCAACGGTTTAACCATT	6	17.9144	noA	noA	noA	noA	noA	17.914438502673796	noA	noA	noA	noA	noA	0.0	noA	noA	noA	noA	0.0	0.0	0.0	noA
NM_000053.4(ATP7B)c.3436GtoA(p.Val1146Met)Position9	CCTTCTCTATGCTGATTGGA	AAC	GCCTCTTTTGAATAGATGCAGTCCCCCAGACCTTCTCTATGCTGATTGGAAACCGTGAGTGGCTGAGGCGCAACGGTTTAACC	9	14.8089	noA	noA	noA	noA	noA	noA	noA	noA	14.64968152866242	noA	noA	noA	noA	noA	0.0	noA	noA	noA	noA	0.0
NM_000053.4(ATP7B)c.3451CtoT(p.Arg1151Cys)Position4	CACAGTTTCCAATCAGCACA	GAG	AAATGGTTAAACCGTTGCGCCTCAGCCACTCACAGTTTCCAATCAGCACAGAGAAGGTCTGGGGGACTGCATCTATTCAAAAG	4	27.2152	noA	4.113924050632911	noA	26.582278481012654	noA	noA	noA	noA	noA	noA	2.2151898734177213	0.0	noA	noA	0.0	noA	noA	0.0	noA	0.0
NM_000053.4(ATP7B)c.3451CtoT(p.Arg1151Cys)Position5	TCACAGTTTCCAATCAGCAC	AGA	GAAATGGTTAAACCGTTGCGCCTCAGCCACTCACAGTTTCCAATCAGCACAGAGAAGGTCTGGGGGACTGCATCTATTCAAAA	5	34.7727	noA	noA	9.318181818181818	noA	33.63636363636363	noA	noA	noA	noA	noA	noA	2.272727272727273	0.45454545454545453	noA	noA	0.0	noA	noA	0.0	noA
NM_000053.4(ATP7B)c.3451CtoT(p.Arg1151Cys)Position6	CTCACAGTTTCCAATCAGCA	CAG	AGAAATGGTTAAACCGTTGCGCCTCAGCCACTCACAGTTTCCAATCAGCACAGAGAAGGTCTGGGGGACTGCATCTATTCAAA	6	25.3566	noA	noA	noA	22.820919175911254	noA	23.771790808240887	noA	noA	noA	noA	noA	noA	1.109350237717908	0.0	noA	noA	0.0	noA	noA	0.0
NM_000053.4(ATP7B)c.3451CtoT(p.Arg1151Cys)Position7	ACTCACAGTTTCCAATCAGC	ACA	TAGAAATGGTTAAACCGTTGCGCCTCAGCCACTCACAGTTTCCAATCAGCACAGAGAAGGTCTGGGGGACTGCATCTATTCAA	7	25.8824	0.0	noA	noA	noA	25.882352941176475	noA	22.823529411764707	noA	noA	noA	noA	noA	noA	0.0	0.0	noA	noA	0.0	noA	noA
NM_000053.4(ATP7B)c.3451CtoT(p.Arg1151Cys)Position8	CACTCACAGTTTCCAATCAG	CAC	CTAGAAATGGTTAAACCGTTGCGCCTCAGCCACTCACAGTTTCCAATCAGCACAGAGAAGGTCTGGGGGACTGCATCTATTCA	8	23.839	noA	0.20639834881320948	noA	noA	noA	23.11661506707946	noA	10.939112487100102	noA	noA	noA	noA	noA	noA	0.0	0.0	noA	noA	0.0	noA
NM_000053.4(ATP7B)c.3517GtoA(p.Glu1173Lys)Position4	CACAAGATGAAAGGACAGAC	AGC	TCTAGCGATGTCAGTGACGCTATGACAGACCACAAGATGAAAGGACAGACAGCCATCCTGGTGGCTATTGACGGTATCTTCTG	4	29.6552	noA	6.206896551724138	noA	26.89655172413793	23.448275862068964	noA	27.586206896551722	noA	noA	2.0689655172413794	0.0	0.0	noA	noA	0.0	noA	0.0	noA	0.0	noA
NM_000053.4(ATP7B)c.3529CtoT(p.Gln1177Ter)Position12	GATGGCTGTCTATCCTTTCA	TCT	GAAGCAGAAGATACCGTCAATAGCCACCAGGATGGCTGTCTATCCTTTCATCTCGTGGTCTGTCATAGCGTCACTGACATCGC	12	2.92096	noA	1.5463917525773196	noA	noA	noA	noA	noA	noA	noA	noA	noA	0.0	noA	noA	noA	noA	noA	noA	noA	0.6872852233676976
NM_000053.4(ATP7B)c.3529CtoT(p.Gln1177Ter)Position6	TGTCTATCCTTTCATCTCGT	GGT	GAAGATACCGTCAATAGCCACCAGGATGGCTGTCTATCCTTTCATCTCGTGGTCTGTCATAGCGTCACTGACATCGCTAGAAA	6	20.8909	noA	noA	noA	noA	noA	20.583717357910906	noA	noA	noA	noA	noA	noA	noA	0.0	noA	noA	noA	noA	noA	noA
NM_000053.4(ATP7B)c.3529CtoT(p.Gln1177Ter)Position7	CTGTCTATCCTTTCATCTCG	TGG	AGAAGATACCGTCAATAGCCACCAGGATGGCTGTCTATCCTTTCATCTCGTGGTCTGTCATAGCGTCACTGACATCGCTAGAA	7	28.754	noA	noA	noA	noA	noA	noA	28.434504792332266	noA	noA	noA	noA	noA	noA	noA	0.0	noA	noA	noA	noA	noA
NM_000053.4(ATP7B)c.3529CtoT(p.Gln1177Ter)Position8	GCTGTCTATCCTTTCATCTC	GTG	CAGAAGATACCGTCAATAGCCACCAGGATGGCTGTCTATCCTTTCATCTCGTGGTCTGTCATAGCGTCACTGACATCGCTAGA	8	27.8752	noA	noA	noA	noA	noA	noA	noA	27.485380116959064	noA	noA	noA	noA	noA	noA	noA	0.0	noA	noA	noA	noA
NM_000053.4(ATP7B)c.3529CtoT(p.Gln1177Ter)Position9	GGCTGTCTATCCTTTCATCT	CGT	GCAGAAGATACCGTCAATAGCCACCAGGATGGCTGTCTATCCTTTCATCTCGTGGTCTGTCATAGCGTCACTGACATCGCTAG	9	31.6206	noA	noA	noA	noA	noA	noA	noA	noA	31.225296442687743	noA	noA	noA	noA	noA	noA	noA	0.0	noA	noA	noA
NM_000053.4(ATP7B)c.3556+1GtoAPosition12	GGCTATTGACGATATCTTCT	GCT	CGAGATGAAAGGACAGACAGCCATCCTGGTGGCTATTGACGATATCTTCTGCTTCTGCCTTCCTTCCGCTCTCTCAGAAATAC	12	26.747	noA	noA	noA	noA	25.783132530120483	noA	noA	noA	3.132530120481928	noA	noA	0.48192771084337355	noA	0.48192771084337355	noA	noA	noA	noA	noA	noA
NM_000053.4(ATP7B)c.3556+1GtoAPosition5	GACGATATCTTCTGCTTCTG	CCT	AAAGGACAGACAGCCATCCTGGTGGCTATTGACGATATCTTCTGCTTCTGCCTTCCTTCCGCTCTCTCAGAAATACAGTTTTC	5	19.5578	noA	0.0	noA	noA	6.802721088435375	noA	18.537414965986397	noA	noA	noA	noA	noA	noA	noA	noA	noA	noA	noA	noA	noA
NM_000053.4(ATP7B)c.3556+1GtoAPosition7	TTGACGATATCTTCTGCTTC	TGC	TGAAAGGACAGACAGCCATCCTGGTGGCTATTGACGATATCTTCTGCTTCTGCCTTCCTTCCGCTCTCTCAGAAATACAGTTT	7	13.556	noA	noA	noA	4.715127701375246	noA	noA	5.893909626719057	noA	7.269155206286837	noA	noA	noA	noA	noA	noA	noA	noA	noA	noA	noA
NM_000053.4(ATP7B)c.3556+1GtoAPosition8	ATTGACGATATCTTCTGCTT	CTG	ATGAAAGGACAGACAGCCATCCTGGTGGCTATTGACGATATCTTCTGCTTCTGCCTTCCTTCCGCTCTCTCAGAAATACAGTT	8	25.3012	0.0	noA	noA	noA	19.477911646586346	noA	noA	11.646586345381527	noA	9.036144578313253	noA	noA	noA	noA	noA	noA	noA	noA	noA	noA
NM_000053.4(ATP7B)c.3556+1GtoAPosition9	TATTGACGATATCTTCTGCT	TCT	GATGAAAGGACAGACAGCCATCCTGGTGGCTATTGACGATATCTTCTGCTTCTGCCTTCCTTCCGCTCTCTCAGAAATACAGT	9	28.5377	noA	0.4716981132075472	noA	noA	noA	26.41509433962264	noA	noA	12.971698113207546	noA	13.443396226415095	noA	noA	noA	noA	noA	noA	noA	noA	noA
NM_000053.4(ATP7B)c.3556GtoA(p.Gly1186Ser)Position11	GGCTATTGACAGTATCTTCT	GCT	CGAGATGAAAGGACAGACAGCCATCCTGGTGGCTATTGACAGTATCTTCTGCTTCTGCCTTCCTTCCGCTCTCTCAGAAATAC	11	28.9877	noA	noA	noA	noA	28.680981595092025	noA	noA	noA	4.754601226993866	noA	1.687116564417178	noA	noA	0.3067484662576687	noA	noA	noA	noA	noA	noA
NM_000053.4(ATP7B)c.3556GtoA(p.Gly1186Ser)Position4	GACAGTATCTTCTGCTTCTG	CCT	AAAGGACAGACAGCCATCCTGGTGGCTATTGACAGTATCTTCTGCTTCTGCCTTCCTTCCGCTCTCTCAGAAATACAGTTTTC	4	10.7607	noA	0.0	noA	9.647495361781075	noA	noA	9.090909090909092	noA	noA	noA	noA	noA	noA	noA	noA	noA	noA	noA	noA	noA
NM_000053.4(ATP7B)c.3556GtoA(p.Gly1186Ser)Position6	TTGACAGTATCTTCTGCTTC	TGC	TGAAAGGACAGACAGCCATCCTGGTGGCTATTGACAGTATCTTCTGCTTCTGCCTTCCTTCCGCTCTCTCAGAAATACAGTTT	6	23.8434	noA	noA	noA	9.430604982206406	noA	22.419928825622776	noA	noA	3.9145907473309607	noA	noA	noA	noA	noA	noA	noA	noA	noA	noA	noA
NM_000053.4(ATP7B)c.3556GtoA(p.Gly1186Ser)Position7	ATTGACAGTATCTTCTGCTT	CTG	ATGAAAGGACAGACAGCCATCCTGGTGGCTATTGACAGTATCTTCTGCTTCTGCCTTCCTTCCGCTCTCTCAGAAATACAGTT	7	17.6734	0.0	noA	noA	noA	11.185682326621924	noA	17.225950782997764	noA	noA	5.592841163310962	noA	noA	noA	noA	noA	noA	noA	noA	noA	noA
NM_000053.4(ATP7B)c.3556GtoA(p.Gly1186Ser)Position8	TATTGACAGTATCTTCTGCT	TCT	GATGAAAGGACAGACAGCCATCCTGGTGGCTATTGACAGTATCTTCTGCTTCTGCCTTCCTTCCGCTCTCTCAGAAATACAGT	8	22.2445	noA	0.4008016032064128	noA	noA	noA	19.438877755511022	noA	14.629258517034069	noA	noA	7.414829659318638	noA	noA	noA	noA	noA	noA	noA	noA	noA
NM_000053.4(ATP7B)c.3598CtoT(p.Gln1200Ter)Position10	CAGCCTCCTACTTGACAGCG	TCT	CCATGCTCTGCAGCGTGTGCACAGCCAGGGCAGCCTCCTACTTGACAGCGTCTGCGATTGCGATCATCCCACAGAGCACACCT	10	9.75207	noA	1.9834710743801653	noA	noA	noA	noA	noA	noA	noA	6.859504132231405	noA	noA	noA	noA	0.0	noA	0.0	noA	noA	noA
NM_000053.4(ATP7B)c.3598CtoT(p.Gln1200Ter)Position12	GGCAGCCTCCTACTTGACAG	CGT	ACCCATGCTCTGCAGCGTGTGCACAGCCAGGGCAGCCTCCTACTTGACAGCGTCTGCGATTGCGATCATCCCACAGAGCACAC	12	21.9108	noA	noA	noA	21.91082802547771	noA	noA	noA	noA	noA	noA	noA	3.4394904458598727	noA	noA	noA	noA	0.0	noA	0.0	noA
NM_000053.4(ATP7B)c.3598CtoT(p.Gln1200Ter)Position6	CTCCTACTTGACAGCGTCTG	CGA	GCTCTGCAGCGTGTGCACAGCCAGGGCAGCCTCCTACTTGACAGCGTCTGCGATTGCGATCATCCCACAGAGCACACCTGGAG	6	34.1371	noA	noA	noA	noA	noA	33.24873096446701	noA	noA	noA	noA	0.7614213197969544	noA	0.0	noA	noA	noA	noA	noA	noA	noA
NM_000053.4(ATP7B)c.3598CtoT(p.Gln1200Ter)Position8	GCCTCCTACTTGACAGCGTC	TGC	ATGCTCTGCAGCGTGTGCACAGCCAGGGCAGCCTCCTACTTGACAGCGTCTGCGATTGCGATCATCCCACAGAGCACACCTGG	8	29.1188	noA	noA	noA	noA	noA	noA	noA	27.969348659003828	noA	noA	noA	noA	0.0	noA	0.38314176245210724	noA	noA	noA	noA	noA
NM_000053.4(ATP7B)c.3598CtoT(p.Gln1200Ter)Position9	AGCCTCCTACTTGACAGCGT	CTG	CATGCTCTGCAGCGTGTGCACAGCCAGGGCAGCCTCCTACTTGACAGCGTCTGCGATTGCGATCATCCCACAGAGCACACCTG	9	4.82033	0.0	noA	noA	noA	noA	noA	noA	noA	4.206836108676599	noA	noA	noA	noA	0.0	noA	0.0	noA	noA	noA	noA
NM_000053.4(ATP7B)c.3646GtoA(p.Val1216Met)Position4	GACATGGTTCTGATCACGGG	GGA	GCTGTGCACACGCTGCAGAGCATGGGTGTGGACATGGTTCTGATCACGGGGGACAACCGGAAGACAGCCAGAGCTATTGCCAC	4	28.9855	noA	9.178743961352657	noA	28.985507246376812	noA	noA	noA	noA	noA	noA	noA	noA	0.4830917874396135	noA	noA	0.0	noA	noA	noA	noA
NM_000053.4(ATP7B)c.3646GtoA(p.Val1216Met)Position5	GGACATGGTTCTGATCACGG	GGG	GGCTGTGCACACGCTGCAGAGCATGGGTGTGGACATGGTTCTGATCACGGGGGACAACCGGAAGACAGCCAGAGCTATTGCCA	5	24.357	noA	noA	16.944024205748864	noA	23.751891074130103	noA	noA	noA	noA	noA	noA	noA	noA	0.30257186081694404	noA	noA	0.0	noA	noA	noA
NM_000053.4(ATP7B)c.3646GtoA(p.Val1216Met)Position6	TGGACATGGTTCTGATCACG	GGG	TGGCTGTGCACACGCTGCAGAGCATGGGTGTGGACATGGTTCTGATCACGGGGGACAACCGGAAGACAGCCAGAGCTATTGCC	6	26.3717	noA	noA	noA	24.424778761061948	noA	26.371681415929203	noA	noA	noA	noA	noA	noA	noA	noA	0.0	noA	noA	0.0	noA	noA
NM_000053.4(ATP7B)c.3646GtoA(p.Val1216Met)Position7	GTGGACATGGTTCTGATCAC	GGG	CTGGCTGTGCACACGCTGCAGAGCATGGGTGTGGACATGGTTCTGATCACGGGGGACAACCGGAAGACAGCCAGAGCTATTGC	7	29.1038	noA	noA	noA	noA	26.88553682342502	noA	28.837622005323873	noA	noA	noA	noA	noA	noA	noA	noA	0.0	noA	noA	0.0	noA
NM_000053.4(ATP7B)c.3646GtoA(p.Val1216Met)Position8	TGTGGACATGGTTCTGATCA	CGG	CCTGGCTGTGCACACGCTGCAGAGCATGGGTGTGGACATGGTTCTGATCACGGGGGACAACCGGAAGACAGCCAGAGCTATTG	8	25.2537	noA	noA	noA	noA	noA	24.577226606538897	noA	22.998872604284102	noA	noA	noA	noA	noA	noA	noA	noA	0.0	noA	noA	0.0
NM_000053.4(ATP7B)c.3659CtoT(p.Thr1220Met)Position10	TTGTCCCCCATGATCAGAAC	CAC	TGGGTGGCAATAGCTCTGGCTGTCTTCCGGTTGTCCCCCATGATCAGAACCACGTCCACACCCATGCTCTGCAGCGTGTGCAC	10	6.76819	noA	noA	noA	noA	noA	noA	noA	noA	noA	4.230118443316413	noA	noA	0.0	noA	noA	0.0	noA	0.0	0.0	noA
NM_000053.4(ATP7B)c.3659CtoT(p.Thr1220Met)Position11	GTTGTCCCCCATGATCAGAA	CCA	CTGGGTGGCAATAGCTCTGGCTGTCTTCCGGTTGTCCCCCATGATCAGAACCACGTCCACACCCATGCTCTGCAGCGTGTGCA	11	1.21083	noA	noA	noA	noA	noA	noA	noA	noA	noA	noA	0.49857549857549854	noA	noA	0.0	noA	noA	0.0	noA	0.0	0.0
NM_000053.4(ATP7B)c.3659CtoT(p.Thr1220Met)Position4	CCCATGATCAGAACCACGTC	CAC	GCAATAGCTCTGGCTGTCTTCCGGTTGTCCCCCATGATCAGAACCACGTCCACACCCATGCTCTGCAGCGTGTGCACAGCCAG	4	26.1905	noA	noA	noA	25.396825396825395	noA	noA	23.809523809523807	noA	noA	10.714285714285714	noA	1.5873015873015872	0.0	noA	noA	0.0	noA	noA	noA	noA
NM_000053.4(ATP7B)c.3659CtoT(p.Thr1220Met)Position5	CCCCATGATCAGAACCACGT	CCA	GGCAATAGCTCTGGCTGTCTTCCGGTTGTCCCCCATGATCAGAACCACGTCCACACCCATGCTCTGCAGCGTGTGCACAGCCA	5	24.937	noA	noA	noA	noA	24.055415617128464	noA	noA	3.400503778337532	noA	noA	3.7783375314861463	noA	0.3778337531486146	0.0	noA	noA	0.0	noA	noA	noA
NM_000053.4(ATP7B)c.3659CtoT(p.Thr1220Met)Position8	GTCCCCCATGATCAGAACCA	CGT	GGTGGCAATAGCTCTGGCTGTCTTCCGGTTGTCCCCCATGATCAGAACCACGTCCACACCCATGCTCTGCAGCGTGTGCACAG	8	23.0211	noA	noA	noA	noA	noA	noA	noA	23.021108179419524	noA	noA	1.912928759894459	noA	noA	0.7255936675461742	noA	0.13192612137203166	0.0	noA	noA	0.0
NM_000053.4(ATP7B)c.3662GtoA(p.Gly1221Glu)Position5	ACGGAGGACAACCGGAAGAC	AGC	CAGAGCATGGGTGTGGACGTGGTTCTGATCACGGAGGACAACCGGAAGACAGCCAGAGCTATTGCCACCCAGGTACAGCCCTT	5	23.6721	0.0	noA	noA	noA	21.37704918032787	noA	noA	19.01639344262295	noA	7.80327868852459	2.098360655737705	noA	noA	noA	noA	0.0	0.0	noA	0.0	noA
NM_000053.4(ATP7B)c.3662GtoA(p.Gly1221Glu)Position6	CACGGAGGACAACCGGAAGA	CAG	GCAGAGCATGGGTGTGGACGTGGTTCTGATCACGGAGGACAACCGGAAGACAGCCAGAGCTATTGCCACCCAGGTACAGCCCT	6	23.7037	noA	5.128205128205128	noA	noA	noA	23.304843304843303	noA	noA	11.623931623931623	noA	6.03988603988604	0.2849002849002849	noA	noA	noA	noA	0.0	0.0	noA	0.0
NM_000053.4(ATP7B)c.3662GtoA(p.Gly1221Glu)Position7	TCACGGAGGACAACCGGAAG	ACA	TGCAGAGCATGGGTGTGGACGTGGTTCTGATCACGGAGGACAACCGGAAGACAGCCAGAGCTATTGCCACCCAGGTACAGCCC	7	23.5571	noA	noA	21.49587750294464	noA	noA	noA	23.027090694935218	noA	noA	8.362779740871613	noA	3.0624263839811543	0.0	noA	noA	noA	noA	0.11778563015312131	0.0	noA
NM_000053.4(ATP7B)c.3662GtoA(p.Gly1221Glu)Position8	ATCACGGAGGACAACCGGAA	GAC	CTGCAGAGCATGGGTGTGGACGTGGTTCTGATCACGGAGGACAACCGGAAGACAGCCAGAGCTATTGCCACCCAGGTACAGCC	8	26.117	0.32243205895900506	noA	noA	26.116996775679414	noA	noA	noA	21.971441731920773	noA	noA	12.390603408567479	noA	0.9672961768770152	0.0	noA	noA	noA	noA	0.0	0.0
NM_000053.4(ATP7B)c.3662GtoA(p.Gly1221Glu)Position9	GATCACGGAGGACAACCGGA	AGA	GCTGCAGAGCATGGGTGTGGACGTGGTTCTGATCACGGAGGACAACCGGAAGACAGCCAGAGCTATTGCCACCCAGGTACAGC	9	24.5431	noA	0.8123005512039455	noA	noA	24.54308093994778	noA	noA	noA	12.938787351319988	noA	noA	6.4113722077168545	noA	0.17406440382941687	0.0	noA	noA	noA	noA	0.0
NM_000053.4(ATP7B)c.3700-1GtoAPosition4	TTAAGTTGGCATCAACAAAG	TCT	GCCAACACTAGGCATTGCCTTCCTTTTGTCTTAAGTTGGCATCAACAAAGTCTTTGCAGAGGTGCTGCCTTCGCACAAGGTGG	4	3.31126	noA	noA	1.545253863134658	1.545253863134658	noA	noA	noA	noA	noA	noA	1.1037527593818985	noA	noA	0.0	0.0	noA	0.0	0.0	0.0	noA
NM_000053.4(ATP7B)c.3700-1GtoAPosition6	TCTTAAGTTGGCATCAACAA	AGT	TTGCCAACACTAGGCATTGCCTTCCTTTTGTCTTAAGTTGGCATCAACAAAGTCTTTGCAGAGGTGCTGCCTTCGCACAAGGT	6	24.9524	noA	noA	noA	noA	24.571428571428573	21.523809523809522	noA	noA	noA	noA	noA	noA	0.7619047619047619	noA	noA	0.0	0.0	noA	0.0	0.38095238095238093
NM_000053.4(ATP7B)c.3700-1GtoAPosition7	GTCTTAAGTTGGCATCAACA	AAG	TTTGCCAACACTAGGCATTGCCTTCCTTTTGTCTTAAGTTGGCATCAACAAAGTCTTTGCAGAGGTGCTGCCTTCGCACAAGG	7	32.19	noA	noA	noA	noA	noA	32.189973614775724	26.385224274406333	noA	noA	noA	noA	noA	noA	0.0	noA	noA	0.0	0.0	noA	0.0
NM_000053.4(ATP7B)c.3700-1GtoAPosition8	TGTCTTAAGTTGGCATCAAC	AAA	TTTTGCCAACACTAGGCATTGCCTTCCTTTTGTCTTAAGTTGGCATCAACAAAGTCTTTGCAGAGGTGCTGCCTTCGCACAAG	8	13.2075	noA	noA	noA	noA	noA	noA	12.668463611859837	7.547169811320755	noA	noA	noA	noA	noA	noA	0.0	noA	noA	0.0	0.0	noA
NM_000053.4(ATP7B)c.3700-1GtoAPosition9	TTGTCTTAAGTTGGCATCAA	CAA	CTTTTGCCAACACTAGGCATTGCCTTCCTTTTGTCTTAAGTTGGCATCAACAAAGTCTTTGCAGAGGTGCTGCCTTCGCACAA	9	2.98701	noA	noA	noA	noA	noA	noA	noA	2.3376623376623376	0.0	noA	noA	noA	noA	noA	noA	0.0	noA	noA	0.0	0.0
NM_000053.4(ATP7B)c.3722CtoT(p.Ala1241Val)Position3	CTACAAAGACTTTGTTGATG	CCA	CCTTGGCCACCTTGTGCGAAGGCAGCACCTCTACAAAGACTTTGTTGATGCCAACCTAAGACAAAAGGAAGGCAATGCCTAGT	3	6.77686	noA	noA	0.9917355371900827	noA	6.776859504132231	1.9834710743801653	1.9834710743801653	noA	0.0	noA	noA	noA	noA	noA	noA	noA	noA	0.0	noA	noA
NM_000053.4(ATP7B)c.3722CtoT(p.Ala1241Val)Position5	CTCTACAAAGACTTTGTTGA	TGC	GACCTTGGCCACCTTGTGCGAAGGCAGCACCTCTACAAAGACTTTGTTGATGCCAACCTAAGACAAAAGGAAGGCAATGCCTA	5	25	noA	noA	noA	noA	17.20779220779221	noA	24.350649350649352	2.5974025974025974	0.0	noA	0.0	noA	noA	noA	noA	noA	noA	noA	noA	0.0
NM_000053.4(ATP7B)c.3722CtoT(p.Ala1241Val)Position6	CCTCTACAAAGACTTTGTTG	ATG	GGACCTTGGCCACCTTGTGCGAAGGCAGCACCTCTACAAAGACTTTGTTGATGCCAACCTAAGACAAAAGGAAGGCAATGCCT	6	32.0908	noA	noA	noA	noA	noA	31.766612641815232	noA	28.200972447325768	4.213938411669368	0.8103727714748784	noA	0.9724473257698543	noA	noA	noA	noA	noA	noA	noA	noA
NM_000053.4(ATP7B)c.3722CtoT(p.Ala1241Val)Position7	ACCTCTACAAAGACTTTGTT	GAT	TGGACCTTGGCCACCTTGTGCGAAGGCAGCACCTCTACAAAGACTTTGTTGATGCCAACCTAAGACAAAAGGAAGGCAATGCC	7	27.2476	1.2448132780082988	noA	noA	noA	noA	noA	26.69432918395574	noA	22.544951590594746	3.18118948824343	2.4896265560165975	noA	0.9681881051175657	noA	noA	noA	noA	noA	noA	noA
NM_000053.4(ATP7B)c.3722CtoT(p.Ala1241Val)Position8	CACCTCTACAAAGACTTTGT	TGA	CTGGACCTTGGCCACCTTGTGCGAAGGCAGCACCTCTACAAAGACTTTGTTGATGCCAACCTAAGACAAAAGGAAGGCAATGC	8	27.0893	noA	16.138328530259365	noA	noA	noA	noA	noA	27.089337175792505	noA	8.357348703170029	1.729106628242075	0.0	noA	0.0	noA	noA	noA	noA	noA	noA
NM_000053.4(ATP7B)c.3796GtoA(p.Gly1266Arg)Position5	GGTGAGGGATGGGGTCAATG	ACT	GCTCCAGAATAAAGGGAAGAAAGTCGCCATGGTGAGGGATGGGGTCAATGACTCCCCGGCCTTGGCCCAGGCAGACATGGGTG	5	30.303	noA	noA	noA	noA	29.43722943722944	noA	noA	noA	2.1645021645021645	noA	noA	noA	noA	noA	noA	noA	0.0	0.0	noA	noA
NM_000053.4(ATP7B)c.3796GtoA(p.Gly1266Arg)Position6	TGGTGAGGGATGGGGTCAAT	GAC	AGCTCCAGAATAAAGGGAAGAAAGTCGCCATGGTGAGGGATGGGGTCAATGACTCCCCGGCCTTGGCCCAGGCAGACATGGGT	6	30.303	noA	noA	noA	noA	noA	30.303030303030305	noA	noA	noA	3.349282296650718	noA	noA	noA	noA	noA	noA	noA	0.0	0.0	noA
NM_000053.4(ATP7B)c.3796GtoA(p.Gly1266Arg)Position7	ATGGTGAGGGATGGGGTCAA	TGA	GAGCTCCAGAATAAAGGGAAGAAAGTCGCCATGGTGAGGGATGGGGTCAATGACTCCCCGGCCTTGGCCCAGGCAGACATGGG	7	21.0614	0.0	noA	noA	noA	noA	noA	21.06135986733002	noA	noA	noA	2.8192371475953566	noA	noA	noA	noA	noA	noA	noA	0.0	0.0
NM_000053.4(ATP7B)c.3796GtoA(p.Gly1266Arg)Position8	CATGGTGAGGGATGGGGTCA	ATG	GGAGCTCCAGAATAAAGGGAAGAAAGTCGCCATGGTGAGGGATGGGGTCAATGACTCCCCGGCCTTGGCCCAGGCAGACATGG	8	15.4345	noA	0.9079118028534372	noA	noA	noA	noA	noA	14.526588845654995	noA	noA	noA	0.38910505836575876	noA	noA	noA	noA	noA	noA	noA	0.0
NM_000053.4(ATP7B)c.3796GtoA(p.Gly1266Arg)Position9	CCATGGTGAGGGATGGGGTC	AAT	AGGAGCTCCAGAATAAAGGGAAGAAAGTCGCCATGGTGAGGGATGGGGTCAATGACTCCCCGGCCTTGGCCCAGGCAGACATG	9	18.0556	noA	noA	16.203703703703702	noA	noA	noA	noA	noA	3.7037037037037033	noA	noA	noA	0.0	noA	noA	noA	noA	noA	noA	noA
NM_000053.4(ATP7B)c.3818CtoT(p.Pro1273Leu)Position10	GCCAAGGCCAGGGAGTCATT	GAC	GTGCCAATGGCCACACCCATGTCTGCCTGGGCCAAGGCCAGGGAGTCATTGACCCCATCCCCCACCATGGCGACTTTCTTCCC	10	20.0477	noA	noA	noA	20.047732696897373	18.85441527446301	noA	noA	noA	noA	8.273667462211614	noA	noA	noA	0.23866348448687352	noA	noA	noA	0.0	noA	noA
NM_000053.4(ATP7B)c.3818CtoT(p.Pro1273Leu)Position11	GGCCAAGGCCAGGGAGTCAT	TGA	GGTGCCAATGGCCACACCCATGTCTGCCTGGGCCAAGGCCAGGGAGTCATTGACCCCATCCCCCACCATGGCGACTTTCTTCC	11	22.7059	noA	noA	noA	noA	22.705882352941174	22.235294117647058	noA	noA	noA	noA	0.0	noA	noA	noA	0.4705882352941176	noA	noA	noA	0.0	noA
NM_000053.4(ATP7B)c.3818CtoT(p.Pro1273Leu)Position12	GGGCCAAGGCCAGGGAGTCA	TTG	CGGTGCCAATGGCCACACCCATGTCTGCCTGGGCCAAGGCCAGGGAGTCATTGACCCCATCCCCCACCATGGCGACTTTCTTC	12	17.4684	noA	noA	noA	noA	noA	15.063291139240507	13.544303797468354	noA	noA	noA	noA	0.0	noA	noA	noA	0.0	noA	noA	noA	0.0
NM_000053.4(ATP7B)c.3818CtoT(p.Pro1273Leu)Position5	GGCCAGGGAGTCATTGACCC	CAT	AATGGCCACACCCATGTCTGCCTGGGCCAAGGCCAGGGAGTCATTGACCCCATCCCCCACCATGGCGACTTTCTTCCCTTTAT	5	20.7379	noA	noA	noA	noA	20.229007633587788	noA	noA	noA	1.3994910941475827	noA	noA	noA	0.0	noA	noA	noA	0.0	noA	noA	noA
NM_000053.4(ATP7B)c.3818CtoT(p.Pro1273Leu)Position6	AGGCCAGGGAGTCATTGACC	CCA	CAATGGCCACACCCATGTCTGCCTGGGCCAAGGCCAGGGAGTCATTGACCCCATCCCCCACCATGGCGACTTTCTTCCCTTTA	6	23.0824	0.0	noA	noA	noA	noA	22.65625	noA	noA	noA	1.9176136363636365	noA	noA	noA	0.2130681818181818	noA	noA	noA	0.0	noA	noA
NM_000053.4(ATP7B)c.3895CtoT(p.Leu1299Phe)Position10	CTCTGATAAAGACGACGTCG	GCT	GCACCCACAGCCTGGCTGCAGCCACGCTCACTCTGATAAAGACGACGTCGGCTGCCTCGATGGCCACATCCGTGCCGGTGCCA	10	28.7946	noA	noA	noA	noA	noA	25.297619047619047	noA	28.050595238095237	1.488095238095238	0.5208333333333333	noA	1.488095238095238	noA	noA	0.0	noA	noA	noA	noA	noA
NM_000053.4(ATP7B)c.3895CtoT(p.Leu1299Phe)Position3	AAAGACGACGTCGGCTGCCT	CGA	CAGCCTGGCTGCAGCCACGCTCACTCTGATAAAGACGACGTCGGCTGCCTCGATGGCCACATCCGTGCCGGTGCCAATGGCCA	3	2.92653	0.0	0.0	0.0	noA	2.6151930261519305	noA	noA	0.18679950186799502	noA	noA	noA	noA	noA	noA	noA	noA	noA	noA	noA	noA
NM_000053.4(ATP7B)c.3895CtoT(p.Leu1299Phe)Position6	GATAAAGACGACGTCGGCTG	CCT	CCACAGCCTGGCTGCAGCCACGCTCACTCTGATAAAGACGACGTCGGCTGCCTCGATGGCCACATCCGTGCCGGTGCCAATGG	6	1.75336	noA	0.0	noA	1.3442431326709527	0.17533606078316774	0.5260081823495032	noA	0.0	noA	noA	0.0	noA	noA	noA	noA	noA	noA	noA	noA	noA
NM_000053.4(ATP7B)c.3895CtoT(p.Leu1299Phe)Position8	CTGATAAAGACGACGTCGGC	TGC	ACCCACAGCCTGGCTGCAGCCACGCTCACTCTGATAAAGACGACGTCGGCTGCCTCGATGGCCACATCCGTGCCGGTGCCAAT	8	19.4044	noA	noA	noA	4.514889529298751	noA	19.21229586935639	5.667627281460135	3.073967339097022	noA	0.0	noA	noA	0.0	noA	noA	noA	noA	noA	noA	noA
NM_000053.4(ATP7B)c.3895CtoT(p.Leu1299Phe)Position9	TCTGATAAAGACGACGTCGG	CTG	CACCCACAGCCTGGCTGCAGCCACGCTCACTCTGATAAAGACGACGTCGGCTGCCTCGATGGCCACATCCGTGCCGGTGCCAA	9	22.3267	noA	noA	noA	noA	11.045828437132785	noA	21.73913043478261	1.410105757931845	0.5875440658049353	noA	0.0	noA	noA	0.0	noA	noA	noA	noA	noA	noA
NM_000053.4(ATP7B)c.3955CtoT(p.Arg1319Ter)Position4	TTCAGACAGTCCTCTTGGAA	AGG	TCAGTGCCAGGACCAGGTTGATGCGTATCCTTCAGACAGTCCTCTTGGAAAGGTGAATGCTAGCCACCACATCCAGCAAATCA	4	28.9474	noA	noA	noA	18.421052631578945	noA	28.947368421052634	noA	24.853801169590643	noA	noA	noA	noA	noA	noA	noA	noA	noA	noA	0.0	0.0
NM_000053.4(ATP7B)c.3955CtoT(p.Arg1319Ter)Position5	CTTCAGACAGTCCTCTTGGA	AAG	ATCAGTGCCAGGACCAGGTTGATGCGTATCCTTCAGACAGTCCTCTTGGAAAGGTGAATGCTAGCCACCACATCCAGCAAATC	5	21.8638	noA	noA	noA	noA	21.14695340501792	noA	21.14695340501792	noA	19.71326164874552	noA	noA	noA	noA	noA	noA	noA	noA	noA	noA	0.0
NM_000053.4(ATP7B)c.3955CtoT(p.Arg1319Ter)Position6	CCTTCAGACAGTCCTCTTGG	AAA	AATCAGTGCCAGGACCAGGTTGATGCGTATCCTTCAGACAGTCCTCTTGGAAAGGTGAATGCTAGCCACCACATCCAGCAAAT	6	23.1982	noA	noA	noA	noA	noA	22.74774774774775	noA	15.54054054054054	noA	13.288288288288289	noA	noA	noA	noA	noA	noA	noA	noA	noA	noA
NM_000053.4(ATP7B)c.3955CtoT(p.Arg1319Ter)Position7	TCCTTCAGACAGTCCTCTTG	GAA	AAATCAGTGCCAGGACCAGGTTGATGCGTATCCTTCAGACAGTCCTCTTGGAAAGGTGAATGCTAGCCACCACATCCAGCAAA	7	23.2227	noA	noA	noA	noA	noA	noA	23.22274881516588	noA	11.848341232227488	noA	9.004739336492891	noA	noA	noA	noA	noA	noA	noA	noA	noA
NM_000053.4(ATP7B)c.3955CtoT(p.Arg1319Ter)Position8	ATCCTTCAGACAGTCCTCTT	GGA	TAAATCAGTGCCAGGACCAGGTTGATGCGTATCCTTCAGACAGTCCTCTTGGAAAGGTGAATGCTAGCCACCACATCCAGCAA	8	26.5385	1.153846153846154	noA	noA	noA	noA	noA	noA	25.769230769230766	noA	3.4615384615384617	noA	6.538461538461539	noA	noA	noA	noA	noA	noA	noA	noA
NM_000053.4(ATP7B)c.3GtoA(p.Met1Ile)Position4	GATACCTGAGCAGGAGAGAC	AGA	TCAGAGAAGAATTCGGTGTCCGTGCGGGACGATACCTGAGCAGGAGAGACAGATCACAGCCAGAGAAGGGGCCAGTCGGAAAG	4	32.5175	noA	1.3986013986013985	noA	32.51748251748251	noA	noA	noA	noA	22.02797202797203	noA	noA	1.7482517482517483	noA	noA	0.0	noA	0.0	noA	0.0	noA
NM_000053.4(ATP7B)c.3GtoA(p.Met1Ile)Position5	CGATACCTGAGCAGGAGAGA	CAG	ATCAGAGAAGAATTCGGTGTCCGTGCGGGACGATACCTGAGCAGGAGAGACAGATCACAGCCAGAGAAGGGGCCAGTCGGAAA	5	24.0099	noA	noA	18.316831683168317	noA	22.772277227722775	noA	noA	noA	noA	1.7326732673267329	noA	noA	1.7326732673267329	noA	noA	0.7425742574257426	noA	0.0	noA	0.0
NM_000053.4(ATP7B)c.3GtoA(p.Met1Ile)Position6	ACGATACCTGAGCAGGAGAG	ACA	GATCAGAGAAGAATTCGGTGTCCGTGCGGGACGATACCTGAGCAGGAGAGACAGATCACAGCCAGAGAAGGGGCCAGTCGGAA	6	25.4682	1.8726591760299627	noA	noA	23.40823970037453	noA	24.531835205992508	noA	noA	noA	noA	3.3707865168539324	noA	noA	0.0	noA	noA	0.0	noA	0.0	noA
NM_000053.4(ATP7B)c.3GtoA(p.Met1Ile)Position7	GACGATACCTGAGCAGGAGA	GAC	AGATCAGAGAAGAATTCGGTGTCCGTGCGGGACGATACCTGAGCAGGAGAGACAGATCACAGCCAGAGAAGGGGCCAGTCGGA	7	22.0963	noA	11.89801699716714	noA	noA	19.8300283286119	noA	21.529745042492916	noA	noA	noA	noA	0.0	noA	noA	0.0	noA	noA	0.0	noA	0.0
NM_000053.4(ATP7B)c.3GtoA(p.Met1Ile)Position8	GGACGATACCTGAGCAGGAG	AGA	CAGATCAGAGAAGAATTCGGTGTCCGTGCGGGACGATACCTGAGCAGGAGAGACAGATCACAGCCAGAGAAGGGGCCAGTCGG	8	32.4742	noA	noA	28.09278350515464	noA	noA	30.15463917525773	noA	31.443298969072163	noA	noA	noA	noA	0.0	noA	noA	0.0	noA	noA	0.0	noA
NM_000053.4(ATP7B)c.4021GtoA(p.Gly1341Ser)Position11	CATTGCAGCAAGTAGGCAGC	TCT	GGCACTGATTTATAACCTGGTTGGGATACCCATTGCAGCAAGTAGGCAGCTCTTACCCACTGTGCTCCAGCTGCGCCCAGAAA	11	18.5751	noA	0.0	noA	noA	noA	noA	18.575063613231553	noA	noA	1.7811704834605597	0.0	noA	noA	0.0	noA	noA	noA	0.0	noA	noA
NM_000053.4(ATP7B)c.4021GtoA(p.Gly1341Ser)Position3	CAAGTAGGCAGCTCTTACCC	ACT	TTTATAACCTGGTTGGGATACCCATTGCAGCAAGTAGGCAGCTCTTACCCACTGTGCTCCAGCTGCGCCCAGAAAGGCTTCTG	3	29.6154	noA	25.0	23.46153846153846	noA	noA	28.076923076923077	noA	noA	noA	20.76923076923077	noA	noA	noA	noA	noA	noA	0.0	noA	noA	noA
NM_000053.4(ATP7B)c.4021GtoA(p.Gly1341Ser)Position4	GCAAGTAGGCAGCTCTTACC	CAC	ATTTATAACCTGGTTGGGATACCCATTGCAGCAAGTAGGCAGCTCTTACCCACTGTGCTCCAGCTGCGCCCAGAAAGGCTTCT	4	28.6538	noA	noA	27.115384615384613	26.153846153846157	noA	noA	27.500000000000004	noA	noA	noA	16.346153846153847	noA	noA	noA	noA	noA	noA	0.7692307692307693	noA	noA
NM_000053.4(ATP7B)c.4021GtoA(p.Gly1341Ser)Position5	AGCAAGTAGGCAGCTCTTAC	CCA	GATTTATAACCTGGTTGGGATACCCATTGCAGCAAGTAGGCAGCTCTTACCCACTGTGCTCCAGCTGCGCCCAGAAAGGCTTC	5	22.205	0.0	noA	noA	20.652173913043477	14.130434782608695	noA	noA	21.11801242236025	noA	noA	noA	0.6211180124223602	noA	noA	noA	noA	noA	noA	0.0	noA
NM_000053.4(ATP7B)c.4021GtoA(p.Gly1341Ser)Position8	TGCAGCAAGTAGGCAGCTCT	TAC	ACTGATTTATAACCTGGTTGGGATACCCATTGCAGCAAGTAGGCAGCTCTTACCCACTGTGCTCCAGCTGCGCCCAGAAAGGC	8	22.3048	noA	noA	noA	21.561338289962826	noA	noA	22.057001239157373	16.109045848822802	noA	noA	12.143742255266417	noA	noA	noA	0.0	noA	noA	noA	noA	noA
NM_000053.4(ATP7B)c.4039GtoA(p.Gly1347Ser)Position3	TCAGCATTGTGCTGCAGCCC	TGG	TTCTTTCTTCCCCAGGTGTCTTCATGCCCATCAGCATTGTGCTGCAGCCCTGGATGGGCTCAGCGGCCATGGCAGCCTCCTCT	3	28.0684	noA	noA	20.92555331991952	noA	noA	27.464788732394368	noA	noA	noA	noA	noA	noA	noA	noA	noA	0.0	noA	noA	noA	noA
NM_000053.4(ATP7B)c.4039GtoA(p.Gly1347Ser)Position4	ATCAGCATTGTGCTGCAGCC	CTG	GTTCTTTCTTCCCCAGGTGTCTTCATGCCCATCAGCATTGTGCTGCAGCCCTGGATGGGCTCAGCGGCCATGGCAGCCTCCTC	4	12.807	0.0	noA	noA	5.024556101246694	noA	noA	11.52247827729505	noA	noA	noA	noA	noA	noA	noA	noA	noA	0.0	noA	noA	noA
NM_000053.4(ATP7B)c.4039GtoA(p.Gly1347Ser)Position5	CATCAGCATTGTGCTGCAGC	CCT	AGTTCTTTCTTCCCCAGGTGTCTTCATGCCCATCAGCATTGTGCTGCAGCCCTGGATGGGCTCAGCGGCCATGGCAGCCTCCT	5	4.55882	noA	0.0	noA	noA	2.794117647058824	noA	noA	2.6470588235294117	noA	noA	noA	noA	noA	noA	noA	noA	noA	0.0	noA	noA
NM_000053.4(ATP7B)c.4039GtoA(p.Gly1347Ser)Position8	GCCCATCAGCATTGTGCTGC	AGC	GCGAGTTCTTTCTTCCCCAGGTGTCTTCATGCCCATCAGCATTGTGCTGCAGCCCTGGATGGGCTCAGCGGCCATGGCAGCCT	8	22.0276	noA	noA	noA	noA	21.658986175115206	noA	noA	0.2764976958525346	noA	noA	0.0	noA	noA	noA	noA	noA	noA	noA	noA	noA
NM_000053.4(ATP7B)c.4039GtoA(p.Gly1347Ser)Position9	TGCCCATCAGCATTGTGCTG	CAG	TGCGAGTTCTTTCTTCCCCAGGTGTCTTCATGCCCATCAGCATTGTGCTGCAGCCCTGGATGGGCTCAGCGGCCATGGCAGCC	9	27.6897	noA	noA	noA	noA	noA	27.105921601334444	noA	noA	6.422018348623854	noA	noA	0.8340283569641368	noA	noA	noA	noA	noA	noA	noA	noA
NM_000053.4(ATP7B)c.4051CtoT(p.Gln1351Ter)Position4	GCTACAGCACAATGCCGATG	GGC	AGGCTGCCATGGCCGCTGAGCCCATCCAGGGCTACAGCACAATGCCGATGGGCATGAAGACACCTGGGGAAGAAAGAACTCGC	4	33.6695	noA	noA	noA	29.48021722265322	noA	33.0488750969744	noA	noA	21.48952676493406	noA	19.937936384794412	1.474010861132661	noA	noA	noA	noA	noA	0.0	noA	noA
NM_000053.4(ATP7B)c.4051CtoT(p.Gln1351Ter)Position5	GGCTACAGCACAATGCCGAT	GGG	GAGGCTGCCATGGCCGCTGAGCCCATCCAGGGCTACAGCACAATGCCGATGGGCATGAAGACACCTGGGGAAGAAAGAACTCG	5	25.5747	noA	noA	noA	noA	22.557471264367816	noA	25.287356321839084	noA	noA	1.1494252873563218	noA	0.0	0.0	noA	noA	noA	noA	noA	0.0	noA
NM_000053.4(ATP7B)c.4051CtoT(p.Gln1351Ter)Position6	GGGCTACAGCACAATGCCGA	TGG	GGAGGCTGCCATGGCCGCTGAGCCCATCCAGGGCTACAGCACAATGCCGATGGGCATGAAGACACCTGGGGAAGAAAGAACTC	6	30.967	noA	noA	noA	noA	noA	29.98776009791922	noA	30.354957160342718	noA	noA	9.30232558139535	noA	0.6119951040391677	0.0	noA	noA	noA	noA	noA	0.0
NM_000053.4(ATP7B)c.4051CtoT(p.Gln1351Ter)Position7	AGGGCTACAGCACAATGCCG	ATG	AGGAGGCTGCCATGGCCGCTGAGCCCATCCAGGGCTACAGCACAATGCCGATGGGCATGAAGACACCTGGGGAAGAAAGAACT	7	32.2259	0.0	noA	noA	noA	noA	noA	30.398671096345513	noA	29.401993355481725	noA	noA	1.495016611295681	noA	0.0	0.0	noA	noA	noA	noA	noA
NM_000053.4(ATP7B)c.4051CtoT(p.Gln1351Ter)Position8	CAGGGCTACAGCACAATGCC	GAT	GAGGAGGCTGCCATGGCCGCTGAGCCCATCCAGGGCTACAGCACAATGCCGATGGGCATGAAGACACCTGGGGAAGAAAGAAC	8	27.1394	noA	0.7334963325183375	noA	noA	noA	noA	noA	26.405867970660147	noA	11.165444172779136	noA	noA	0.0	noA	0.0	0.0	noA	noA	noA	noA
NM_000053.4(ATP7B)c.4058GtoA(p.Trp1353Ter)Position4	CCTAGATGGGCTCAGCGGCC	ATG	TCTTCATGCCCATCGGCATTGTGCTGCAGCCCTAGATGGGCTCAGCGGCCATGGCAGCCTCCTCTGTGTCTGTGGTGCTCTCA	4	27.6786	noA	noA	noA	23.214285714285715	noA	25.892857142857146	noA	noA	noA	noA	noA	noA	noA	1.7857142857142856	noA	noA	noA	noA	noA	noA
NM_000053.4(ATP7B)c.4058GtoA(p.Trp1353Ter)Position5	CCCTAGATGGGCTCAGCGGC	CAT	GTCTTCATGCCCATCGGCATTGTGCTGCAGCCCTAGATGGGCTCAGCGGCCATGGCAGCCTCCTCTGTGTCTGTGGTGCTCTC	5	31.4516	noA	noA	noA	noA	27.016129032258064	noA	24.193548387096776	noA	noA	noA	noA	noA	noA	noA	0.0	noA	noA	noA	noA	noA
NM_000053.4(ATP7B)c.4058GtoA(p.Trp1353Ter)Position6	GCCCTAGATGGGCTCAGCGG	CCA	TGTCTTCATGCCCATCGGCATTGTGCTGCAGCCCTAGATGGGCTCAGCGGCCATGGCAGCCTCCTCTGTGTCTGTGGTGCTCT	6	19.5853	noA	noA	noA	noA	noA	17.51152073732719	noA	15.668202764976957	noA	noA	noA	noA	noA	noA	noA	0.0	noA	noA	noA	noA
NM_000053.4(ATP7B)c.4058GtoA(p.Trp1353Ter)Position8	CAGCCCTAGATGGGCTCAGC	GGC	GGTGTCTTCATGCCCATCGGCATTGTGCTGCAGCCCTAGATGGGCTCAGCGGCCATGGCAGCCTCCTCTGTGTCTGTGGTGCT	8	20.944	noA	6.784660766961652	noA	noA	noA	noA	noA	18.87905604719764	noA	0.0	noA	noA	noA	noA	noA	noA	noA	0.0	noA	noA
NM_000053.4(ATP7B)c.4058GtoA(p.Trp1353Ter)Position9	GCAGCCCTAGATGGGCTCAG	CGG	AGGTGTCTTCATGCCCATCGGCATTGTGCTGCAGCCCTAGATGGGCTCAGCGGCCATGGCAGCCTCCTCTGTGTCTGTGGTGC	9	2.6936	noA	noA	0.5050505050505051	noA	noA	noA	noA	noA	0.5050505050505051	noA	0.0	noA	noA	noA	noA	noA	noA	noA	0.0	noA
NM_000053.4(ATP7B)c.4088CtoT(p.Ser1363Phe)Position3	CAAAGGAGGCTGCCATGGCC	GCT	TGAGCTGCAGGGATGAGAGCACCACAGACACAAAGGAGGCTGCCATGGCCGCTGAGCCCATCCAGGGCTGCAGCACAATGCCG	3	20.229	noA	11.450381679389313	7.633587786259542	18.702290076335878	noA	noA	19.083969465648856	noA	noA	noA	noA	noA	noA	noA	0.0	noA	noA	noA	noA	noA
NM_000053.4(ATP7B)c.4088CtoT(p.Ser1363Phe)Position4	ACAAAGGAGGCTGCCATGGC	CGC	TTGAGCTGCAGGGATGAGAGCACCACAGACACAAAGGAGGCTGCCATGGCCGCTGAGCCCATCCAGGGCTGCAGCACAATGCC	4	20.177	0.0	noA	10.79646017699115	6.017699115044247	18.4070796460177	noA	noA	12.212389380530974	noA	noA	noA	noA	noA	noA	noA	0.0	noA	noA	noA	noA
NM_000053.4(ATP7B)c.4088CtoT(p.Ser1363Phe)Position7	GACACAAAGGAGGCTGCCAT	GGC	CACTTGAGCTGCAGGGATGAGAGCACCACAGACACAAAGGAGGCTGCCATGGCCGCTGAGCCCATCCAGGGCTGCAGCACAAT	7	26.4746	noA	2.880658436213992	noA	26.200274348422496	noA	26.200274348422496	17.421124828532236	11.796982167352537	noA	noA	0.2743484224965706	noA	noA	noA	noA	noA	noA	noA	0.0	noA
NM_000053.4(ATP7B)c.4088CtoT(p.Ser1363Phe)Position8	AGACACAAAGGAGGCTGCCA	TGG	CCACTTGAGCTGCAGGGATGAGAGCACCACAGACACAAAGGAGGCTGCCATGGCCGCTGAGCCCATCCAGGGCTGCAGCACAA	8	24.1772	1.139240506329114	noA	1.89873417721519	noA	23.544303797468356	noA	23.16455696202532	11.012658227848101	3.2911392405063293	noA	noA	0.0	noA	noA	noA	noA	noA	noA	noA	0.0
NM_000053.4(ATP7B)c.4088CtoT(p.Ser1363Phe)Position9	CAGACACAAAGGAGGCTGCC	ATG	ACCACTTGAGCTGCAGGGATGAGAGCACCACAGACACAAAGGAGGCTGCCATGGCCGCTGAGCCCATCCAGGGCTGCAGCACA	9	30.0314	noA	7.861635220125786	noA	25.0	noA	29.559748427672954	noA	19.968553459119498	1.5723270440251573	0.3144654088050315	noA	noA	0.0	noA	noA	noA	noA	noA	noA	noA
NM_000053.4(ATP7B)c.4114CtoT(p.Gln1372Ter)Position3	CTACAGGGATGAGAGCACCA	CAG	TGCTCCACCTGAGGGGACTCACCACTTGAGCTACAGGGATGAGAGCACCACAGACACAGAGGAGGCTGCCATGGCCGCTGAGC	3	21.7895	noA	noA	21.36842105263158	noA	21.789473684210524	noA	noA	noA	12.0	noA	noA	3.1578947368421053	noA	0.0	noA	noA	0.0	noA	noA	0.0
NM_000053.4(ATP7B)c.4114CtoT(p.Gln1372Ter)Position4	GCTACAGGGATGAGAGCACC	ACA	ATGCTCCACCTGAGGGGACTCACCACTTGAGCTACAGGGATGAGAGCACCACAGACACAGAGGAGGCTGCCATGGCCGCTGAG	4	27.8521	noA	noA	noA	27.53737214791503	noA	27.852084972462627	noA	noA	noA	13.532651455546812	noA	noA	0.23603461841070023	noA	0.3933910306845004	noA	noA	1.4948859166011015	noA	noA
NM_000053.4(ATP7B)c.4114CtoT(p.Gln1372Ter)Position5	AGCTACAGGGATGAGAGCAC	CAC	GATGCTCCACCTGAGGGGACTCACCACTTGAGCTACAGGGATGAGAGCACCACAGACACAGAGGAGGCTGCCATGGCCGCTGA	5	25.3125	3.125	noA	noA	noA	25.3125	noA	25.3125	noA	noA	noA	4.375	noA	noA	0.625	noA	0.0	noA	noA	0.0	noA
NM_000053.4(ATP7B)c.4114CtoT(p.Gln1372Ter)Position6	GAGCTACAGGGATGAGAGCA	CCA	AGATGCTCCACCTGAGGGGACTCACCACTTGAGCTACAGGGATGAGAGCACCACAGACACAGAGGAGGCTGCCATGGCCGCTG	6	18.6401	noA	0.0	noA	noA	noA	18.640093786635404	noA	17.23329425556858	noA	noA	noA	0.0	noA	noA	0.0	noA	0.0	noA	noA	0.0
NM_000053.4(ATP7B)c.4114CtoT(p.Gln1372Ter)Position8	TTGAGCTACAGGGATGAGAG	CAC	ACAGATGCTCCACCTGAGGGGACTCACCACTTGAGCTACAGGGATGAGAGCACCACAGACACAGAGGAGGCTGCCATGGCCGC	8	24.948	noA	noA	noA	16.632016632016633	noA	noA	noA	24.94802494802495	noA	9.97920997920998	noA	noA	noA	0.0	noA	noA	0.0	noA	0.0	noA
NM_000053.4(ATP7B)c.562CtoT(p.Gln188Ter)Position11	AGATAAGGCTAATAAGTGAT	GAC	ACATGGTCCCTGAGGTCTTCGGGCTGAATGAGATAAGGCTAATAAGTGATGACGGCCTCTTGGTTGCTGAGTGAGACTTTGAC	11	31.0536	0.0	noA	28.280961182994456	noA	31.053604436229204	29.20517560073937	noA	noA	noA	noA	19.408502772643253	1.6635859519408502	noA	0.5545286506469501	0.0	noA	noA	noA	0.0	noA
NM_000053.4(ATP7B)c.562CtoT(p.Gln188Ter)Position4	GCTAATAAGTGATGACGGCC	TCT	CCCTGAGGTCTTCGGGCTGAATGAGATAAGGCTAATAAGTGATGACGGCCTCTTGGTTGCTGAGTGAGACTTTGACTCTCACT	4	10.1493	noA	noA	noA	5.970149253731343	2.3880597014925375	noA	9.55223880597015	0.0	noA	noA	noA	0.0	noA	noA	0.0	noA	noA	noA	noA	noA
NM_000053.4(ATP7B)c.562CtoT(p.Gln188Ter)Position6	AGGCTAATAAGTGATGACGG	CCT	GTCCCTGAGGTCTTCGGGCTGAATGAGATAAGGCTAATAAGTGATGACGGCCTCTTGGTTGCTGAGTGAGACTTTGACTCTCA	6	21.371	0.4032258064516129	noA	noA	noA	noA	20.56451612903226	8.266129032258064	noA	13.104838709677418	0.0	noA	noA	noA	0.0	noA	noA	0.0	noA	noA	noA
NM_000053.4(ATP7B)c.562CtoT(p.Gln188Ter)Position8	TAAGGCTAATAAGTGATGAC	GGC	TGGTCCCTGAGGTCTTCGGGCTGAATGAGATAAGGCTAATAAGTGATGACGGCCTCTTGGTTGCTGAGTGAGACTTTGACTCT	8	31.2039	noA	8.5995085995086	6.388206388206388	noA	noA	noA	noA	28.255528255528255	7.862407862407863	noA	21.375921375921376	1.4742014742014742	noA	noA	noA	0.0	noA	noA	0.0	noA
NM_000053.4(ATP7B)c.562CtoT(p.Gln188Ter)Position9	ATAAGGCTAATAAGTGATGA	CGG	ATGGTCCCTGAGGTCTTCGGGCTGAATGAGATAAGGCTAATAAGTGATGACGGCCTCTTGGTTGCTGAGTGAGACTTTGACTC	9	23.9203	0.0	noA	23.25581395348837	23.25581395348837	noA	noA	noA	noA	12.956810631229235	0.0	noA	6.976744186046512	0.0	noA	noA	noA	0.0	noA	noA	0.0
NM_000053.4(ATP7B)c.841CtoT(p.Gln281Ter)Position3	CTAGCCAATATTTTCTTCAA	TAT	GGACACTTGAATACTTTGAACCCCTAGGAGCTAGCCAATATTTTCTTCAATATTCAAGACGCAAGACTTACAATGCATTCCAT	3	14.7982	noA	noA	4.0358744394618835	noA	noA	noA	12.10762331838565	1.345291479820628	noA	5.381165919282512	noA	noA	noA	noA	noA	noA	noA	noA	0.0	0.0
NM_000053.4(ATP7B)c.841CtoT(p.Gln281Ter)Position4	GCTAGCCAATATTTTCTTCA	ATA	AGGACACTTGAATACTTTGAACCCCTAGGAGCTAGCCAATATTTTCTTCAATATTCAAGACGCAAGACTTACAATGCATTCCA	4	4.42804	noA	noA	noA	4.428044280442804	noA	noA	noA	1.4760147601476015	0.0	noA	1.4760147601476015	noA	noA	noA	noA	noA	noA	noA	noA	0.0
NM_000053.4(ATP7B)c.841CtoT(p.Gln281Ter)Position5	AGCTAGCCAATATTTTCTTC	AAT	AAGGACACTTGAATACTTTGAACCCCTAGGAGCTAGCCAATATTTTCTTCAATATTCAAGACGCAAGACTTACAATGCATTCC	5	15.625	0.0	noA	noA	noA	13.839285714285715	noA	noA	noA	0.8928571428571428	0.0	noA	1.7857142857142856	noA	noA	noA	noA	noA	noA	noA	noA
NM_000053.4(ATP7B)c.841CtoT(p.Gln281Ter)Position6	GAGCTAGCCAATATTTTCTT	CAA	CAAGGACACTTGAATACTTTGAACCCCTAGGAGCTAGCCAATATTTTCTTCAATATTCAAGACGCAAGACTTACAATGCATTC	6	19.0955	noA	8.040201005025125	noA	noA	noA	19.09547738693467	noA	noA	noA	0.0	0.0	noA	0.0	noA	noA	noA	noA	noA	noA	noA
NM_000053.4(ATP7B)c.841CtoT(p.Gln281Ter)Position7	GGAGCTAGCCAATATTTTCT	TCA	CCAAGGACACTTGAATACTTTGAACCCCTAGGAGCTAGCCAATATTTTCTTCAATATTCAAGACGCAAGACTTACAATGCATT	7	10.4762	noA	noA	1.4285714285714286	noA	noA	noA	10.476190476190476	noA	noA	noA	0.0	0.0	noA	0.0	noA	noA	noA	noA	noA	noA
NM_000053.4(ATP7B)c.865CtoT(p.Gln289Ter)Position3	TTAAATACTTTGAACCCCTA	GGA	TACTTGGGCAGTTTTGTTCTCCAAGGACACTTAAATACTTTGAACCCCTAGGAGCTGGCCAATATTTTCTTCAATATTCAAGA	3	30.1724	noA	noA	14.655172413793101	12.068965517241379	19.82758620689655	noA	30.17241379310345	noA	noA	noA	noA	noA	0.0	0.0	noA	noA	noA	noA	noA	0.0
NM_000053.4(ATP7B)c.865CtoT(p.Gln289Ter)Position5	ACTTAAATACTTTGAACCCC	TAG	TTTACTTGGGCAGTTTTGTTCTCCAAGGACACTTAAATACTTTGAACCCCTAGGAGCTGGCCAATATTTTCTTCAATATTCAA	5	24.026	0.0	noA	noA	noA	24.025974025974026	20.77922077922078	18.181818181818183	noA	20.12987012987013	noA	noA	noA	noA	noA	0.0	0.0	noA	noA	noA	noA
NM_000053.4(ATP7B)c.865CtoT(p.Gln289Ter)Position6	CACTTAAATACTTTGAACCC	CTA	CTTTACTTGGGCAGTTTTGTTCTCCAAGGACACTTAAATACTTTGAACCCCTAGGAGCTGGCCAATATTTTCTTCAATATTCA	6	14.4022	noA	0.8152173913043478	noA	noA	noA	13.043478260869565	3.260869565217391	1.9021739130434785	noA	7.880434782608696	noA	noA	noA	noA	noA	0.0	0.0	noA	noA	noA
NM_000053.4(ATP7B)c.865CtoT(p.Gln289Ter)Position7	ACACTTAAATACTTTGAACC	CCT	ACTTTACTTGGGCAGTTTTGTTCTCCAAGGACACTTAAATACTTTGAACCCCTAGGAGCTGGCCAATATTTTCTTCAATATTC	7	0	0.0	noA	0.0	noA	noA	noA	0.0	0.0	0.0	noA	0.0	noA	noA	noA	noA	noA	0.0	0.0	noA	noA
NM_000056.3c.302GtoA,p.(Gly101Asp)Position10	TTGCCTTTGATGGAGTCTTT	AGA	ACTGTTTTTCAGTAATATTTGGTGAAGATGTTGCCTTTGATGGAGTCTTTAGATGCACTGTTGGCTTGCGAGACAAATATGGT	10	16.263	noA	noA	noA	noA	noA	noA	noA	noA	noA	9.688581314878892	noA	noA	noA	0.0	noA	noA	noA	noA	noA	noA
NM_000056.3c.302GtoA,p.(Gly101Asp)Position11	GTTGCCTTTGATGGAGTCTT	TAG	TACTGTTTTTCAGTAATATTTGGTGAAGATGTTGCCTTTGATGGAGTCTTTAGATGCACTGTTGGCTTGCGAGACAAATATGG	11	5.97826	noA	noA	noA	noA	noA	noA	noA	noA	noA	noA	1.0869565217391304	noA	noA	noA	0.0	noA	noA	noA	noA	noA
NM_000056.3c.302GtoA,p.(Gly101Asp)Position12	TGTTGCCTTTGATGGAGTCT	TTA	ATACTGTTTTTCAGTAATATTTGGTGAAGATGTTGCCTTTGATGGAGTCTTTAGATGCACTGTTGGCTTGCGAGACAAATATG	12	1.04439	noA	noA	noA	noA	noA	noA	noA	noA	noA	noA	noA	0.0	noA	noA	noA	0.0	noA	noA	noA	noA
NM_000056.3c.302GtoA,p.(Gly101Asp)Position6	CTTTGATGGAGTCTTTAGAT	GCA	TTTTTCAGTAATATTTGGTGAAGATGTTGCCTTTGATGGAGTCTTTAGATGCACTGTTGGCTTGCGAGACAAATATGGTAAGT	6	23.5616	noA	noA	noA	noA	noA	22.465753424657535	noA	noA	noA	3.5616438356164384	noA	noA	noA	noA	noA	noA	0.0	noA	0.0	noA
NM_000056.3c.302GtoA,p.(Gly101Asp)Position7	CCTTTGATGGAGTCTTTAGA	TGC	GTTTTTCAGTAATATTTGGTGAAGATGTTGCCTTTGATGGAGTCTTTAGATGCACTGTTGGCTTGCGAGACAAATATGGTAAG	7	26.6667	noA	noA	noA	noA	noA	noA	26.666666666666668	noA	noA	noA	14.117647058823529	noA	noA	noA	noA	noA	noA	0.0	noA	0.0
NM_000056.3c.302GtoA,p.(Gly101Asp)Position9	TGCCTTTGATGGAGTCTTTA	GAT	CTGTTTTTCAGTAATATTTGGTGAAGATGTTGCCTTTGATGGAGTCTTTAGATGCACTGTTGGCTTGCGAGACAAATATGGTA	9	15.7715	noA	noA	noA	noA	noA	noA	noA	noA	14.663256606990622	noA	noA	noA	0.17050298380221654	noA	noA	noA	noA	noA	noA	0.0
NM_000086.2(CLN3)c.1000CtoT(p.Arg334Cys)Position11	AGAGAAGAGCAGGAGGCAAA	GAC	GCCCAGGTGAAACGGATGCGACAGCAGCGGAGAGAAGAGCAGGAGGCAAAGACGCCAGCCTGGTACAGCATCTGGTACCTGAG	11	20.7715	0.0	noA	18.100890207715135	noA	20.573689416419384	20.375865479723046	noA	15.133531157270031	noA	noA	2.6706231454005933	noA	noA	0.0	noA	noA	noA	0.19782393669634024	0.0	0.0
NM_000086.2(CLN3)c.1000CtoT(p.Arg334Cys)Position3	GCAGGAGGCAAAGACGCCAG	CCT	GAAACGGATGCGACAGCAGCGGAGAGAAGAGCAGGAGGCAAAGACGCCAGCCTGGTACAGCATCTGGTACCTGAGGTTAGGGT	3	25.5193	noA	noA	18.694362017804153	noA	noA	23.44213649851632	noA	noA	noA	2.6706231454005933	0.0	0.0	noA	0.5934718100890208	noA	noA	noA	noA	0.0	noA
NM_000086.2(CLN3)c.1000CtoT(p.Arg334Cys)Position5	GAGCAGGAGGCAAAGACGCC	AGC	GTGAAACGGATGCGACAGCAGCGGAGAGAAGAGCAGGAGGCAAAGACGCCAGCCTGGTACAGCATCTGGTACCTGAGGTTAGG	5	28.9436	noA	1.1577424023154848	noA	noA	28.94356005788712	noA	noA	13.16931982633864	noA	noA	noA	0.2894356005788712	0.0	0.0	noA	0.0	noA	noA	noA	noA
NM_000086.2(CLN3)c.1000CtoT(p.Arg334Cys)Position6	AGAGCAGGAGGCAAAGACGC	CAG	GGTGAAACGGATGCGACAGCAGCGGAGAGAAGAGCAGGAGGCAAAGACGCCAGCCTGGTACAGCATCTGGTACCTGAGGTTAG	6	27.636	0.0	noA	14.983351831298558	noA	noA	27.192008879023305	noA	noA	5.105438401775805	noA	noA	noA	0.4439511653718091	0.22197558268590456	0.0	noA	0.0	noA	noA	noA
NM_000086.2(CLN3)c.1000CtoT(p.Arg334Cys)Position7	AAGAGCAGGAGGCAAAGACG	CCA	AGGTGAAACGGATGCGACAGCAGCGGAGAGAAGAGCAGGAGGCAAAGACGCCAGCCTGGTACAGCATCTGGTACCTGAGGTTA	7	24.8062	0.0	2.3255813953488373	noA	24.418604651162788	noA	noA	24.8062015503876	noA	noA	2.5193798449612403	noA	noA	noA	0.9689922480620154	0.0	0.0	noA	0.0	noA	noA
NM_000086.2(CLN3)c.1000CtoT(p.Arg334Cys)Position9	AGAAGAGCAGGAGGCAAAGA	CGC	CCAGGTGAAACGGATGCGACAGCAGCGGAGAGAAGAGCAGGAGGCAAAGACGCCAGCCTGGTACAGCATCTGGTACCTGAGGT	9	26.7213	0.0	noA	21.9672131147541	24.75409836065574	noA	26.39344262295082	noA	noA	7.049180327868852	noA	noA	0.0	noA	noA	noA	0.49180327868852464	0.0	0.0	noA	0.0
NM_000086.2(CLN3)c.1001GtoA(p.Arg334His)Position10	TTGCCTCCCACTCTTCTCTC	CGC	GGTACCAGATGCTGTACCAGGCTGGCGTCTTTGCCTCCCACTCTTCTCTCCGCTGCTGTCGCATCCGTTTCACCTGGGCCCTG	10	8.00265	noA	noA	noA	noA	noA	noA	noA	noA	noA	5.423280423280423	noA	noA	noA	noA	noA	noA	noA	noA	noA	noA
NM_000086.2(CLN3)c.1001GtoA(p.Arg334His)Position4	CCCACTCTTCTCTCCGCTGC	TGT	AGATGCTGTACCAGGCTGGCGTCTTTGCCTCCCACTCTTCTCTCCGCTGCTGTCGCATCCGTTTCACCTGGGCCCTGGCCCTG	4	32.1369	noA	noA	noA	30.71786310517529	noA	noA	noA	noA	noA	noA	noA	noA	noA	noA	noA	noA	noA	noA	noA	noA
NM_000086.2(CLN3)c.1001GtoA(p.Arg334His)Position6	CTCCCACTCTTCTCTCCGCT	GCT	CCAGATGCTGTACCAGGCTGGCGTCTTTGCCTCCCACTCTTCTCTCCGCTGCTGTCGCATCCGTTTCACCTGGGCCCTGGCCC	6	26.4045	noA	noA	noA	noA	noA	25.280898876404496	noA	noA	noA	noA	noA	noA	noA	noA	noA	noA	noA	noA	noA	noA
NM_000086.2(CLN3)c.1001GtoA(p.Arg334His)Position7	CCTCCCACTCTTCTCTCCGC	TGC	ACCAGATGCTGTACCAGGCTGGCGTCTTTGCCTCCCACTCTTCTCTCCGCTGCTGTCGCATCCGTTTCACCTGGGCCCTGGCC	7	26.1723	noA	noA	noA	noA	noA	noA	25.081788440567067	noA	noA	noA	noA	noA	noA	noA	noA	noA	noA	noA	noA	noA
NM_000086.2(CLN3)c.1001GtoA(p.Arg334His)Position8	GCCTCCCACTCTTCTCTCCG	CTG	TACCAGATGCTGTACCAGGCTGGCGTCTTTGCCTCCCACTCTTCTCTCCGCTGCTGTCGCATCCGTTTCACCTGGGCCCTGGC	8	17.0811	noA	noA	noA	noA	noA	noA	noA	15.783783783783784	noA	noA	noA	noA	noA	noA	noA	noA	noA	noA	noA	noA
NM_000086.2(CLN3)c.1001GtoA(p.Arg334His)Position9	TGCCTCCCACTCTTCTCTCC	GCT	GTACCAGATGCTGTACCAGGCTGGCGTCTTTGCCTCCCACTCTTCTCTCCGCTGCTGTCGCATCCGTTTCACCTGGGCCCTGG	9	21.8021	noA	noA	noA	noA	noA	noA	noA	noA	20.595333869670153	noA	noA	noA	noA	noA	noA	noA	noA	noA	noA	noA
NM_000086.2(CLN3)c.1054CtoT(p.Gln352Ter)Position10	TTGGTACCTACAGCAGGGCC	AGG	CAAGGTGGGAGTGAAGTGAGGGGCAGGGGTTTGGTACCTACAGCAGGGCCAGGGCCCAGGTGAAACGGATGCGACAGCAGCGG	10	29.3296	noA	noA	noA	noA	noA	29.329608938547487	noA	noA	noA	8.938547486033519	noA	1.1173184357541899	noA	noA	0.0	noA	noA	noA	noA	noA
NM_000086.2(CLN3)c.1054CtoT(p.Gln352Ter)Position3	CTACAGCAGGGCCAGGGCCC	AGG	GGAGTGAAGTGAGGGGCAGGGGTTTGGTACCTACAGCAGGGCCAGGGCCCAGGTGAAACGGATGCGACAGCAGCGGAGAGAAG	3	21.3846	noA	noA	2.769230769230769	noA	14.615384615384617	noA	noA	21.076923076923077	noA	noA	noA	noA	noA	0.0	noA	noA	noA	noA	noA	noA
NM_000086.2(CLN3)c.1054CtoT(p.Gln352Ter)Position4	CCTACAGCAGGGCCAGGGCC	CAG	GGGAGTGAAGTGAGGGGCAGGGGTTTGGTACCTACAGCAGGGCCAGGGCCCAGGTGAAACGGATGCGACAGCAGCGGAGAGAA	4	21.6901	noA	noA	noA	18.30985915492958	noA	21.69014084507042	noA	noA	3.6619718309859155	noA	noA	noA	noA	noA	0.0	noA	noA	noA	noA	noA
NM_000086.2(CLN3)c.1054CtoT(p.Gln352Ter)Position5	ACCTACAGCAGGGCCAGGGC	CCA	TGGGAGTGAAGTGAGGGGCAGGGGTTTGGTACCTACAGCAGGGCCAGGGCCCAGGTGAAACGGATGCGACAGCAGCGGAGAGA	5	25.614	0.0	noA	noA	noA	25.6140350877193	noA	24.210526315789473	noA	noA	6.666666666666667	noA	noA	noA	noA	noA	0.0	noA	noA	noA	noA
NM_000086.2(CLN3)c.1054CtoT(p.Gln352Ter)Position8	GGTACCTACAGCAGGGCCAG	GGC	AGGTGGGAGTGAAGTGAGGGGCAGGGGTTTGGTACCTACAGCAGGGCCAGGGCCCAGGTGAAACGGATGCGACAGCAGCGGAG	8	28.2332	noA	noA	noA	26.229508196721312	noA	noA	noA	25.683060109289617	noA	2.0036429872495445	noA	noA	1.2750455373406193	noA	noA	noA	noA	noA	0.0	noA
NM_000086.2(CLN3)c.1054CtoT(p.Gln352Ter)Position9	TGGTACCTACAGCAGGGCCA	GGG	AAGGTGGGAGTGAAGTGAGGGGCAGGGGTTTGGTACCTACAGCAGGGCCAGGGCCCAGGTGAAACGGATGCGACAGCAGCGGA	9	26.9122	noA	noA	noA	noA	24.78753541076487	noA	noA	noA	21.813031161473088	noA	0.424929178470255	noA	noA	0.0	noA	noA	noA	noA	noA	0.0
NM_000086.2(CLN3)c.105GtoA(p.Trp35Ter)Position10	CGCGCATTGAAAGAACGCGG	TGG	GCCCCGGCTCCCTCTGTTGGACCATCAGGGCGCGCATTGAAAGAACGCGGTGGGCTTCTGGTGAGTGGCCTGAGACTTCAGCG	10	35.0478	noA	noA	noA	noA	noA	34.44976076555024	noA	noA	noA	2.8708133971291865	1.076555023923445	0.23923444976076555	noA	0.0	0.0	noA	noA	noA	noA	noA
NM_000086.2(CLN3)c.105GtoA(p.Trp35Ter)Position3	TGAAAGAACGCGGTGGGCTT	CTG	CTCCCTCTGTTGGACCATCAGGGCGCGCATTGAAAGAACGCGGTGGGCTTCTGGTGAGTGGCCTGAGACTTCAGCGAGTGACA	3	19.0543	noA	noA	3.3168666196189136	11.573747353563867	15.314043754410728	noA	12.914608327452365	4.37544107268878	noA	noA	noA	noA	noA	noA	noA	noA	noA	noA	noA	noA
NM_000086.2(CLN3)c.105GtoA(p.Trp35Ter)Position4	TTGAAAGAACGCGGTGGGCT	TCT	GCTCCCTCTGTTGGACCATCAGGGCGCGCATTGAAAGAACGCGGTGGGCTTCTGGTGAGTGGCCTGAGACTTCAGCGAGTGAC	4	10.1324	noA	noA	noA	6.505469199769717	7.887161773172135	8.117443868739207	noA	4.202648244099021	0.3454231433506045	noA	noA	noA	noA	noA	noA	noA	noA	noA	noA	noA
NM_000086.2(CLN3)c.105GtoA(p.Trp35Ter)Position7	GCATTGAAAGAACGCGGTGG	GCT	CCGGCTCCCTCTGTTGGACCATCAGGGCGCGCATTGAAAGAACGCGGTGGGCTTCTGGTGAGTGGCCTGAGACTTCAGCGAGT	7	15.8477	noA	noA	6.019656019656019	noA	noA	noA	13.513513513513514	5.651105651105651	2.7027027027027026	noA	0.2457002457002457	0.0	noA	noA	noA	noA	noA	noA	noA	noA
NM_000086.2(CLN3)c.105GtoA(p.Trp35Ter)Position8	CGCATTGAAAGAACGCGGTG	GGC	CCCGGCTCCCTCTGTTGGACCATCAGGGCGCGCATTGAAAGAACGCGGTGGGCTTCTGGTGAGTGGCCTGAGACTTCAGCGAG	8	31.5348	noA	noA	noA	31.294964028776977	noA	noA	noA	12.350119904076738	1.3189448441247003	0.2398081534772182	noA	0.2398081534772182	0.0	noA	noA	noA	noA	noA	noA	noA
NM_000086.2(CLN3)c.105GtoA(p.Trp35Ter)Position9	GCGCATTGAAAGAACGCGGT	GGG	CCCCGGCTCCCTCTGTTGGACCATCAGGGCGCGCATTGAAAGAACGCGGTGGGCTTCTGGTGAGTGGCCTGAGACTTCAGCGA	9	36.7647	noA	noA	noA	noA	36.76470588235294	noA	noA	noA	2.13903743315508	0.4010695187165776	0.6684491978609626	noA	0.0	0.0	noA	noA	noA	noA	noA	noA
NM_000086.2(CLN3)c.125+5GtoAPosition11	CTTCTGGTGAATGGCCTGAG	ACT	TCAGGGCGCGCATTGGAAGAACGCGGTGGGCTTCTGGTGAATGGCCTGAGACTTCAGCGAGTGACAATGGCATGAGAAGAGGG	11	7.12329	noA	noA	noA	noA	noA	noA	noA	noA	noA	2.4657534246575343	3.9726027397260277	noA	noA	noA	noA	noA	noA	noA	0.0	noA
NM_000086.2(CLN3)c.125+5GtoAPosition3	GAATGGCCTGAGACTTCAGC	GAG	CGCATTGGAAGAACGCGGTGGGCTTCTGGTGAATGGCCTGAGACTTCAGCGAGTGACAATGGCATGAGAAGAGGGAAGTGACC	3	11.0652	noA	0.20644095788604458	9.702725020644095	noA	noA	noA	noA	noA	noA	noA	1.1147811725846408	noA	0.37159372419488024	noA	noA	noA	noA	0.0	noA	noA
NM_000086.2(CLN3)c.125+5GtoAPosition4	TGAATGGCCTGAGACTTCAG	CGA	GCGCATTGGAAGAACGCGGTGGGCTTCTGGTGAATGGCCTGAGACTTCAGCGAGTGACAATGGCATGAGAAGAGGGAAGTGAC	4	23.8426	noA	noA	20.13888888888889	23.37962962962963	noA	noA	noA	noA	noA	noA	noA	0.8101851851851851	noA	0.8101851851851851	noA	noA	noA	noA	0.0	noA
NM_000086.2(CLN3)c.125+5GtoAPosition6	GGTGAATGGCCTGAGACTTC	AGC	GCGCGCATTGGAAGAACGCGGTGGGCTTCTGGTGAATGGCCTGAGACTTCAGCGAGTGACAATGGCATGAGAAGAGGGAAGTG	6	25.7466	noA	noA	noA	noA	24.53591606133979	24.293785310734464	noA	noA	noA	noA	noA	noA	noA	0.0	noA	0.0	noA	noA	noA	noA
NM_000086.2(CLN3)c.125+5GtoAPosition7	TGGTGAATGGCCTGAGACTT	CAG	GGCGCGCATTGGAAGAACGCGGTGGGCTTCTGGTGAATGGCCTGAGACTTCAGCGAGTGACAATGGCATGAGAAGAGGGAAGT	7	13.3157	noA	noA	noA	noA	noA	12.345679012345679	9.700176366843033	noA	noA	noA	noA	noA	noA	noA	0.0	noA	0.0	noA	noA	noA
NM_000086.2(CLN3)c.125+5GtoAPosition8	CTGGTGAATGGCCTGAGACT	TCA	GGGCGCGCATTGGAAGAACGCGGTGGGCTTCTGGTGAATGGCCTGAGACTTCAGCGAGTGACAATGGCATGAGAAGAGGGAAG	8	26.4022	noA	noA	noA	noA	noA	noA	25.85499316005472	21.3406292749658	noA	noA	noA	noA	noA	noA	noA	0.27359781121751026	noA	0.0	noA	noA
NM_000086.2(CLN3)c.126-1GtoAPosition3	CAAGCTGCTGGGCCTTTGCA	ACA	GGAGGGAGTTGAGACCTGTCCTGCTCCTTCCAAGCTGCTGGGCCTTTGCAACAACTTCTCTTATGTGGTGATGCTGAGTGCCG	3	10.2609	noA	3.5652173913043477	6.086956521739131	noA	noA	noA	noA	noA	noA	noA	noA	noA	noA	noA	noA	noA	noA	noA	noA	0.0
NM_000086.2(CLN3)c.126-1GtoAPosition4	CCAAGCTGCTGGGCCTTTGC	AAC	AGGAGGGAGTTGAGACCTGTCCTGCTCCTTCCAAGCTGCTGGGCCTTTGCAACAACTTCTCTTATGTGGTGATGCTGAGTGCC	4	22.2628	noA	noA	18.795620437956202	18.97810218978102	noA	noA	noA	noA	noA	noA	noA	noA	noA	noA	noA	noA	noA	noA	noA	noA
NM_000086.2(CLN3)c.126-1GtoAPosition5	TCCAAGCTGCTGGGCCTTTG	CAA	GAGGAGGGAGTTGAGACCTGTCCTGCTCCTTCCAAGCTGCTGGGCCTTTGCAACAACTTCTCTTATGTGGTGATGCTGAGTGC	5	24.052	noA	noA	noA	22.21018418201517	21.885157096424702	noA	noA	noA	noA	noA	noA	noA	noA	noA	noA	noA	noA	noA	noA	noA
NM_000086.2(CLN3)c.126-1GtoAPosition6	TTCCAAGCTGCTGGGCCTTT	GCA	TGAGGAGGGAGTTGAGACCTGTCCTGCTCCTTCCAAGCTGCTGGGCCTTTGCAACAACTTCTCTTATGTGGTGATGCTGAGTG	6	29.5207	noA	noA	noA	noA	27.342047930283226	26.361655773420477	noA	noA	noA	noA	noA	noA	noA	noA	noA	noA	noA	noA	noA	noA
NM_000086.2(CLN3)c.126-1GtoAPosition7	CTTCCAAGCTGCTGGGCCTT	TGC	ATGAGGAGGGAGTTGAGACCTGTCCTGCTCCTTCCAAGCTGCTGGGCCTTTGCAACAACTTCTCTTATGTGGTGATGCTGAGT	7	24.911	noA	noA	noA	noA	noA	22.77580071174377	15.302491103202847	noA	noA	noA	noA	noA	noA	noA	noA	noA	noA	noA	noA	noA
NM_000086.2(CLN3)c.126-1GtoAPosition8	CCTTCCAAGCTGCTGGGCCT	TTG	GATGAGGAGGGAGTTGAGACCTGTCCTGCTCCTTCCAAGCTGCTGGGCCTTTGCAACAACTTCTCTTATGTGGTGATGCTGAG	8	5.08197	noA	noA	noA	noA	noA	noA	3.114754098360656	0.24590163934426232	noA	noA	noA	noA	noA	noA	noA	noA	noA	noA	noA	noA
NM_000086.2(CLN3)c.214CtoT(p.Gln72Ter)Position11	ACATGGCTCTAGTTTCCCGA	TGT	AACCATGGTGGTGGTGGTAGAGAGTCACTTACATGGCTCTAGTTTCCCGATGTCCTCTTGTGGCTAAGGATGTCGTGGGCGGC	11	17.9688	2.34375	noA	15.625	noA	noA	noA	noA	noA	noA	noA	9.765625	noA	noA	noA	noA	noA	noA	noA	noA	0.0
NM_000086.2(CLN3)c.214CtoT(p.Gln72Ter)Position12	TACATGGCTCTAGTTTCCCG	ATG	TAACCATGGTGGTGGTGGTAGAGAGTCACTTACATGGCTCTAGTTTCCCGATGTCCTCTTGTGGCTAAGGATGTCGTGGGCGG	12	30.742	noA	6.713780918727916	noA	29.681978798586574	noA	noA	noA	noA	noA	noA	noA	5.30035335689046	noA	noA	noA	noA	noA	noA	noA	noA
NM_000086.2(CLN3)c.214CtoT(p.Gln72Ter)Position3	CTAGTTTCCCGATGTCCTCT	TGT	TGGTGGTGGTAGAGAGTCACTTACATGGCTCTAGTTTCCCGATGTCCTCTTGTGGCTAAGGATGTCGTGGGCGGCACTCAGCA	3	18.2628	noA	noA	15.812917594654788	noA	noA	noA	noA	noA	noA	noA	noA	0.6681514476614699	noA	noA	noA	noA	noA	noA	noA	noA
NM_000086.2(CLN3)c.214CtoT(p.Gln72Ter)Position4	TCTAGTTTCCCGATGTCCTC	TTG	GTGGTGGTGGTAGAGAGTCACTTACATGGCTCTAGTTTCCCGATGTCCTCTTGTGGCTAAGGATGTCGTGGGCGGCACTCAGC	4	14.446	noA	noA	noA	12.201963534361852	noA	noA	noA	noA	noA	noA	noA	noA	0.0	noA	noA	noA	noA	noA	noA	noA
NM_000086.2(CLN3)c.214CtoT(p.Gln72Ter)Position6	GCTCTAGTTTCCCGATGTCC	TCT	TGGTGGTGGTGGTAGAGAGTCACTTACATGGCTCTAGTTTCCCGATGTCCTCTTGTGGCTAAGGATGTCGTGGGCGGCACTCA	6	21.0256	noA	noA	noA	noA	noA	20.17094017094017	noA	noA	noA	noA	noA	noA	noA	noA	0.0	noA	noA	noA	noA	noA
NM_000086.2(CLN3)c.214CtoT(p.Gln72Ter)Position8	TGGCTCTAGTTTCCCGATGT	CCT	CATGGTGGTGGTGGTAGAGAGTCACTTACATGGCTCTAGTTTCCCGATGTCCTCTTGTGGCTAAGGATGTCGTGGGCGGCACT	8	16.5354	noA	noA	noA	noA	noA	noA	noA	13.779527559055119	noA	noA	noA	noA	noA	noA	noA	noA	0.0	noA	noA	noA
NM_000086.2(CLN3)c.223-1GtoAPosition11	TCTCCCATTAAGTGGACCCA	GGC	CCTCTGCCTCCAGGGTGAAAGACATGCTTTTCTCCCATTAAGTGGACCCAGGCCCAACGCCGATCCCCCACAACAGCTCATCA	11	23.5294	noA	noA	noA	noA	noA	noA	23.017902813299234	noA	noA	12.787723785166241	1.278772378516624	noA	noA	noA	noA	0.5115089514066496	noA	noA	noA	0.0
NM_000086.2(CLN3)c.223-1GtoAPosition12	TTCTCCCATTAAGTGGACCC	AGG	CCCTCTGCCTCCAGGGTGAAAGACATGCTTTTCTCCCATTAAGTGGACCCAGGCCCAACGCCGATCCCCCACAACAGCTCATC	12	19.9215	noA	noA	noA	noA	noA	noA	noA	19.528949950932287	noA	noA	1.2757605495583906	0.0	noA	noA	noA	noA	0.0	noA	noA	noA
NM_000086.2(CLN3)c.223-1GtoAPosition4	TTAAGTGGACCCAGGCCCAA	CGC	CTCCAGGGTGAAAGACATGCTTTTCTCCCATTAAGTGGACCCAGGCCCAACGCCGATCCCCCACAACAGCTCATCACGATTTG	4	26.9643	noA	noA	24.285714285714285	22.857142857142858	noA	noA	noA	noA	15.535714285714286	noA	noA	noA	0.35714285714285715	noA	noA	noA	noA	noA	0.0	0.0
NM_000086.2(CLN3)c.223-1GtoAPosition6	CATTAAGTGGACCCAGGCCC	AAC	GCCTCCAGGGTGAAAGACATGCTTTTCTCCCATTAAGTGGACCCAGGCCCAACGCCGATCCCCCACAACAGCTCATCACGATT	6	29.5497	noA	1.6885553470919326	noA	noA	29.362101313320828	27.204502814258912	noA	noA	noA	noA	17.4484052532833	noA	noA	noA	0.0	noA	noA	noA	noA	noA
NM_000086.2(CLN3)c.223-1GtoAPosition7	CCATTAAGTGGACCCAGGCC	CAA	TGCCTCCAGGGTGAAAGACATGCTTTTCTCCCATTAAGTGGACCCAGGCCCAACGCCGATCCCCCACAACAGCTCATCACGAT	7	16.3022	noA	noA	6.759443339960239	noA	noA	15.904572564612327	13.12127236580517	noA	noA	noA	noA	1.3916500994035785	noA	noA	noA	0.0	noA	noA	noA	noA
NM_000086.2(CLN3)c.223-1GtoAPosition8	CCCATTAAGTGGACCCAGGC	CCA	CTGCCTCCAGGGTGAAAGACATGCTTTTCTCCCATTAAGTGGACCCAGGCCCAACGCCGATCCCCCACAACAGCTCATCACGA	8	17.5238	noA	noA	noA	16.0	noA	noA	16.952380952380953	5.142857142857142	noA	noA	noA	noA	0.0	noA	noA	noA	0.0	noA	noA	noA
NM_000086.2(CLN3)c.265CtoT(p.Arg89Ter)Position3	TCATGATGAGCTGTTGTGGG	GGA	CACAGCCGTAGAGACAGAGTTGCAGTCAAATCATGATGAGCTGTTGTGGGGGATCGGCGTTGGGCCTGGGTCCACCTAATGGG	3	25.5725	noA	noA	23.155216284987276	noA	noA	24.681933842239186	noA	noA	2.5445292620865136	noA	noA	noA	noA	noA	noA	noA	noA	noA	noA	noA
NM_000086.2(CLN3)c.265CtoT(p.Arg89Ter)Position4	ATCATGATGAGCTGTTGTGG	GGG	GCACAGCCGTAGAGACAGAGTTGCAGTCAAATCATGATGAGCTGTTGTGGGGGATCGGCGTTGGGCCTGGGTCCACCTAATGG	4	25.1969	0.0	noA	noA	25.196850393700785	noA	noA	23.88451443569554	noA	noA	4.724409448818897	noA	noA	noA	noA	noA	noA	noA	noA	noA	noA
NM_000086.2(CLN3)c.265CtoT(p.Arg89Ter)Position5	AATCATGATGAGCTGTTGTG	GGG	CGCACAGCCGTAGAGACAGAGTTGCAGTCAAATCATGATGAGCTGTTGTGGGGGATCGGCGTTGGGCCTGGGTCCACCTAATG	5	18.451	0.0	0.45558086560364464	noA	noA	18.45102505694761	noA	noA	14.80637813211845	noA	noA	1.1389521640091116	noA	noA	noA	noA	noA	noA	noA	noA	noA
NM_000086.2(CLN3)c.265CtoT(p.Arg89Ter)Position6	AAATCATGATGAGCTGTTGT	GGG	ACGCACAGCCGTAGAGACAGAGTTGCAGTCAAATCATGATGAGCTGTTGTGGGGGATCGGCGTTGGGCCTGGGTCCACCTAAT	6	27.5492	0.0	0.0	0.7155635062611807	noA	noA	27.549194991055455	noA	noA	0.7155635062611807	noA	noA	0.0	noA	noA	noA	noA	noA	noA	noA	noA
NM_000086.2(CLN3)c.265CtoT(p.Arg89Ter)Position7	CAAATCATGATGAGCTGTTG	TGG	TACGCACAGCCGTAGAGACAGAGTTGCAGTCAAATCATGATGAGCTGTTGTGGGGGATCGGCGTTGGGCCTGGGTCCACCTAA	7	28.6325	noA	1.0683760683760684	1.0683760683760684	7.905982905982905	noA	noA	28.63247863247863	noA	noA	0.4273504273504274	noA	noA	0.0	noA	noA	noA	noA	noA	noA	noA
NM_000086.2(CLN3)c.265CtoT(p.Arg89Ter)Position8	TCAAATCATGATGAGCTGTT	GTG	GTACGCACAGCCGTAGAGACAGAGTTGCAGTCAAATCATGATGAGCTGTTGTGGGGGATCGGCGTTGGGCCTGGGTCCACCTA	8	24.7244	noA	noA	20.0	10.551181102362204	19.52755905511811	noA	noA	19.52755905511811	noA	noA	0.6299212598425197	noA	noA	0.0	noA	noA	noA	noA	noA	noA
NM_000086.2(CLN3)c.374GtoA(p.Ser125Asn)Position3	CAAGTCTGGGTGAGGGTAGT	GGG	GGCTCCTCTTGGCCTTCACCTGCTGCCCTACAAGTCTGGGTGAGGGTAGTGGGAGGCAGGGTGGGCAGGAGCTGAGAAAGGGG	3	18.16	noA	15.840000000000002	12.24	noA	noA	noA	noA	noA	noA	noA	noA	noA	0.0	noA	noA	noA	noA	0.0	noA	noA
NM_000086.2(CLN3)c.374GtoA(p.Ser125Asn)Position4	ACAAGTCTGGGTGAGGGTAG	TGG	TGGCTCCTCTTGGCCTTCACCTGCTGCCCTACAAGTCTGGGTGAGGGTAGTGGGAGGCAGGGTGGGCAGGAGCTGAGAAAGGG	4	20.5	4.0	noA	19.166666666666668	18.666666666666668	noA	noA	noA	noA	noA	noA	noA	noA	noA	0.0	noA	noA	noA	noA	0.0	noA
NM_000086.2(CLN3)c.374GtoA(p.Ser125Asn)Position5	TACAAGTCTGGGTGAGGGTA	GTG	TTGGCTCCTCTTGGCCTTCACCTGCTGCCCTACAAGTCTGGGTGAGGGTAGTGGGAGGCAGGGTGGGCAGGAGCTGAGAAAGG	5	14.741	noA	5.179282868525896	noA	14.741035856573706	13.94422310756972	noA	noA	noA	noA	noA	noA	noA	noA	noA	0.0	noA	noA	noA	noA	0.0
NM_000086.2(CLN3)c.374GtoA(p.Ser125Asn)Position6	CTACAAGTCTGGGTGAGGGT	AGT	GTTGGCTCCTCTTGGCCTTCACCTGCTGCCCTACAAGTCTGGGTGAGGGTAGTGGGAGGCAGGGTGGGCAGGAGCTGAGAAAG	6	24.7525	noA	noA	20.049504950495052	noA	24.752475247524753	21.782178217821784	noA	noA	noA	noA	noA	noA	noA	noA	noA	0.0	noA	noA	noA	noA
NM_000086.2(CLN3)c.374GtoA(p.Ser125Asn)Position7	CCTACAAGTCTGGGTGAGGG	TAG	TGTTGGCTCCTCTTGGCCTTCACCTGCTGCCCTACAAGTCTGGGTGAGGGTAGTGGGAGGCAGGGTGGGCAGGAGCTGAGAAA	7	28.6982	noA	noA	noA	27.120315581854044	noA	26.82445759368836	20.907297830374755	noA	noA	noA	noA	noA	noA	noA	noA	noA	0.0	noA	noA	noA
NM_000086.2(CLN3)c.374GtoA(p.Ser125Asn)Position8	CCCTACAAGTCTGGGTGAGG	GTA	TTGTTGGCTCCTCTTGGCCTTCACCTGCTGCCCTACAAGTCTGGGTGAGGGTAGTGGGAGGCAGGGTGGGCAGGAGCTGAGAA	8	21.6704	noA	noA	noA	noA	20.993227990970656	noA	20.880361173814897	14.33408577878104	noA	noA	noA	noA	noA	noA	noA	noA	noA	0.0	noA	noA
NM_000086.2(CLN3)c.46+1GtoAPosition10	ATTCCGAGGATGAGTATTCC	CGC	GCTGTGCAGGCTCGCGGCGGCGCTTTTCGGATTCCGAGGATGAGTATTCCCGCCCACCCTCATGGAACGACCACCTCTGGCTC	10	26.9252	0.3276897870016384	noA	noA	noA	noA	noA	21.46368104860732	noA	noA	3.659202621518296	noA	noA	0.0	noA	noA	0.38230475150191157	noA	noA	noA	noA
NM_000086.2(CLN3)c.46+1GtoAPosition3	GGATGAGTATTCCCGCCCAC	CCT	AGGCTCGCGGCGGCGCTTTTCGGATTCCGAGGATGAGTATTCCCGCCCACCCTCATGGAACGACCACCTCTGGCTCGCAGCCC	3	30.0103	noA	noA	17.471736896197328	noA	noA	24.46043165467626	noA	noA	13.1551901336074	noA	noA	noA	noA	noA	noA	noA	noA	noA	0.0	noA
NM_000086.2(CLN3)c.46+1GtoAPosition6	CGAGGATGAGTATTCCCGCC	CAC	TGCAGGCTCGCGGCGGCGCTTTTCGGATTCCGAGGATGAGTATTCCCGCCCACCCTCATGGAACGACCACCTCTGGCTCGCAG	6	30.8276	noA	noA	6.137931034482759	noA	noA	27.75862068965517	noA	noA	5.862068965517241	noA	noA	9.620689655172415	noA	noA	noA	noA	noA	noA	noA	noA
NM_000086.2(CLN3)c.46+1GtoAPosition7	CCGAGGATGAGTATTCCCGC	CCA	GTGCAGGCTCGCGGCGGCGCTTTTCGGATTCCGAGGATGAGTATTCCCGCCCACCCTCATGGAACGACCACCTCTGGCTCGCA	7	28.0723	noA	noA	noA	20.281124497991968	noA	noA	23.373493975903614	noA	noA	1.2449799196787148	noA	noA	3.815261044176707	noA	noA	noA	noA	noA	noA	noA
NM_000086.2(CLN3)c.461-1GtoAPosition4	CCAAGTGTGGTCTTCGCTAG	CAT	GGTGTGACCATCCCAGTGCTTGTCCTCCCCCCAAGTGTGGTCTTCGCTAGCATCTCATCAGGCCTTGGGGAGGTCACCTTCCT	4	11.0306	noA	noA	7.042982910409114	7.457276022786122	noA	noA	noA	noA	noA	noA	noA	noA	noA	noA	noA	noA	noA	noA	0.0	noA
NM_000086.2(CLN3)c.461-1GtoAPosition5	CCCAAGTGTGGTCTTCGCTA	GCA	TGGTGTGACCATCCCAGTGCTTGTCCTCCCCCCAAGTGTGGTCTTCGCTAGCATCTCATCAGGCCTTGGGGAGGTCACCTTCC	5	24.893	noA	noA	noA	24.036697247706424	23.363914373088683	noA	noA	noA	noA	noA	noA	noA	noA	noA	noA	noA	noA	noA	noA	0.0
NM_000086.2(CLN3)c.461-1GtoAPosition6	CCCCAAGTGTGGTCTTCGCT	AGC	GTGGTGTGACCATCCCAGTGCTTGTCCTCCCCCCAAGTGTGGTCTTCGCTAGCATCTCATCAGGCCTTGGGGAGGTCACCTTC	6	25.3538	noA	noA	noA	noA	23.93867924528302	22.995283018867923	noA	noA	noA	noA	noA	noA	noA	noA	noA	noA	noA	noA	noA	noA
NM_000086.2(CLN3)c.461-1GtoAPosition7	CCCCCAAGTGTGGTCTTCGC	TAG	TGTGGTGTGACCATCCCAGTGCTTGTCCTCCCCCCAAGTGTGGTCTTCGCTAGCATCTCATCAGGCCTTGGGGAGGTCACCTT	7	26.5359	noA	noA	noA	noA	noA	25.22875816993464	21.30718954248366	noA	noA	noA	noA	noA	noA	noA	noA	noA	noA	noA	noA	noA
NM_000086.2(CLN3)c.461-1GtoAPosition8	CCCCCCAAGTGTGGTCTTCG	CTA	GTGTGGTGTGACCATCCCAGTGCTTGTCCTCCCCCCAAGTGTGGTCTTCGCTAGCATCTCATCAGGCCTTGGGGAGGTCACCT	8	24.8069	noA	noA	noA	noA	noA	noA	24.42084942084942	13.320463320463322	noA	noA	noA	noA	noA	noA	noA	noA	noA	noA	noA	noA
NM_000086.2(CLN3)c.461-1GtoAPosition9	TCCCCCCAAGTGTGGTCTTC	GCT	GGTGTGGTGTGACCATCCCAGTGCTTGTCCTCCCCCCAAGTGTGGTCTTCGCTAGCATCTCATCAGGCCTTGGGGAGGTCACC	9	20.1149	noA	noA	noA	noA	noA	noA	noA	18.160919540229887	2.2988505747126435	noA	noA	noA	noA	noA	noA	noA	noA	noA	noA	noA
NM_000086.2(CLN3)c.533+1GtoAPosition4	CAGATAAGCAGGTGGAGCAG	GGA	CACCTTCCTCTCCCTCACTGCCTTCTACCCCAGATAAGCAGGTGGAGCAGGGAGTGTGGGGAGAGGCTGTCCCATGGTCAGCC	4	25.5751	noA	5.006765899864682	noA	23.951285520974288	noA	25.57510148849797	22.868741542625166	noA	noA	14.749661705006767	noA	noA	noA	noA	noA	0.0	noA	noA	0.0	noA
NM_000086.2(CLN3)c.533+1GtoAPosition5	CCAGATAAGCAGGTGGAGCA	GGG	TCACCTTCCTCTCCCTCACTGCCTTCTACCCCAGATAAGCAGGTGGAGCAGGGAGTGTGGGGAGAGGCTGTCCCATGGTCAGC	5	26.5882	noA	noA	16.705882352941178	noA	26.0	noA	26.588235294117645	18.352941176470587	noA	noA	8.352941176470589	noA	noA	noA	noA	noA	0.0	noA	noA	0.0
NM_000086.2(CLN3)c.533+1GtoAPosition6	CCCAGATAAGCAGGTGGAGC	AGG	GTCACCTTCCTCTCCCTCACTGCCTTCTACCCCAGATAAGCAGGTGGAGCAGGGAGTGTGGGGAGAGGCTGTCCCATGGTCAG	6	27.9245	noA	noA	noA	27.42138364779874	noA	27.92452830188679	noA	27.044025157232703	7.169811320754717	noA	noA	7.9245283018867925	noA	noA	noA	noA	noA	0.0	noA	noA
NM_000086.2(CLN3)c.533+1GtoAPosition7	CCCCAGATAAGCAGGTGGAG	CAG	GGTCACCTTCCTCTCCCTCACTGCCTTCTACCCCAGATAAGCAGGTGGAGCAGGGAGTGTGGGGAGAGGCTGTCCCATGGTCA	7	26.9625	noA	noA	noA	noA	26.450511945392492	noA	26.27986348122867	noA	25.085324232081913	1.5358361774744027	noA	noA	1.5358361774744027	noA	noA	noA	noA	noA	0.0	noA
NM_000086.2(CLN3)c.533+1GtoAPosition8	ACCCCAGATAAGCAGGTGGA	GCA	AGGTCACCTTCCTCTCCCTCACTGCCTTCTACCCCAGATAAGCAGGTGGAGCAGGGAGTGTGGGGAGAGGCTGTCCCATGGTC	8	23.5867	0.7797270955165692	noA	noA	noA	noA	23.586744639376217	noA	19.103313840155945	noA	19.298245614035086	1.364522417153996	noA	noA	0.3898635477582846	noA	noA	noA	noA	noA	0.0
NM_000086.2(CLN3)c.533+1GtoAPosition9	TACCCCAGATAAGCAGGTGG	AGC	GAGGTCACCTTCCTCTCCCTCACTGCCTTCTACCCCAGATAAGCAGGTGGAGCAGGGAGTGTGGGGAGAGGCTGTCCCATGGT	9	20	noA	8.775510204081632	noA	noA	noA	noA	19.183673469387756	noA	7.959183673469387	noA	8.775510204081632	0.0	noA	noA	0.0	noA	noA	noA	noA	noA
NM_000086.2(CLN3)c.631CtoT(p.Gln211Ter)Position10	GCAGGGTCTACTGAGGGGAG	AGG	GCAGCAGGGCAGGGATACCCAGCATGGACAGCAGGGTCTACTGAGGGGAGAGGCCGGCCTGGGTGAGGCCCAGGTAGGACAGG	10	32.8125	noA	noA	30.6640625	noA	noA	noA	noA	noA	noA	25.1953125	noA	noA	noA	0.0	noA	noA	noA	noA	0.0	noA
NM_000086.2(CLN3)c.631CtoT(p.Gln211Ter)Position11	AGCAGGGTCTACTGAGGGGA	GAG	AGCAGCAGGGCAGGGATACCCAGCATGGACAGCAGGGTCTACTGAGGGGAGAGGCCGGCCTGGGTGAGGCCCAGGTAGGACAG	11	22.6714	0.0	noA	noA	22.144112478031637	noA	noA	noA	noA	noA	noA	16.34446397188049	noA	noA	noA	0.0	noA	noA	noA	noA	0.0
NM_000086.2(CLN3)c.631CtoT(p.Gln211Ter)Position3	CTACTGAGGGGAGAGGCCGG	CCT	GGCAGGGATACCCAGCATGGACAGCAGGGTCTACTGAGGGGAGAGGCCGGCCTGGGTGAGGCCCAGGTAGGACAGGGCCCCCA	3	16.0463	noA	noA	10.835401157981803	noA	noA	noA	12.40694789081886	noA	noA	noA	noA	0.0	noA	0.0	noA	noA	noA	noA	noA	noA
NM_000086.2(CLN3)c.631CtoT(p.Gln211Ter)Position5	GTCTACTGAGGGGAGAGGCC	GGC	AGGGCAGGGATACCCAGCATGGACAGCAGGGTCTACTGAGGGGAGAGGCCGGCCTGGGTGAGGCCCAGGTAGGACAGGGCCCC	5	31.9257	noA	noA	noA	noA	31.25	noA	noA	noA	3.885135135135135	noA	noA	noA	noA	0.33783783783783783	noA	0.0	noA	noA	noA	noA
NM_000086.2(CLN3)c.631CtoT(p.Gln211Ter)Position6	GGTCTACTGAGGGGAGAGGC	CGG	CAGGGCAGGGATACCCAGCATGGACAGCAGGGTCTACTGAGGGGAGAGGCCGGCCTGGGTGAGGCCCAGGTAGGACAGGGCCC	6	26.4706	noA	noA	noA	noA	noA	26.47058823529412	noA	noA	noA	0.7843137254901961	noA	noA	noA	noA	0.0	noA	0.0	noA	noA	noA
NM_000086.2(CLN3)c.631CtoT(p.Gln211Ter)Position9	CAGGGTCTACTGAGGGGAGA	GGC	CAGCAGGGCAGGGATACCCAGCATGGACAGCAGGGTCTACTGAGGGGAGAGGCCGGCCTGGGTGAGGCCCAGGTAGGACAGGG	9	24.5387	noA	14.944649446494465	noA	noA	noA	noA	noA	noA	24.169741697416974	noA	noA	noA	0.0	noA	noA	noA	noA	0.0	noA	0.0
NM_000086.2(CLN3)c.791-1GtoAPosition10	TCCCCTGCAAGCTCCAGCTC	CAG	TGAAAACTTCATCTGCCCTTCTCTCTCTGTTCCCCTGCAAGCTCCAGCTCCAGCCTCTCCCTTCGGGAAAGGTGGACAGTGTT	10	27.8447	noA	noA	noA	noA	noA	noA	noA	noA	27.57697456492637	2.2757697456492636	noA	noA	noA	noA	noA	0.0	noA	noA	noA	noA
NM_000086.2(CLN3)c.791-1GtoAPosition11	TTCCCCTGCAAGCTCCAGCT	CCA	GTGAAAACTTCATCTGCCCTTCTCTCTCTGTTCCCCTGCAAGCTCCAGCTCCAGCCTCTCCCTTCGGGAAAGGTGGACAGTGT	11	24.1814	noA	noA	noA	noA	noA	noA	noA	noA	noA	14.357682619647354	0.2518891687657431	noA	noA	noA	noA	noA	0.0	noA	noA	noA
NM_000086.2(CLN3)c.791-1GtoAPosition5	TGCAAGCTCCAGCTCCAGCC	TCT	ACTTCATCTGCCCTTCTCTCTCTGTTCCCCTGCAAGCTCCAGCTCCAGCCTCTCCCTTCGGGAAAGGTGGACAGTGTTCAAGG	5	18.123	noA	noA	noA	17.79935275080906	7.011866235167206	noA	noA	noA	noA	noA	1.186623516720604	noA	noA	noA	noA	noA	0.0	noA	noA	noA
NM_000086.2(CLN3)c.791-1GtoAPosition7	CCTGCAAGCTCCAGCTCCAG	CCT	AAACTTCATCTGCCCTTCTCTCTCTGTTCCCCTGCAAGCTCCAGCTCCAGCCTCTCCCTTCGGGAAAGGTGGACAGTGTTCAA	7	22.6496	noA	noA	noA	noA	noA	22.459639126305795	3.798670465337132	noA	noA	noA	noA	noA	0.0	noA	noA	noA	noA	noA	0.0	noA
NM_000086.2(CLN3)c.791-1GtoAPosition9	CCCCTGCAAGCTCCAGCTCC	AGC	GAAAACTTCATCTGCCCTTCTCTCTCTGTTCCCCTGCAAGCTCCAGCTCCAGCCTCTCCCTTCGGGAAAGGTGGACAGTGTTC	9	26.5625	noA	noA	noA	noA	noA	noA	noA	26.3671875	2.5390625	noA	noA	noA	noA	noA	0.1953125	noA	noA	noA	noA	noA
NM_000086.2(CLN3)c.883GtoA(p.Glu295Lys)Position3	CCAAGTATTTCATTAACCAG	GGA	ACATTGTTCCCTTGGTCGTAGTTTACTTTGCCAAGTATTTCATTAACCAGGGACTTGTAAGTGAGGGGTGCTAGGAGGGGTGT	3	27.4775	noA	noA	19.36936936936937	13.963963963963963	noA	noA	27.47747747747748	noA	noA	noA	noA	0.0	noA	noA	0.0	0.0	noA	noA	0.0	noA
NM_000086.2(CLN3)c.883GtoA(p.Glu295Lys)Position4	GCCAAGTATTTCATTAACCA	GGG	TACATTGTTCCCTTGGTCGTAGTTTACTTTGCCAAGTATTTCATTAACCAGGGACTTGTAAGTGAGGGGTGCTAGGAGGGGTG	4	30.5085	noA	noA	noA	28.24858757062147	24.858757062146893	noA	noA	27.11864406779661	noA	noA	noA	noA	2.2598870056497176	noA	noA	0.0	0.0	noA	noA	0.0
NM_000086.2(CLN3)c.883GtoA(p.Glu295Lys)Position5	TGCCAAGTATTTCATTAACC	AGG	GTACATTGTTCCCTTGGTCGTAGTTTACTTTGCCAAGTATTTCATTAACCAGGGACTTGTAAGTGAGGGGTGCTAGGAGGGGT	5	30.2752	noA	noA	noA	noA	24.770642201834864	18.34862385321101	noA	noA	19.26605504587156	noA	noA	noA	noA	0.0	noA	noA	0.0	0.0	noA	noA
NM_000086.2(CLN3)c.883GtoA(p.Glu295Lys)Position6	TTGCCAAGTATTTCATTAAC	CAG	GGTACATTGTTCCCTTGGTCGTAGTTTACTTTGCCAAGTATTTCATTAACCAGGGACTTGTAAGTGAGGGGTGCTAGGAGGGG	6	25.5663	noA	noA	noA	noA	noA	24.271844660194176	16.181229773462782	noA	noA	13.268608414239482	noA	noA	noA	noA	0.0	noA	noA	0.0	0.0	noA
NM_000086.2(CLN3)c.883GtoA(p.Glu295Lys)Position7	TTTGCCAAGTATTTCATTAA	CCA	TGGTACATTGTTCCCTTGGTCGTAGTTTACTTTGCCAAGTATTTCATTAACCAGGGACTTGTAAGTGAGGGGTGCTAGGAGGG	7	17.1004	noA	noA	noA	noA	noA	noA	13.011152416356877	2.2304832713754648	noA	noA	5.947955390334572	noA	noA	noA	noA	0.0	noA	noA	0.0	0.0
NM_000086.2(CLN3)c.883GtoA(p.Glu295Lys)Position9	ACTTTGCCAAGTATTTCATT	AAC	TGTGGTACATTGTTCCCTTGGTCGTAGTTTACTTTGCCAAGTATTTCATTAACCAGGGACTTGTAAGTGAGGGGTGCTAGGAG	9	22.2656	1.953125	noA	noA	noA	noA	noA	noA	noA	15.625	3.125	noA	noA	14.0625	noA	noA	noA	noA	0.0	noA	noA
NM_000086.2(CLN3)c.906+5GtoAPosition3	AAATGAGGGGTGCTAGGAGG	GGT	TGCCGAGTATTTCATTAACCAGGGACTTGTAAATGAGGGGTGCTAGGAGGGGTGTGGAGGTGGCGATTGGGGCTGGGACCCAC	3	17.6768	4.040404040404041	0.0	7.07070707070707	noA	noA	17.67676767676768	noA	noA	noA	noA	noA	noA	noA	noA	0.0	noA	noA	0.0	noA	noA
NM_000086.2(CLN3)c.906+5GtoAPosition4	TAAATGAGGGGTGCTAGGAG	GGG	TTGCCGAGTATTTCATTAACCAGGGACTTGTAAATGAGGGGTGCTAGGAGGGGTGTGGAGGTGGCGATTGGGGCTGGGACCCA	4	10.4418	noA	8.433734939759036	7.228915662650602	10.441767068273093	noA	noA	10.441767068273093	noA	noA	noA	noA	noA	noA	noA	noA	0.0	noA	noA	0.0	noA
NM_000086.2(CLN3)c.906+5GtoAPosition5	GTAAATGAGGGGTGCTAGGA	GGG	TTTGCCGAGTATTTCATTAACCAGGGACTTGTAAATGAGGGGTGCTAGGAGGGGTGTGGAGGTGGCGATTGGGGCTGGGACCC	5	8.69565	noA	noA	8.695652173913043	6.280193236714976	7.729468599033816	noA	noA	6.280193236714976	noA	noA	noA	noA	noA	noA	noA	noA	0.0	noA	noA	0.0
NM_000086.2(CLN3)c.906+5GtoAPosition6	TGTAAATGAGGGGTGCTAGG	AGG	CTTTGCCGAGTATTTCATTAACCAGGGACTTGTAAATGAGGGGTGCTAGGAGGGGTGTGGAGGTGGCGATTGGGGCTGGGACC	6	15.0769	noA	noA	noA	15.076923076923077	12.615384615384615	12.923076923076923	noA	noA	4.3076923076923075	noA	noA	noA	noA	noA	noA	noA	noA	0.0	noA	noA
NM_000086.2(CLN3)c.906+5GtoAPosition7	TTGTAAATGAGGGGTGCTAG	GAG	ACTTTGCCGAGTATTTCATTAACCAGGGACTTGTAAATGAGGGGTGCTAGGAGGGGTGTGGAGGTGGCGATTGGGGCTGGGAC	7	19.9612	noA	noA	noA	noA	18.7984496124031	17.635658914728683	18.023255813953487	noA	noA	1.1627906976744187	noA	noA	noA	noA	noA	noA	noA	noA	0.0	noA
NM_000086.2(CLN3)c.906+5GtoAPosition8	CTTGTAAATGAGGGGTGCTA	GGA	TACTTTGCCGAGTATTTCATTAACCAGGGACTTGTAAATGAGGGGTGCTAGGAGGGGTGTGGAGGTGGCGATTGGGGCTGGGA	8	22.3301	noA	noA	noA	noA	noA	22.330097087378643	20.87378640776699	19.902912621359224	noA	noA	4.854368932038835	noA	noA	noA	noA	noA	noA	noA	noA	0.0
NM_000086.2(CLN3)c.962+1GtoAPosition4	CTGATAAGAGGAGCGAGGGC	AGT	CACTTCCCTGAGTCACGCTCAGCAATACCGCTGATAAGAGGAGCGAGGGCAGTGGGCTGGGAGGGCGCCGTGGTGATGCAGCT	4	23.1623	noA	noA	noA	20.804438280166433	noA	22.46879334257975	19.41747572815534	noA	6.102635228848821	noA	noA	0.0	noA	noA	noA	0.0	noA	noA	noA	noA
NM_000086.2(CLN3)c.962+1GtoAPosition5	GCTGATAAGAGGAGCGAGGG	CAG	ACACTTCCCTGAGTCACGCTCAGCAATACCGCTGATAAGAGGAGCGAGGGCAGTGGGCTGGGAGGGCGCCGTGGTGATGCAGC	5	33.71	noA	noA	noA	noA	33.14500941619586	noA	33.70998116760829	23.540489642184557	noA	3.766478342749529	noA	noA	0.0	noA	noA	noA	0.0	noA	noA	noA
NM_000086.2(CLN3)c.962+1GtoAPosition6	CGCTGATAAGAGGAGCGAGG	GCA	AACACTTCCCTGAGTCACGCTCAGCAATACCGCTGATAAGAGGAGCGAGGGCAGTGGGCTGGGAGGGCGCCGTGGTGATGCAG	6	29.0023	noA	noA	noA	noA	noA	27.842227378190255	noA	28.074245939675173	12.296983758700696	noA	10.672853828306264	noA	noA	0.0	noA	noA	noA	0.0	noA	noA
NM_000086.2(CLN3)c.962+1GtoAPosition7	CCGCTGATAAGAGGAGCGAG	GGC	GAACACTTCCCTGAGTCACGCTCAGCAATACCGCTGATAAGAGGAGCGAGGGCAGTGGGCTGGGAGGGCGCCGTGGTGATGCA	7	25.4818	noA	noA	noA	noA	noA	noA	23.98286937901499	noA	25.053533190578158	1.4989293361884368	noA	2.569593147751606	noA	noA	0.0	noA	noA	noA	0.0	noA
NM_000086.2(CLN3)c.962+1GtoAPosition8	ACCGCTGATAAGAGGAGCGA	GGG	GGAACACTTCCCTGAGTCACGCTCAGCAATACCGCTGATAAGAGGAGCGAGGGCAGTGGGCTGGGAGGGCGCCGTGGTGATGC	8	21.4286	6.0889929742388755	noA	noA	noA	noA	noA	noA	13.817330210772832	noA	15.690866510538642	0.936768149882904	noA	0.5854800936768151	noA	noA	0.0	noA	noA	noA	0.0
NM_000086.2(CLN3)c.962+1GtoAPosition9	TACCGCTGATAAGAGGAGCG	AGG	TGGAACACTTCCCTGAGTCACGCTCAGCAATACCGCTGATAAGAGGAGCGAGGGCAGTGGGCTGGGAGGGCGCCGTGGTGATG	9	25.1381	noA	22.92817679558011	noA	noA	noA	noA	noA	noA	11.602209944751381	noA	13.812154696132598	0.0	noA	0.0	noA	noA	0.0	noA	noA	noA
NM_000086.2(CLN3)c.963-1GtoAPosition3	CAAGTACCAGATGCTGTACC	AGG	AGCCTCCTCTCCTCCCCCCAACCCTAACCTCAAGTACCAGATGCTGTACCAGGCTGGCGTCTTTGCCTCCCGCTCTTCTCTCC	3	33.1703	noA	3.6674816625916873	6.112469437652812	noA	noA	30.80684596577017	noA	noA	14.91442542787286	noA	6.030969845150774	noA	noA	noA	noA	noA	noA	0.32599837000814996	noA	noA
NM_000086.2(CLN3)c.963-1GtoAPosition4	TCAAGTACCAGATGCTGTAC	CAG	GAGCCTCCTCTCCTCCCCCCAACCCTAACCTCAAGTACCAGATGCTGTACCAGGCTGGCGTCTTTGCCTCCCGCTCTTCTCTC	4	30.7218	noA	noA	7.130281690140845	8.098591549295776	noA	noA	28.69718309859155	noA	noA	4.313380281690141	noA	0.2640845070422535	noA	noA	noA	noA	noA	noA	0.2640845070422535	noA
NM_000086.2(CLN3)c.963-1GtoAPosition5	CTCAAGTACCAGATGCTGTA	CCA	GGAGCCTCCTCTCCTCCCCCCAACCCTAACCTCAAGTACCAGATGCTGTACCAGGCTGGCGTCTTTGCCTCCCGCTCTTCTCT	5	27.9661	noA	noA	noA	16.94915254237288	6.214689265536723	noA	noA	25.847457627118644	noA	noA	0.847457627118644	noA	0.0	noA	noA	noA	noA	noA	noA	0.0
NM_000086.2(CLN3)c.963-1GtoAPosition7	ACCTCAAGTACCAGATGCTG	TAC	GAGGAGCCTCCTCTCCTCCCCCCAACCCTAACCTCAAGTACCAGATGCTGTACCAGGCTGGCGTCTTTGCCTCCCGCTCTTCT	7	28.1205	1.1477761836441895	noA	noA	noA	noA	26.6857962697274	11.908177905308465	noA	noA	20.086083213773314	noA	noA	0.0	noA	0.0	noA	noA	noA	noA	noA
NM_000086.2(CLN3)c.963-1GtoAPosition8	AACCTCAAGTACCAGATGCT	GTA	GGAGGAGCCTCCTCTCCTCCCCCCAACCCTAACCTCAAGTACCAGATGCTGTACCAGGCTGGCGTCTTTGCCTCCCGCTCTTC	8	25.6897	0.6896551724137931	1.3793103448275863	noA	noA	noA	noA	23.275862068965516	6.379310344827586	noA	noA	14.13793103448276	noA	noA	0.0	noA	0.0	noA	noA	noA	noA
NM_000086.2(CLN3)c.963-1GtoAPosition9	TAACCTCAAGTACCAGATGC	TGT	TGGAGGAGCCTCCTCTCCTCCCCCCAACCCTAACCTCAAGTACCAGATGCTGTACCAGGCTGGCGTCTTTGCCTCCCGCTCTT	9	23.0392	noA	2.1241830065359477	4.57516339869281	noA	noA	noA	noA	20.915032679738562	3.594771241830065	noA	noA	2.941176470588235	noA	noA	0.0	noA	0.0	noA	noA	noA
NM_000086.2(CLN3)c.979CtoT(p.Gln327Ter)Position10	CGCCAGCCTAGTACAGCATC	TGG	AGCAGCGGAGAGAAGAGCGGGAGGCAAAGACGCCAGCCTAGTACAGCATCTGGTACCTGAGGTTAGGGTTGGGGGGAGGAGAG	10	27.6231	noA	noA	noA	noA	26.33832976445396	noA	noA	noA	noA	13.704496788008566	noA	noA	6.638115631691649	noA	0.0	noA	noA	0.0	noA	noA
NM_000086.2(CLN3)c.979CtoT(p.Gln327Ter)Position11	ACGCCAGCCTAGTACAGCAT	CTG	CAGCAGCGGAGAGAAGAGCGGGAGGCAAAGACGCCAGCCTAGTACAGCATCTGGTACCTGAGGTTAGGGTTGGGGGGAGGAGA	11	18.6747	0.30120481927710846	noA	noA	noA	noA	18.22289156626506	noA	noA	noA	noA	9.789156626506024	noA	noA	1.355421686746988	noA	0.0	noA	noA	0.0	noA
NM_000086.2(CLN3)c.979CtoT(p.Gln327Ter)Position12	GACGCCAGCCTAGTACAGCA	TCT	ACAGCAGCGGAGAGAAGAGCGGGAGGCAAAGACGCCAGCCTAGTACAGCATCTGGTACCTGAGGTTAGGGTTGGGGGGAGGAG	12	19.5011	noA	0.9070294784580499	noA	noA	noA	noA	19.047619047619047	noA	noA	noA	noA	0.45351473922902497	noA	noA	2.0408163265306123	noA	0.0	noA	noA	0.0
NM_000086.2(CLN3)c.979CtoT(p.Gln327Ter)Position5	GCCTAGTACAGCATCTGGTA	CCT	CGGAGAGAAGAGCGGGAGGCAAAGACGCCAGCCTAGTACAGCATCTGGTACCTGAGGTTAGGGTTGGGGGGAGGAGAGGAGGC	5	22.5627	noA	noA	noA	noA	20.891364902506965	noA	noA	21.72701949860724	noA	2.785515320334262	noA	noA	0.0	noA	noA	noA	noA	noA	noA	0.0
NM_000086.2(CLN3)c.979CtoT(p.Gln327Ter)Position7	CAGCCTAGTACAGCATCTGG	TAC	AGCGGAGAGAAGAGCGGGAGGCAAAGACGCCAGCCTAGTACAGCATCTGGTACCTGAGGTTAGGGTTGGGGGGAGGAGAGGAG	7	28.4069	noA	0.3838771593090211	noA	noA	noA	noA	26.87140115163148	noA	noA	25.143953934740882	noA	1.1516314779270633	noA	noA	0.0	noA	noA	noA	noA	noA
NM_000086.2(CLN3)c.979CtoT(p.Gln327Ter)Position8	CCAGCCTAGTACAGCATCTG	GTA	CAGCGGAGAGAAGAGCGGGAGGCAAAGACGCCAGCCTAGTACAGCATCTGGTACCTGAGGTTAGGGTTGGGGGGAGGAGAGGA	8	21.7284	noA	noA	18.271604938271604	noA	noA	noA	noA	21.23456790123457	noA	noA	9.135802469135802	noA	0.0	noA	noA	0.0	noA	noA	noA	noA
NM_000096.4(CP)c.3019-1GtoAPosition8	TAATTAAACACAGGGGAGTT	TAT	TACAATATTATACATTATTTGTCATTTTTCTAATTAAACACAGGGGAGTTTATAGTTCTGATGTCTTTGACATTTTCCCTGGA	8	2.72727	noA	0.0	0.0	noA	noA	2.727272727272727	0.0	0.0	noA	2.727272727272727	noA	0.0	noA	noA	noA	noA	0.0	noA	noA	noA
NM_000100.3(CSTB)c.136CtoT(p.Gln46Ter)Position10	CGACCACCTAGCTCTTGAAT	GAC	ACTCTACCTTGATGAAGTAGTTTGTCCCCGCGACCACCTAGCTCTTGAATGACACGGCCTTAAACACAGGGAACTTCTTGTTT	10	19.3609	noA	noA	15.977443609022558	noA	noA	19.360902255639097	noA	noA	noA	13.533834586466165	noA	noA	noA	noA	noA	noA	noA	0.0	0.0	noA
NM_000100.3(CSTB)c.136CtoT(p.Gln46Ter)Position3	CTAGCTCTTGAATGACACGG	CCT	CTTGATGAAGTAGTTTGTCCCCGCGACCACCTAGCTCTTGAATGACACGGCCTTAAACACAGGGAACTTCTTGTTTTCTTTCT	3	0.49505	noA	noA	0.0	noA	noA	noA	noA	noA	noA	noA	0.0	0.0	noA	noA	0.0	noA	0.0	noA	noA	noA
NM_000100.3(CSTB)c.136CtoT(p.Gln46Ter)Position5	ACCTAGCTCTTGAATGACAC	GGC	ACCTTGATGAAGTAGTTTGTCCCCGCGACCACCTAGCTCTTGAATGACACGGCCTTAAACACAGGGAACTTCTTGTTTTCTTT	5	28.3967	0.0	noA	noA	noA	28.125	noA	noA	noA	noA	noA	noA	noA	0.0	0.0	noA	noA	0.0	noA	0.0	noA
NM_000100.3(CSTB)c.136CtoT(p.Gln46Ter)Position6	CACCTAGCTCTTGAATGACA	CGG	TACCTTGATGAAGTAGTTTGTCCCCGCGACCACCTAGCTCTTGAATGACACGGCCTTAAACACAGGGAACTTCTTGTTTTCTT	6	10.2725	noA	0.8385744234800839	noA	noA	noA	10.272536687631026	noA	noA	noA	noA	noA	noA	noA	0.0	0.0	noA	noA	0.0	noA	0.0
NM_000100.3(CSTB)c.136CtoT(p.Gln46Ter)Position8	ACCACCTAGCTCTTGAATGA	CAC	TCTACCTTGATGAAGTAGTTTGTCCCCGCGACCACCTAGCTCTTGAATGACACGGCCTTAAACACAGGGAACTTCTTGTTTTC	8	23.7402	0.0	noA	noA	22.508398656215007	noA	noA	noA	20.828667413213886	noA	noA	noA	noA	noA	noA	noA	0.0	0.0	noA	noA	0.0
NM_000100.3(CSTB)c.136CtoT(p.Gln46Ter)Position9	GACCACCTAGCTCTTGAATG	ACA	CTCTACCTTGATGAAGTAGTTTGTCCCCGCGACCACCTAGCTCTTGAATGACACGGCCTTAAACACAGGGAACTTCTTGTTTT	9	19.6356	noA	0.0	noA	noA	18.82591093117409	noA	noA	noA	9.7165991902834	noA	noA	noA	noA	noA	noA	noA	0.0	0.0	noA	noA
NM_000100.3(CSTB)c.149GtoA(p.Gly50Glu)Position12	GGTGGTCGCGGAGACAAACT	ACT	TGTGTTTAAGGCCGTGTCATTCAAGAGCCAGGTGGTCGCGGAGACAAACTACTTCATCAAGGTAGAGTGTGGGCCTCAGGAGG	12	4.67091	noA	noA	noA	noA	noA	noA	noA	noA	noA	noA	noA	3.1847133757961785	noA	0.0	noA	0.8492569002123143	0.0	0.0	noA	noA
NM_000100.3(CSTB)c.149GtoA(p.Gly50Glu)Position3	GGAGACAAACTACTTCATCA	AGG	GGCCGTGTCATTCAAGAGCCAGGTGGTCGCGGAGACAAACTACTTCATCAAGGTAGAGTGTGGGCCTCAGGAGGGCCTGCCCC	3	27.9012	noA	noA	5.185185185185185	noA	27.901234567901234	noA	27.901234567901234	12.345679012345679	12.098765432098766	noA	noA	3.2098765432098766	noA	noA	noA	noA	0.0	noA	noA	0.0
NM_000100.3(CSTB)c.149GtoA(p.Gly50Glu)Position4	CGGAGACAAACTACTTCATC	AAG	AGGCCGTGTCATTCAAGAGCCAGGTGGTCGCGGAGACAAACTACTTCATCAAGGTAGAGTGTGGGCCTCAGGAGGGCCTGCCC	4	27.3481	noA	noA	noA	21.54696132596685	noA	26.519337016574585	noA	25.13812154696133	15.193370165745856	4.696132596685083	noA	noA	1.1049723756906076	noA	noA	noA	noA	0.0	noA	noA
NM_000100.3(CSTB)c.149GtoA(p.Gly50Glu)Position5	GCGGAGACAAACTACTTCAT	CAA	AAGGCCGTGTCATTCAAGAGCCAGGTGGTCGCGGAGACAAACTACTTCATCAAGGTAGAGTGTGGGCCTCAGGAGGGCCTGCC	5	31.6348	noA	noA	noA	noA	29.723991507431	noA	30.997876857749468	noA	23.991507430997878	0.6369426751592357	7.643312101910828	noA	noA	1.2738853503184715	noA	noA	noA	noA	0.0	noA
NM_000100.3(CSTB)c.149GtoA(p.Gly50Glu)Position6	CGCGGAGACAAACTACTTCA	TCA	TAAGGCCGTGTCATTCAAGAGCCAGGTGGTCGCGGAGACAAACTACTTCATCAAGGTAGAGTGTGGGCCTCAGGAGGGCCTGC	6	8.36299	noA	noA	noA	noA	noA	4.804270462633451	noA	5.5160142348754455	noA	0.0	0.0	0.0	noA	noA	0.0	noA	noA	noA	noA	0.0
NM_000100.3(CSTB)c.149GtoA(p.Gly50Glu)Position8	GTCGCGGAGACAAACTACTT	CAT	TTTAAGGCCGTGTCATTCAAGAGCCAGGTGGTCGCGGAGACAAACTACTTCATCAAGGTAGAGTGTGGGCCTCAGGAGGGCCT	8	19.0909	noA	noA	noA	noA	noA	noA	noA	16.363636363636363	noA	5.909090909090909	noA	2.727272727272727	0.0	0.0	noA	noA	0.0	noA	noA	noA
NM_000100.3(CSTB)c.168GtoA(p.Lys56=)Position10	CTTCATCAAAGTAGAGTGTG	GGC	CAAGAGCCAGGTGGTCGCGGGGACAAACTACTTCATCAAAGTAGAGTGTGGGCCTCAGGAGGGCCTGCCCCGAACGGGTGCTG	10	25.1546	noA	noA	noA	noA	25.15463917525773	noA	noA	21.649484536082475	1.0309278350515463	0.6185567010309279	noA	noA	0.4123711340206186	noA	0.0	noA	noA	noA	noA	noA
NM_000100.3(CSTB)c.168GtoA(p.Lys56=)Position3	AAAGTAGAGTGTGGGCCTCA	GGA	CAGGTGGTCGCGGGGACAAACTACTTCATCAAAGTAGAGTGTGGGCCTCAGGAGGGCCTGCCCCGAACGGGTGCTGGTAGGAA	3	21.4932	0.0	0.0	2.7149321266968327	noA	noA	21.49321266968326	noA	11.76470588235294	noA	noA	noA	noA	noA	noA	noA	noA	noA	noA	noA	0.0
NM_000100.3(CSTB)c.168GtoA(p.Lys56=)Position4	CAAAGTAGAGTGTGGGCCTC	AGG	CCAGGTGGTCGCGGGGACAAACTACTTCATCAAAGTAGAGTGTGGGCCTCAGGAGGGCCTGCCCCGAACGGGTGCTGGTAGGA	4	20.9016	noA	3.415300546448088	0.9562841530054645	12.568306010928962	noA	noA	20.62841530054645	noA	3.415300546448088	noA	noA	noA	noA	noA	noA	noA	noA	noA	noA	noA
NM_000100.3(CSTB)c.168GtoA(p.Lys56=)Position5	TCAAAGTAGAGTGTGGGCCT	CAG	GCCAGGTGGTCGCGGGGACAAACTACTTCATCAAAGTAGAGTGTGGGCCTCAGGAGGGCCTGCCCCGAACGGGTGCTGGTAGG	5	22.8769	noA	noA	18.544194107452338	16.464471403812826	19.23743500866551	noA	noA	21.317157712305026	noA	1.733102253032929	noA	noA	noA	noA	noA	noA	noA	noA	noA	noA
NM_000100.3(CSTB)c.168GtoA(p.Lys56=)Position6	ATCAAAGTAGAGTGTGGGCC	TCA	AGCCAGGTGGTCGCGGGGACAAACTACTTCATCAAAGTAGAGTGTGGGCCTCAGGAGGGCCTGCCCCGAACGGGTGCTGGTAG	6	4.55927	0.0	noA	noA	3.64741641337386	1.82370820668693	3.64741641337386	noA	noA	2.127659574468085	noA	0.0	noA	noA	noA	noA	noA	noA	noA	noA	noA
NM_000100.3(CSTB)c.168GtoA(p.Lys56=)Position8	TCATCAAAGTAGAGTGTGGG	CCT	AGAGCCAGGTGGTCGCGGGGACAAACTACTTCATCAAAGTAGAGTGTGGGCCTCAGGAGGGCCTGCCCCGAACGGGTGCTGGT	8	1.10193	noA	noA	0.0	noA	noA	1.1019283746556474	0.0	0.0	noA	noA	0.0	noA	0.0	noA	noA	noA	noA	noA	noA	noA
NM_000100.3(CSTB)c.202CtoT(p.Arg68Ter)Position10	GGAACACTCACAGGTGTACG	AAG	TCAAGGGCTTGTTTTCATGAGGGAGAGATTGGAACACTCACAGGTGTACGAAGTCCTCGTCGCCGACGTGCACCTGGGAAGAG	10	30.0643	noA	noA	10.289389067524116	20.90032154340836	noA	29.7427652733119	noA	noA	noA	14.790996784565916	noA	5.305466237942122	noA	noA	noA	noA	noA	0.0	noA	noA
NM_000100.3(CSTB)c.202CtoT(p.Arg68Ter)Position11	TGGAACACTCACAGGTGTAC	GAA	GTCAAGGGCTTGTTTTCATGAGGGAGAGATTGGAACACTCACAGGTGTACGAAGTCCTCGTCGCCGACGTGCACCTGGGAAGA	11	26.6781	noA	noA	noA	19.62134251290878	22.203098106712567	noA	25.817555938037867	noA	noA	noA	17.03958691910499	noA	0.34423407917383825	noA	noA	noA	noA	noA	0.0	noA
NM_000100.3(CSTB)c.202CtoT(p.Arg68Ter)Position12	TTGGAACACTCACAGGTGTA	CGA	GGTCAAGGGCTTGTTTTCATGAGGGAGAGATTGGAACACTCACAGGTGTACGAAGTCCTCGTCGCCGACGTGCACCTGGGAAG	12	16.7431	noA	noA	noA	noA	15.137614678899084	14.449541284403669	noA	16.055045871559635	noA	noA	noA	5.5045871559633035	noA	0.0	noA	noA	noA	noA	noA	0.0
NM_000100.3(CSTB)c.202CtoT(p.Arg68Ter)Position3	TCACAGGTGTACGAAGTCCT	CGT	CTTGTTTTCATGAGGGAGAGATTGGAACACTCACAGGTGTACGAAGTCCTCGTCGCCGACGTGCACCTGGGAAGAGAGCGGAG	3	19.4406	noA	noA	0.4195804195804196	noA	19.44055944055944	noA	noA	noA	noA	noA	2.097902097902098	noA	noA	0.0	0.0	noA	noA	noA	noA	noA
NM_000100.3(CSTB)c.202CtoT(p.Arg68Ter)Position6	CACTCACAGGTGTACGAAGT	CCT	GGGCTTGTTTTCATGAGGGAGAGATTGGAACACTCACAGGTGTACGAAGTCCTCGTCGCCGACGTGCACCTGGGAAGAGAGCG	6	6.48148	noA	0.0	noA	noA	noA	6.481481481481481	noA	2.4691358024691357	noA	noA	noA	noA	noA	0.0	noA	noA	0.0	0.0	noA	noA
NM_000100.3(CSTB)c.202CtoT(p.Arg68Ter)Position9	GAACACTCACAGGTGTACGA	AGT	CAAGGGCTTGTTTTCATGAGGGAGAGATTGGAACACTCACAGGTGTACGAAGTCCTCGTCGCCGACGTGCACCTGGGAAGAGA	9	27.7504	noA	2.2988505747126435	7.8817733990147785	noA	27.750410509031198	noA	noA	noA	9.35960591133005	noA	7.060755336617405	noA	noA	noA	noA	noA	0.0	noA	noA	0.0
NM_000100.3(CSTB)c.64CtoT(p.Gln22Ter)Position3	CTAGTCGGCGATGTGCTGGG	TCT	GGGCCGGCCCCGTCCCCGCGGCCCACCCACCTAGTCGGCGATGTGCTGGGTCTCGGCGGTGGCCGGCTGCGTGGCGGAGGGCG	3	2.05047	noA	noA	0.6309148264984227	noA	noA	noA	noA	noA	noA	noA	0.0	noA	noA	noA	noA	noA	noA	noA	noA	noA
NM_000100.3(CSTB)c.64CtoT(p.Gln22Ter)Position5	ACCTAGTCGGCGATGTGCTG	GGT	CCGGGCCGGCCCCGTCCCCGCGGCCCACCCACCTAGTCGGCGATGTGCTGGGTCTCGGCGGTGGCCGGCTGCGTGGCGGAGGG	5	31.7269	0.0	noA	noA	noA	30.923694779116467	noA	noA	noA	noA	noA	noA	noA	0.0	noA	noA	noA	noA	noA	noA	noA
NM_000100.3(CSTB)c.64CtoT(p.Gln22Ter)Position6	CACCTAGTCGGCGATGTGCT	GGG	TCCGGGCCGGCCCCGTCCCCGCGGCCCACCCACCTAGTCGGCGATGTGCTGGGTCTCGGCGGTGGCCGGCTGCGTGGCGGAGG	6	26.9231	noA	2.6755852842809364	noA	noA	noA	25.75250836120401	noA	noA	noA	noA	noA	noA	noA	0.0	noA	noA	noA	noA	noA	noA
NM_000100.3(CSTB)c.64CtoT(p.Gln22Ter)Position7	CCACCTAGTCGGCGATGTGC	TGG	CTCCGGGCCGGCCCCGTCCCCGCGGCCCACCCACCTAGTCGGCGATGTGCTGGGTCTCGGCGGTGGCCGGCTGCGTGGCGGAG	7	29.1667	noA	noA	21.70138888888889	noA	noA	noA	28.645833333333332	noA	noA	noA	noA	noA	noA	noA	0.0	noA	noA	noA	noA	noA
NM_000100.3(CSTB)c.64CtoT(p.Gln22Ter)Position8	CCCACCTAGTCGGCGATGTG	CTG	ACTCCGGGCCGGCCCCGTCCCCGCGGCCCACCCACCTAGTCGGCGATGTGCTGGGTCTCGGCGGTGGCCGGCTGCGTGGCGGA	8	28.8961	noA	noA	noA	27.5974025974026	noA	noA	noA	24.350649350649352	noA	noA	noA	noA	noA	noA	noA	0.0	noA	noA	noA	noA
NM_000100.3(CSTB)c.64CtoT(p.Gln22Ter)Position9	ACCCACCTAGTCGGCGATGT	GCT	GACTCCGGGCCGGCCCCGTCCCCGCGGCCCACCCACCTAGTCGGCGATGTGCTGGGTCTCGGCGGTGGCCGGCTGCGTGGCGG	9	25.6376	0.0	noA	noA	noA	24.563758389261743	noA	noA	noA	8.053691275167784	noA	noA	noA	noA	noA	noA	noA	0.0	noA	noA	noA
NM_000100.3(CSTB)c.66GtoA(p.Gln22=)Position10	CGCCGACCAAGTGGGTGGGC	CGC	GCAGCCGGCCACCGCCGAGACCCAGCACATCGCCGACCAAGTGGGTGGGCCGCGGGGACGGGGCCGGCCCGGAGTCCTGCCTT	10	11.6352	noA	noA	noA	noA	noA	10.69182389937107	noA	noA	2.8301886792452833	0.0	noA	noA	noA	noA	noA	noA	noA	noA	noA	noA
NM_000100.3(CSTB)c.66GtoA(p.Gln22=)Position4	CCAAGTGGGTGGGCCGCGGG	GAC	GGCCACCGCCGAGACCCAGCACATCGCCGACCAAGTGGGTGGGCCGCGGGGACGGGGCCGGCCCGGAGTCCTGCCTTAGCCTC	4	20.8333	noA	noA	19.246031746031747	19.444444444444446	noA	noA	noA	noA	noA	noA	noA	noA	noA	noA	noA	noA	noA	noA	noA	noA
NM_000100.3(CSTB)c.66GtoA(p.Gln22=)Position5	ACCAAGTGGGTGGGCCGCGG	GGA	CGGCCACCGCCGAGACCCAGCACATCGCCGACCAAGTGGGTGGGCCGCGGGGACGGGGCCGGCCCGGAGTCCTGCCTTAGCCT	5	19.1283	0.36319612590799033	noA	noA	17.796610169491526	17.675544794188863	noA	noA	noA	noA	noA	noA	noA	noA	noA	noA	noA	noA	noA	noA	noA
NM_000100.3(CSTB)c.66GtoA(p.Gln22=)Position6	GACCAAGTGGGTGGGCCGCG	GGG	CCGGCCACCGCCGAGACCCAGCACATCGCCGACCAAGTGGGTGGGCCGCGGGGACGGGGCCGGCCCGGAGTCCTGCCTTAGCC	6	23.5474	noA	0.3058103975535168	noA	noA	22.426095820591232	20.489296636085626	noA	noA	noA	noA	noA	noA	noA	noA	noA	noA	noA	noA	noA	noA
NM_000100.3(CSTB)c.66GtoA(p.Gln22=)Position7	CGACCAAGTGGGTGGGCCGC	GGG	GCCGGCCACCGCCGAGACCCAGCACATCGCCGACCAAGTGGGTGGGCCGCGGGGACGGGGCCGGCCCGGAGTCCTGCCTTAGC	7	20.2729	noA	noA	0.7797270955165692	noA	noA	18.9083820662768	15.009746588693956	noA	noA	noA	noA	noA	noA	noA	noA	noA	noA	noA	noA	noA
NM_000100.3(CSTB)c.66GtoA(p.Gln22=)Position8	CCGACCAAGTGGGTGGGCCG	CGG	AGCCGGCCACCGCCGAGACCCAGCACATCGCCGACCAAGTGGGTGGGCCGCGGGGACGGGGCCGGCCCGGAGTCCTGCCTTAG	8	25.8197	noA	noA	noA	19.15983606557377	noA	noA	21.618852459016395	3.5860655737704916	noA	noA	noA	noA	noA	noA	noA	noA	noA	noA	noA	noA
NM_000108.5(DLD)c.1123GtoA(p.Glu375Lys)Position4	GTTAAAGGAATGGCTGGTGG	TGC	CACAAAGCAGAGGATGAAGGCATTATCTGTGTTAAAGGAATGGCTGGTGGTGCTGTGCACATTGACTACAATTGTGTGCCATC	4	25.7778	noA	noA	noA	24.88888888888889	23.11111111111111	24.88888888888889	noA	noA	8.444444444444445	8.222222222222223	noA	noA	noA	noA	noA	noA	noA	noA	noA	noA
NM_000108.5(DLD)c.1123GtoA(p.Glu375Lys)Position5	TGTTAAAGGAATGGCTGGTG	GTG	TCACAAAGCAGAGGATGAAGGCATTATCTGTGTTAAAGGAATGGCTGGTGGTGCTGTGCACATTGACTACAATTGTGTGCCAT	5	30.9524	noA	noA	noA	noA	30.952380952380953	27.142857142857142	28.095238095238095	noA	noA	2.380952380952381	0.0	noA	noA	noA	noA	noA	noA	noA	noA	noA
NM_000108.5(DLD)c.1123GtoA(p.Glu375Lys)Position6	GTGTTAAAGGAATGGCTGGT	GGT	CTCACAAAGCAGAGGATGAAGGCATTATCTGTGTTAAAGGAATGGCTGGTGGTGCTGTGCACATTGACTACAATTGTGTGCCA	6	30	noA	noA	noA	noA	noA	30.0	19.333333333333332	16.333333333333332	noA	noA	2.666666666666667	0.0	noA	noA	noA	noA	noA	noA	noA	noA
NM_000108.5(DLD)c.1123GtoA(p.Glu375Lys)Position7	TGTGTTAAAGGAATGGCTGG	TGG	GCTCACAAAGCAGAGGATGAAGGCATTATCTGTGTTAAAGGAATGGCTGGTGGTGCTGTGCACATTGACTACAATTGTGTGCC	7	36.9077	noA	noA	noA	noA	noA	noA	36.408977556109726	17.206982543640898	3.7406483790523692	noA	noA	1.2468827930174564	0.0	noA	noA	noA	noA	noA	noA	noA
NM_000108.5(DLD)c.1123GtoA(p.Glu375Lys)Position8	CTGTGTTAAAGGAATGGCTG	GTG	GGCTCACAAAGCAGAGGATGAAGGCATTATCTGTGTTAAAGGAATGGCTGGTGGTGCTGTGCACATTGACTACAATTGTGTGC	8	24.918	noA	noA	noA	noA	noA	noA	noA	24.262295081967213	6.229508196721312	1.3114754098360655	noA	noA	0.6557377049180327	0.0	noA	noA	noA	noA	noA	noA
NM_000108.5(DLD)c.12GtoA(p.Trp4Ter)Position4	CTGAAGTCGTGTGTACTGCT	CCT	GAAAGGAAAATACAGCGGAAAAATGCAGAGCTGAAGTCGTGTGTACTGCTCCTTGGCCAAGGTGAGGGCCGAGTAGGTGAGGT	4	8.43882	noA	noA	noA	6.751054852320674	6.751054852320674	noA	noA	noA	noA	noA	noA	noA	noA	noA	0.0	noA	noA	noA	noA	noA
NM_000108.5(DLD)c.12GtoA(p.Trp4Ter)Position7	GAGCTGAAGTCGTGTGTACT	GCT	GCGGAAAGGAAAATACAGCGGAAAAATGCAGAGCTGAAGTCGTGTGTACTGCTCCTTGGCCAAGGTGAGGGCCGAGTAGGTGA	7	8.29876	noA	0.0	noA	noA	noA	noA	7.053941908713693	3.7344398340248963	noA	noA	noA	noA	noA	noA	noA	noA	noA	0.0	noA	noA
NM_000108.5(DLD)c.12GtoA(p.Trp4Ter)Position8	AGAGCTGAAGTCGTGTGTAC	TGC	GGCGGAAAGGAAAATACAGCGGAAAAATGCAGAGCTGAAGTCGTGTGTACTGCTCCTTGGCCAAGGTGAGGGCCGAGTAGGTG	8	12.6374	0.0	noA	2.197802197802198	noA	noA	noA	noA	8.791208791208792	6.043956043956044	noA	noA	noA	noA	noA	noA	noA	noA	noA	1.098901098901099	noA
NM_000108.5(DLD)c.12GtoA(p.Trp4Ter)Position9	CAGAGCTGAAGTCGTGTGTA	CTG	TGGCGGAAAGGAAAATACAGCGGAAAAATGCAGAGCTGAAGTCGTGTGTACTGCTCCTTGGCCAAGGTGAGGGCCGAGTAGGT	9	17.341	noA	1.1560693641618496	noA	17.341040462427745	noA	noA	noA	noA	3.4682080924855487	0.0	noA	noA	noA	noA	noA	noA	noA	noA	noA	0.0
NM_000108.5(DLD)c.1463CtoT(p.Pro488Leu)Position3	CCAGATGTGCATGACAGACT	CTA	ACCATCAATTCTATATGTTGTTAATAATTACCAGATGTGCATGACAGACTCTAGCTATATCTTCACAGGATGCTCCATATTCC	3	22.5225	noA	noA	21.92192192192192	noA	22.52252252252252	noA	noA	noA	noA	noA	20.12012012012012	noA	noA	0.0	noA	0.0	noA	0.0	noA	noA
NM_000108.5(DLD)c.1463CtoT(p.Pro488Leu)Position4	ACCAGATGTGCATGACAGAC	TCT	AACCATCAATTCTATATGTTGTTAATAATTACCAGATGTGCATGACAGACTCTAGCTATATCTTCACAGGATGCTCCATATTC	4	28.6325	0.8547008547008548	noA	noA	26.495726495726498	noA	27.350427350427353	noA	noA	noA	noA	noA	6.837606837606838	noA	noA	0.0	noA	0.0	noA	0.0	noA
NM_000108.5(DLD)c.1463CtoT(p.Pro488Leu)Position6	TTACCAGATGTGCATGACAG	ACT	GCAACCATCAATTCTATATGTTGTTAATAATTACCAGATGTGCATGACAGACTCTAGCTATATCTTCACAGGATGCTCCATAT	6	28.8462	noA	noA	20.76923076923077	noA	noA	28.846153846153843	noA	11.538461538461538	noA	noA	noA	noA	noA	0.0	noA	noA	0.0	noA	0.0	noA
NM_000108.5(DLD)c.1463CtoT(p.Pro488Leu)Position7	ATTACCAGATGTGCATGACA	GAC	GGCAACCATCAATTCTATATGTTGTTAATAATTACCAGATGTGCATGACAGACTCTAGCTATATCTTCACAGGATGCTCCATA	7	19.6078	0.0	noA	noA	18.627450980392158	noA	noA	19.607843137254903	noA	7.8431372549019605	noA	noA	noA	noA	noA	0.0	noA	noA	0.0	noA	0.0
NM_000108.5(DLD)c.1463CtoT(p.Pro488Leu)Position8	AATTACCAGATGTGCATGAC	AGA	AGGCAACCATCAATTCTATATGTTGTTAATAATTACCAGATGTGCATGACAGACTCTAGCTATATCTTCACAGGATGCTCCAT	8	38.7755	6.802721088435375	0.0	noA	noA	38.775510204081634	noA	noA	35.374149659863946	noA	15.646258503401361	noA	noA	noA	noA	noA	0.0	noA	noA	0.0	noA
NM_000108.5(DLD)c.198+1GtoAPosition4	AAGATAAGGTTTGAACTCAA	ACT	GCTGCTATTAAAGCTGCCCAGTTAGGCTTCAAGATAAGGTTTGAACTCAAACTAAGTATTGATTTATTTTAATTTGGGAAGGG	4	5.20833	0.0	0.0	noA	2.083333333333333	noA	5.208333333333334	3.6458333333333335	noA	noA	noA	noA	noA	noA	0.0	0.0	noA	noA	noA	0.0	0.0
NM_000108.5(DLD)c.198+1GtoAPosition5	CAAGATAAGGTTTGAACTCA	AAC	TGCTGCTATTAAAGCTGCCCAGTTAGGCTTCAAGATAAGGTTTGAACTCAAACTAAGTATTGATTTATTTTAATTTGGGAAGG	5	23.5669	noA	4.45859872611465	1.2738853503184715	noA	23.56687898089172	noA	23.56687898089172	12.101910828025478	noA	noA	noA	noA	noA	noA	0.0	0.0	noA	noA	noA	0.0
NM_000108.5(DLD)c.198+1GtoAPosition6	TCAAGATAAGGTTTGAACTC	AAA	TTGCTGCTATTAAAGCTGCCCAGTTAGGCTTCAAGATAAGGTTTGAACTCAAACTAAGTATTGATTTATTTTAATTTGGGAAG	6	22.6027	noA	noA	16.43835616438356	18.493150684931507	noA	22.602739726027394	noA	22.602739726027394	4.794520547945205	noA	noA	noA	noA	noA	noA	0.0	0.0	noA	noA	noA
NM_000108.5(DLD)c.198+1GtoAPosition7	TTCAAGATAAGGTTTGAACT	CAA	GTTGCTGCTATTAAAGCTGCCCAGTTAGGCTTCAAGATAAGGTTTGAACTCAAACTAAGTATTGATTTATTTTAATTTGGGAA	7	32.5758	noA	noA	noA	32.57575757575758	28.030303030303028	noA	32.57575757575758	noA	31.060606060606062	3.0303030303030303	noA	noA	noA	noA	noA	noA	0.0	0.0	noA	noA
NM_000108.5(DLD)c.198+1GtoAPosition8	CTTCAAGATAAGGTTTGAAC	TCA	TGTTGCTGCTATTAAAGCTGCCCAGTTAGGCTTCAAGATAAGGTTTGAACTCAAACTAAGTATTGATTTATTTTAATTTGGGA	8	20	noA	noA	noA	noA	20.0	15.625	noA	13.125	noA	8.75	0.0	noA	noA	noA	noA	noA	noA	0.0	0.0	noA
NM_000108.5(DLD)c.199-1GtoAPosition4	GTAAACAGTCTGCATTGAGA	AAA	ATGTGCAGTTAAATAATGTTTTCTTTGGTTGTAAACAGTCTGCATTGAGAAAAATGAAACACTTGGTGGAACATGCTTGAATG	4	25.7143	noA	noA	17.142857142857142	15.238095238095239	18.095238095238095	noA	25.71428571428571	noA	noA	noA	noA	noA	noA	0.0	noA	noA	noA	0.0	noA	0.0
NM_000108.5(DLD)c.199-1GtoAPosition5	TGTAAACAGTCTGCATTGAG	AAA	TATGTGCAGTTAAATAATGTTTTCTTTGGTTGTAAACAGTCTGCATTGAGAAAAATGAAACACTTGGTGGAACATGCTTGAAT	5	28.2353	noA	noA	noA	25.294117647058822	21.176470588235293	22.35294117647059	noA	28.235294117647058	noA	noA	noA	noA	noA	noA	0.0	noA	noA	noA	0.0	noA
NM_000108.5(DLD)c.199-1GtoAPosition6	TTGTAAACAGTCTGCATTGA	GAA	TTATGTGCAGTTAAATAATGTTTTCTTTGGTTGTAAACAGTCTGCATTGAGAAAAATGAAACACTTGGTGGAACATGCTTGAA	6	23.7037	noA	noA	noA	noA	23.703703703703706	23.703703703703706	22.22222222222222	noA	15.555555555555555	noA	noA	noA	noA	noA	noA	0.0	noA	noA	noA	0.0
NM_000108.5(DLD)c.199-1GtoAPosition7	GTTGTAAACAGTCTGCATTG	AGA	GTTATGTGCAGTTAAATAATGTTTTCTTTGGTTGTAAACAGTCTGCATTGAGAAAAATGAAACACTTGGTGGAACATGCTTGA	7	38.4106	noA	noA	noA	noA	noA	38.41059602649007	33.11258278145696	25.165562913907287	noA	17.880794701986755	noA	noA	noA	noA	noA	noA	0.0	noA	noA	noA
NM_000108.5(DLD)c.199-1GtoAPosition8	GGTTGTAAACAGTCTGCATT	GAG	GGTTATGTGCAGTTAAATAATGTTTTCTTTGGTTGTAAACAGTCTGCATTGAGAAAAATGAAACACTTGGTGGAACATGCTTG	8	33.1429	noA	noA	noA	noA	noA	noA	33.14285714285714	9.142857142857142	5.142857142857142	noA	4.0	noA	noA	noA	noA	noA	noA	0.0	noA	noA
NM_000108.5(DLD)c.39+1GtoAPosition4	AAGATGAGGGCCGAGTAGGT	GAG	AGCTGGAGTCGTGTGTACTGCTCCTTGGCCAAGATGAGGGCCGAGTAGGTGAGGTCGTGTTGAGCCAGAGGCACGGAAGGTCC	4	22.6277	0.6082725060827251	2.068126520681265	noA	21.776155717761558	noA	noA	21.289537712895378	noA	noA	noA	noA	noA	noA	0.0	noA	noA	0.0	noA	noA	noA
NM_000108.5(DLD)c.39+1GtoAPosition5	CAAGATGAGGGCCGAGTAGG	TGA	GAGCTGGAGTCGTGTGTACTGCTCCTTGGCCAAGATGAGGGCCGAGTAGGTGAGGTCGTGTTGAGCCAGAGGCACGGAAGGTC	5	30.3639	noA	4.0150564617314926	7.904642409033877	noA	29.73651191969887	noA	noA	26.97616060225847	noA	noA	noA	noA	noA	noA	0.0	noA	noA	0.7528230865746549	noA	noA
NM_000108.5(DLD)c.39+1GtoAPosition6	CCAAGATGAGGGCCGAGTAG	GTG	AGAGCTGGAGTCGTGTGTACTGCTCCTTGGCCAAGATGAGGGCCGAGTAGGTGAGGTCGTGTTGAGCCAGAGGCACGGAAGGT	6	27.2021	noA	noA	23.83419689119171	23.05699481865285	noA	26.42487046632124	noA	noA	8.031088082901555	noA	noA	noA	noA	noA	noA	0.0	noA	noA	0.0	noA
NM_000108.5(DLD)c.39+1GtoAPosition7	GCCAAGATGAGGGCCGAGTA	GGT	CAGAGCTGGAGTCGTGTGTACTGCTCCTTGGCCAAGATGAGGGCCGAGTAGGTGAGGTCGTGTTGAGCCAGAGGCACGGAAGG	7	18.9036	noA	noA	noA	17.958412098298677	16.824196597353495	noA	17.958412098298677	noA	noA	2.0793950850661624	noA	noA	noA	noA	noA	noA	0.0	noA	noA	0.0
NM_000108.5(DLD)c.39+1GtoAPosition8	GGCCAAGATGAGGGCCGAGT	AGG	GCAGAGCTGGAGTCGTGTGTACTGCTCCTTGGCCAAGATGAGGGCCGAGTAGGTGAGGTCGTGTTGAGCCAGAGGCACGGAAG	8	33.9031	noA	noA	noA	noA	33.04843304843305	32.47863247863248	noA	31.339031339031337	noA	noA	8.262108262108262	noA	noA	noA	noA	noA	noA	0.0	noA	noA
NM_000108.5(DLD)c.875+1GtoAPosition10	TGATGTTTCATAAGTATACA	TCA	TGGTGCTACCAAGAAGTCAGATGGAAAAATTGATGTTTCATAAGTATACATCATTTGTTTTTGATGTATCATCCCTGTCTCTT	10	0	noA	noA	0.0	noA	noA	noA	noA	noA	noA	0.0	noA	0.0	0.0	noA	noA	0.0	noA	0.0	noA	0.0
NM_000108.5(DLD)c.875+1GtoAPosition12	ATTGATGTTTCATAAGTATA	CAT	ACTGGTGCTACCAAGAAGTCAGATGGAAAAATTGATGTTTCATAAGTATACATCATTTGTTTTTGATGTATCATCCCTGTCTC	12	10.3448	0.0	noA	noA	noA	10.344827586206897	noA	noA	noA	noA	noA	noA	1.7241379310344827	noA	0.0	0.0	noA	noA	0.0	noA	0.0
NM_000108.5(DLD)c.875+1GtoAPosition5	TTTCATAAGTATACATCATT	TGT	CTACCAAGAAGTCAGATGGAAAAATTGATGTTTCATAAGTATACATCATTTGTTTTTGATGTATCATCCCTGTCTCTTTAAGC	5	9.52381	noA	noA	noA	noA	8.571428571428571	noA	9.523809523809524	2.380952380952381	noA	noA	2.380952380952381	noA	0.0	noA	0.0	noA	noA	0.0	noA	noA
NM_000108.5(DLD)c.875+1GtoAPosition6	GTTTCATAAGTATACATCAT	TTG	GCTACCAAGAAGTCAGATGGAAAAATTGATGTTTCATAAGTATACATCATTTGTTTTTGATGTATCATCCCTGTCTCTTTAAG	6	19.1617	noA	noA	noA	noA	noA	19.16167664670659	noA	14.97005988023952	0.0	noA	noA	2.3952095808383236	noA	0.0	noA	0.0	noA	noA	0.0	noA
NM_000108.5(DLD)c.875+1GtoAPosition9	GATGTTTCATAAGTATACAT	CAT	GGTGCTACCAAGAAGTCAGATGGAAAAATTGATGTTTCATAAGTATACATCATTTGTTTTTGATGTATCATCCCTGTCTCTTT	9	7.77202	noA	0.0	noA	noA	noA	noA	noA	noA	3.6269430051813467	noA	6.217616580310881	0.0	noA	noA	0.0	noA	0.0	noA	0.0	noA
NM_000137.3(FAH)c.1009GtoA(p.Gly337Ser)Position3	ACAGCTGCAACCTGCGGCCG	GGG	TGCTGCAGCAGCTCACTCACCACTCTGTCAACAGCTGCAACCTGCGGCCGGGGGACCTCCTGGCTTCTGGGACCATCAGCGGG	3	22.8352	0.0	noA	21.302681992337163	noA	noA	noA	noA	noA	7.662835249042145	0.6896551724137931	noA	noA	noA	noA	noA	noA	noA	noA	noA	noA
NM_000137.3(FAH)c.1009GtoA(p.Gly337Ser)Position4	AACAGCTGCAACCTGCGGCC	GGG	ATGCTGCAGCAGCTCACTCACCACTCTGTCAACAGCTGCAACCTGCGGCCGGGGGACCTCCTGGCTTCTGGGACCATCAGCGG	4	31.5315	0.0	0.0	noA	31.53153153153153	noA	noA	noA	noA	noA	2.1021021021021022	0.0	noA	noA	noA	noA	noA	noA	noA	noA	noA
NM_000137.3(FAH)c.1009GtoA(p.Gly337Ser)Position5	CAACAGCTGCAACCTGCGGC	CGG	GATGCTGCAGCAGCTCACTCACCACTCTGTCAACAGCTGCAACCTGCGGCCGGGGGACCTCCTGGCTTCTGGGACCATCAGCG	5	24.9254	noA	2.2388059701492535	2.2388059701492535	noA	24.47761194029851	noA	noA	noA	noA	noA	1.791044776119403	0.44776119402985076	noA	noA	noA	noA	noA	noA	noA	noA
NM_000137.3(FAH)c.1009GtoA(p.Gly337Ser)Position8	TGTCAACAGCTGCAACCTGC	GGC	GACGATGCTGCAGCAGCTCACTCACCACTCTGTCAACAGCTGCAACCTGCGGCCGGGGGACCTCCTGGCTTCTGGGACCATCA	8	18.2971	noA	noA	noA	noA	16.90656257623811	10.222005367162723	noA	9.441327152964138	noA	noA	noA	noA	noA	0.0	0.0	noA	noA	noA	noA	noA
NM_000137.3(FAH)c.1009GtoA(p.Gly337Ser)Position9	CTGTCAACAGCTGCAACCTG	CGG	GGACGATGCTGCAGCAGCTCACTCACCACTCTGTCAACAGCTGCAACCTGCGGCCGGGGGACCTCCTGGCTTCTGGGACCATC	9	26.6897	noA	noA	noA	noA	noA	25.949679329057723	21.164282190429205	noA	4.094721262950173	noA	noA	noA	noA	noA	0.0	0.0	noA	noA	noA	noA
NM_000137.3(FAH)c.1025CtoT(p.Pro342Leu)Position10	AGGTCCCCCAGCCGCAGGTT	GCA	ACCGGCCCGCTGATGGTCCCAGAAGCCAGGAGGTCCCCCAGCCGCAGGTTGCAGCCGTTGACAGAGTGGTGAGTGAGCTGCTG	10	6.875	0.0	noA	noA	noA	noA	noA	noA	noA	noA	5.625	noA	noA	noA	noA	noA	0.0	noA	noA	noA	noA
NM_000137.3(FAH)c.1025CtoT(p.Pro342Leu)Position11	GAGGTCCCCCAGCCGCAGGT	TGC	CACCGGCCCGCTGATGGTCCCAGAAGCCAGGAGGTCCCCCAGCCGCAGGTTGCAGCCGTTGACAGAGTGGTGAGTGAGCTGCT	11	9.34066	noA	6.593406593406594	noA	noA	noA	noA	noA	noA	noA	noA	1.6483516483516485	noA	noA	noA	noA	noA	0.0	noA	noA	noA
NM_000137.3(FAH)c.1025CtoT(p.Pro342Leu)Position5	CCCCAGCCGCAGGTTGCAGC	CGT	CCCGCTGATGGTCCCAGAAGCCAGGAGGTCCCCCAGCCGCAGGTTGCAGCCGTTGACAGAGTGGTGAGTGAGCTGCTGCAGCA	5	12.828	noA	noA	noA	noA	10.787172011661808	noA	noA	noA	noA	noA	0.0	noA	noA	noA	noA	noA	noA	0.0	noA	noA
NM_000137.3(FAH)c.1025CtoT(p.Pro342Leu)Position8	GTCCCCCAGCCGCAGGTTGC	AGC	CGGCCCGCTGATGGTCCCAGAAGCCAGGAGGTCCCCCAGCCGCAGGTTGCAGCCGTTGACAGAGTGGTGAGTGAGCTGCTGCA	8	9.30233	noA	noA	noA	noA	noA	noA	noA	7.8711985688729875	noA	noA	noA	noA	noA	0.5366726296958855	noA	noA	noA	noA	noA	noA
NM_000137.3(FAH)c.1025CtoT(p.Pro342Leu)Position9	GGTCCCCCAGCCGCAGGTTG	CAG	CCGGCCCGCTGATGGTCCCAGAAGCCAGGAGGTCCCCCAGCCGCAGGTTGCAGCCGTTGACAGAGTGGTGAGTGAGCTGCTGC	9	11.1905	noA	noA	noA	noA	noA	noA	noA	noA	9.047619047619047	noA	noA	noA	noA	noA	0.0	noA	noA	noA	noA	noA
NM_000137.3(FAH)c.1027GtoA(p.Gly343Arg)Position10	CTGCGGCCGAGGGACCTCCT	GGC	CTCACTCACCACTCTGTCAACGGCTGCAACCTGCGGCCGAGGGACCTCCTGGCTTCTGGGACCATCAGCGGGCCGGTGAGTAT	10	5.03504	noA	noA	noA	noA	noA	noA	noA	noA	noA	4.2419771302102545	noA	noA	noA	0.22132054592401326	noA	noA	noA	noA	noA	noA
NM_000137.3(FAH)c.1027GtoA(p.Gly343Arg)Position11	CCTGCGGCCGAGGGACCTCC	TGG	GCTCACTCACCACTCTGTCAACGGCTGCAACCTGCGGCCGAGGGACCTCCTGGCTTCTGGGACCATCAGCGGGCCGGTGAGTA	11	3.80313	noA	noA	noA	noA	noA	noA	noA	noA	noA	noA	3.6987322893363164	noA	noA	noA	0.0	noA	noA	noA	noA	noA
NM_000137.3(FAH)c.1027GtoA(p.Gly343Arg)Position12	ACCTGCGGCCGAGGGACCTC	CTG	AGCTCACTCACCACTCTGTCAACGGCTGCAACCTGCGGCCGAGGGACCTCCTGGCTTCTGGGACCATCAGCGGGCCGGTGAGT	12	1.41886	0.8867868755542417	noA	noA	noA	noA	noA	noA	noA	noA	noA	noA	0.532072125332545	noA	noA	noA	0.0	noA	noA	noA	noA
NM_000137.3(FAH)c.1027GtoA(p.Gly343Arg)Position6	GGCCGAGGGACCTCCTGGCT	TCT	CTCACCACTCTGTCAACGGCTGCAACCTGCGGCCGAGGGACCTCCTGGCTTCTGGGACCATCAGCGGGCCGGTGAGTATCTGG	6	7.81406	noA	noA	noA	noA	noA	6.91572793383716	noA	noA	noA	0.6701839441038072	noA	noA	noA	noA	noA	noA	noA	noA	noA	noA
NM_000137.3(FAH)c.1027GtoA(p.Gly343Arg)Position9	TGCGGCCGAGGGACCTCCTG	GCT	TCACTCACCACTCTGTCAACGGCTGCAACCTGCGGCCGAGGGACCTCCTGGCTTCTGGGACCATCAGCGGGCCGGTGAGTATC	9	10.2853	noA	noA	noA	noA	noA	noA	noA	noA	9.36936936936937	noA	noA	noA	0.21021021021021022	noA	noA	noA	noA	noA	noA	noA
NM_000137.3(FAH)c.1062+5GtoAPosition4	TGAATATCTGGCTGCACTGA	GGG	TCCTGGCTTCTGGGACCATCAGCGGGCCGGTGAATATCTGGCTGCACTGAGGGCTGCCCACGCAGAGCATCCCTGCTCCCCAC	4	30.6743	noA	noA	20.03798670465337	22.981956315289647	noA	29.629629629629626	noA	noA	noA	noA	noA	noA	noA	noA	noA	0.4748338081671415	noA	noA	noA	0.0
NM_000137.3(FAH)c.1062+5GtoAPosition5	GTGAATATCTGGCTGCACTG	AGG	CTCCTGGCTTCTGGGACCATCAGCGGGCCGGTGAATATCTGGCTGCACTGAGGGCTGCCCACGCAGAGCATCCCTGCTCCCCA	5	24.4115	noA	noA	noA	23.016564952048824	23.539668700959023	noA	24.411508282476024	noA	noA	noA	noA	noA	noA	noA	noA	noA	0.17436791630340018	noA	noA	noA
NM_000137.3(FAH)c.1062+5GtoAPosition6	GGTGAATATCTGGCTGCACT	GAG	CCTCCTGGCTTCTGGGACCATCAGCGGGCCGGTGAATATCTGGCTGCACTGAGGGCTGCCCACGCAGAGCATCCCTGCTCCCC	6	28.6947	noA	noA	noA	noA	22.86947141316073	22.97734627831715	noA	27.508090614886733	noA	noA	noA	noA	noA	noA	noA	noA	noA	0.0	noA	noA
NM_000137.3(FAH)c.1062+5GtoAPosition7	CGGTGAATATCTGGCTGCAC	TGA	ACCTCCTGGCTTCTGGGACCATCAGCGGGCCGGTGAATATCTGGCTGCACTGAGGGCTGCCCACGCAGAGCATCCCTGCTCCC	7	31.4136	noA	noA	noA	noA	noA	27.617801047120423	24.60732984293194	noA	28.403141361256544	noA	noA	noA	noA	noA	noA	noA	noA	noA	0.0	noA
NM_000137.3(FAH)c.1062+5GtoAPosition8	CCGGTGAATATCTGGCTGCA	CTG	GACCTCCTGGCTTCTGGGACCATCAGCGGGCCGGTGAATATCTGGCTGCACTGAGGGCTGCCCACGCAGAGCATCCCTGCTCC	8	9.54774	noA	noA	noA	noA	noA	noA	6.432160804020101	1.306532663316583	noA	2.3115577889447234	noA	noA	noA	noA	noA	noA	noA	noA	noA	0.0
NM_000137.3(FAH)c.1181-1GtoAPosition4	CCAAGGTACTGCCAGGGGGA	TGG	CTTTGTGACTGATCCTTGTCCTCCTCTGTTCCAAGGTACTGCCAGGGGGATGGTTACCGCATCGGCTTTGGCCAGTGTGCTGG	4	28.9037	noA	noA	24.186046511627907	26.64451827242525	noA	noA	noA	28.770764119601328	noA	noA	noA	noA	noA	0.9302325581395349	noA	noA	noA	noA	noA	0.0
NM_000137.3(FAH)c.1181-1GtoAPosition5	TCCAAGGTACTGCCAGGGGG	ATG	ACTTTGTGACTGATCCTTGTCCTCCTCTGTTCCAAGGTACTGCCAGGGGGATGGTTACCGCATCGGCTTTGGCCAGTGTGCTG	5	25.0965	noA	noA	noA	23.552123552123554	23.84169884169884	noA	noA	noA	23.745173745173744	noA	noA	noA	noA	noA	0.0	noA	noA	noA	noA	noA
NM_000137.3(FAH)c.1181-1GtoAPosition6	TTCCAAGGTACTGCCAGGGG	GAT	AACTTTGTGACTGATCCTTGTCCTCCTCTGTTCCAAGGTACTGCCAGGGGGATGGTTACCGCATCGGCTTTGGCCAGTGTGCT	6	25.1114	noA	noA	noA	noA	23.625557206537888	23.328380386329865	noA	noA	noA	21.099554234769688	noA	noA	noA	noA	noA	0.0	noA	noA	noA	noA
NM_000137.3(FAH)c.1181-1GtoAPosition7	GTTCCAAGGTACTGCCAGGG	GGA	CAACTTTGTGACTGATCCTTGTCCTCCTCTGTTCCAAGGTACTGCCAGGGGGATGGTTACCGCATCGGCTTTGGCCAGTGTGC	7	28.0639	noA	noA	noA	noA	noA	24.600355239786857	24.42273534635879	noA	noA	noA	23.80106571936057	noA	noA	noA	noA	noA	0.0	noA	noA	noA
NM_000137.3(FAH)c.1181-1GtoAPosition8	TGTTCCAAGGTACTGCCAGG	GGG	GCAACTTTGTGACTGATCCTTGTCCTCCTCTGTTCCAAGGTACTGCCAGGGGGATGGTTACCGCATCGGCTTTGGCCAGTGTG	8	35.2612	noA	noA	noA	noA	noA	noA	31.99626865671642	22.48134328358209	noA	noA	noA	25.186567164179102	noA	noA	noA	noA	noA	0.0	noA	noA
NM_000137.3(FAH)c.1210GtoA(p.Gly404Ser)Position3	TCAGCTTTGGCCAGTGTGCT	GGA	CAGGGTACTGCCAGGGGGATGGTTACCGCATCAGCTTTGGCCAGTGTGCTGGAAAAGTGCTGCCTGCTCTCCTGCCATCATGA	3	6.82566	noA	noA	6.332236842105263	noA	noA	noA	noA	noA	noA	noA	noA	noA	0.0	noA	noA	noA	noA	noA	noA	noA
NM_000137.3(FAH)c.1210GtoA(p.Gly404Ser)Position4	ATCAGCTTTGGCCAGTGTGC	TGG	CCAGGGTACTGCCAGGGGGATGGTTACCGCATCAGCTTTGGCCAGTGTGCTGGAAAAGTGCTGCCTGCTCTCCTGCCATCATG	4	7.81108	0.0	noA	noA	7.1752951861943695	noA	noA	noA	noA	noA	noA	noA	noA	noA	0.0	noA	noA	noA	noA	noA	noA
NM_000137.3(FAH)c.1210GtoA(p.Gly404Ser)Position5	CATCAGCTTTGGCCAGTGTG	CTG	TCCAGGGTACTGCCAGGGGGATGGTTACCGCATCAGCTTTGGCCAGTGTGCTGGAAAAGTGCTGCCTGCTCTCCTGCCATCAT	5	19.1919	noA	3.8383838383838382	noA	noA	18.383838383838384	noA	noA	noA	noA	noA	noA	noA	noA	noA	0.0	noA	noA	noA	noA	noA
NM_000137.3(FAH)c.1210GtoA(p.Gly404Ser)Position6	GCATCAGCTTTGGCCAGTGT	GCT	TTCCAGGGTACTGCCAGGGGGATGGTTACCGCATCAGCTTTGGCCAGTGTGCTGGAAAAGTGCTGCCTGCTCTCCTGCCATCA	6	17.3853	noA	noA	5.4242002781641165	noA	noA	16.82892906815021	noA	noA	noA	noA	noA	noA	noA	noA	noA	0.0	noA	noA	noA	noA
NM_000137.3(FAH)c.1210GtoA(p.Gly404Ser)Position7	CGCATCAGCTTTGGCCAGTG	TGC	GTTCCAGGGTACTGCCAGGGGGATGGTTACCGCATCAGCTTTGGCCAGTGTGCTGGAAAAGTGCTGCCTGCTCTCCTGCCATC	7	14.93	noA	noA	noA	12.441679626749611	noA	noA	11.19751166407465	noA	noA	noA	noA	noA	noA	noA	noA	noA	0.0	noA	noA	noA
NM_000137.3(FAH)c.314+1GtoAPosition4	GTGATGAGAAGCACGTGGTC	ATA	CAGGCTCAGAGATGACACCGAACTTCGGAAGTGATGAGAAGCACGTGGTCATAGGGGGGATGAGGGGATGCAGCAGGGGAGGT	4	17.5799	noA	noA	noA	16.210045662100455	noA	noA	15.296803652968036	noA	3.881278538812785	0.0	noA	noA	0.0	noA	noA	noA	noA	noA	noA	noA
NM_000137.3(FAH)c.314+1GtoAPosition5	AGTGATGAGAAGCACGTGGT	CAT	CCAGGCTCAGAGATGACACCGAACTTCGGAAGTGATGAGAAGCACGTGGTCATAGGGGGGATGAGGGGATGCAGCAGGGGAGG	5	19.7397	0.0	noA	noA	noA	19.088937093275486	noA	noA	3.68763557483731	noA	0.6507592190889371	0.6507592190889371	noA	noA	0.0	noA	noA	noA	noA	noA	noA
NM_000137.3(FAH)c.314+1GtoAPosition6	AAGTGATGAGAAGCACGTGG	TCA	GCCAGGCTCAGAGATGACACCGAACTTCGGAAGTGATGAGAAGCACGTGGTCATAGGGGGGATGAGGGGATGCAGCAGGGGAG	6	14.6853	0.0	0.0	noA	noA	noA	14.685314685314685	noA	noA	0.0	noA	0.0	0.0	noA	noA	0.0	noA	noA	noA	noA	noA
NM_000137.3(FAH)c.314+1GtoAPosition8	GGAAGTGATGAGAAGCACGT	GGT	AAGCCAGGCTCAGAGATGACACCGAACTTCGGAAGTGATGAGAAGCACGTGGTCATAGGGGGGATGAGGGGATGCAGCAGGGG	8	10.4822	noA	noA	0.0	6.498951781970649	noA	noA	noA	5.660377358490567	noA	noA	0.8385744234800839	noA	0.0	0.0	noA	noA	0.0	noA	noA	noA
NM_000137.3(FAH)c.314+1GtoAPosition9	CGGAAGTGATGAGAAGCACG	TGG	CAAGCCAGGCTCAGAGATGACACCGAACTTCGGAAGTGATGAGAAGCACGTGGTCATAGGGGGGATGAGGGGATGCAGCAGGG	9	18.0282	noA	noA	noA	17.183098591549296	14.647887323943662	noA	noA	noA	2.2535211267605635	noA	noA	0.0	noA	0.0	0.0	noA	noA	0.0	noA	noA
NM_000137.3(FAH)c.455GtoA(p.Trp152Ter)Position4	ATTAGTATGAACTGGGCCAA	ATG	TCAGGGACAAGGAGAATGCGTTGATGCCAAATTAGTATGAACTGGGCCAAATGTCTGCATAAGTTCAAAGTCTTTCTTTTCAT	4	21.5686	0.0	noA	noA	18.954248366013072	noA	noA	21.568627450980394	noA	noA	0.0	0.6535947712418301	noA	noA	noA	noA	noA	noA	noA	0.0	0.0
NM_000137.3(FAH)c.455GtoA(p.Trp152Ter)Position5	AATTAGTATGAACTGGGCCA	AAT	TTCAGGGACAAGGAGAATGCGTTGATGCCAAATTAGTATGAACTGGGCCAAATGTCTGCATAAGTTCAAAGTCTTTCTTTTCA	5	21.0084	0.0	0.0	noA	noA	21.008403361344538	noA	noA	21.008403361344538	noA	noA	0.0	0.0	noA	noA	noA	noA	noA	noA	noA	0.0
NM_000137.3(FAH)c.455GtoA(p.Trp152Ter)Position6	AAATTAGTATGAACTGGGCC	AAA	GTTCAGGGACAAGGAGAATGCGTTGATGCCAAATTAGTATGAACTGGGCCAAATGTCTGCATAAGTTCAAAGTCTTTCTTTTC	6	13.6816	0.0	0.4975124378109453	0.0	noA	noA	11.442786069651742	noA	noA	6.218905472636816	noA	noA	0.4975124378109453	0.0	noA	noA	noA	noA	noA	noA	noA
NM_000137.3(FAH)c.455GtoA(p.Trp152Ter)Position7	CAAATTAGTATGAACTGGGC	CAA	TGTTCAGGGACAAGGAGAATGCGTTGATGCCAAATTAGTATGAACTGGGCCAAATGTCTGCATAAGTTCAAAGTCTTTCTTTT	7	9.52381	noA	0.0	0.0	0.8658008658008658	noA	noA	9.523809523809524	noA	noA	2.5974025974025974	noA	noA	0.0	0.0	noA	noA	noA	noA	noA	noA
NM_000137.3(FAH)c.455GtoA(p.Trp152Ter)Position8	CCAAATTAGTATGAACTGGG	CCA	ATGTTCAGGGACAAGGAGAATGCGTTGATGCCAAATTAGTATGAACTGGGCCAAATGTCTGCATAAGTTCAAAGTCTTTCTTT	8	10.2941	noA	noA	8.088235294117647	4.411764705882353	8.088235294117647	noA	noA	1.8382352941176472	noA	noA	0.0	noA	noA	0.0	0.0	noA	noA	noA	noA	noA
NM_000137.3(FAH)c.456GtoA(p.Trp152Ter)Position4	CAGACTGCACTTACCAGTGG	GCT	GATGCCCTGCATTCTCTTGCCTTCCTTTCTCAGACTGCACTTACCAGTGGGCTACCATGGCCGTGCCTCCTCTGTCGTGGTGT	4	28.0134	noA	5.245535714285714	noA	26.339285714285715	noA	noA	noA	noA	24.888392857142858	noA	noA	noA	0.6696428571428571	noA	noA	0.0	noA	noA	noA	noA
NM_000137.3(FAH)c.456GtoA(p.Trp152Ter)Position5	TCAGACTGCACTTACCAGTG	GGC	TGATGCCCTGCATTCTCTTGCCTTCCTTTCTCAGACTGCACTTACCAGTGGGCTACCATGGCCGTGCCTCCTCTGTCGTGGTG	5	31.1432	noA	noA	8.409986859395532	noA	29.82917214191853	noA	noA	noA	noA	16.16294349540079	noA	noA	noA	0.5256241787122208	noA	noA	0.0	noA	noA	noA
NM_000137.3(FAH)c.456GtoA(p.Trp152Ter)Position6	CTCAGACTGCACTTACCAGT	GGG	CTGATGCCCTGCATTCTCTTGCCTTCCTTTCTCAGACTGCACTTACCAGTGGGCTACCATGGCCGTGCCTCCTCTGTCGTGGT	6	31.8584	noA	noA	noA	29.35103244837758	noA	30.383480825958703	noA	noA	noA	noA	29.20353982300885	noA	noA	noA	2.359882005899705	noA	noA	0.0	noA	noA
NM_000137.3(FAH)c.456GtoA(p.Trp152Ter)Position7	TCTCAGACTGCACTTACCAG	TGG	TCTGATGCCCTGCATTCTCTTGCCTTCCTTTCTCAGACTGCACTTACCAGTGGGCTACCATGGCCGTGCCTCCTCTGTCGTGG	7	30.3468	noA	noA	noA	noA	29.09441233140655	noA	28.61271676300578	noA	noA	noA	noA	18.11175337186898	noA	noA	noA	0.7707129094412332	noA	noA	0.0	noA
NM_000137.3(FAH)c.456GtoA(p.Trp152Ter)Position8	TTCTCAGACTGCACTTACCA	GTG	CTCTGATGCCCTGCATTCTCTTGCCTTCCTTTCTCAGACTGCACTTACCAGTGGGCTACCATGGCCGTGCCTCCTCTGTCGTG	8	28.7557	noA	noA	noA	noA	noA	27.16236722306525	noA	22.458270106221548	noA	noA	noA	noA	3.793626707132018	noA	noA	noA	0.2276176024279211	noA	noA	0.0
NM_000137.3(FAH)c.520CtoT(p.Arg174Ter)Position12	CATGGGCCTTCAGATTGGGG	TGC	TCACTCACAGTCATCAGGTTTCATCTGTCCCATGGGCCTTCAGATTGGGGTGCCAGACACCACGACAGAGGAGGCACGGCCAT	12	11.3903	noA	2.8475711892797317	noA	noA	noA	noA	noA	noA	noA	noA	noA	8.877721943048575	noA	0.33500837520938026	noA	noA	noA	noA	noA	noA
NM_000137.3(FAH)c.520CtoT(p.Arg174Ter)Position5	CTTCAGATTGGGGTGCCAGA	CAC	CAGTCATCAGGTTTCATCTGTCCCATGGGCCTTCAGATTGGGGTGCCAGACACCACGACAGAGGAGGCACGGCCATGGTAGCC	5	25.2137	noA	noA	noA	noA	24.216524216524217	noA	23.219373219373217	noA	noA	noA	noA	noA	noA	noA	noA	noA	noA	0.0	noA	0.0
NM_000137.3(FAH)c.520CtoT(p.Arg174Ter)Position6	CCTTCAGATTGGGGTGCCAG	ACA	ACAGTCATCAGGTTTCATCTGTCCCATGGGCCTTCAGATTGGGGTGCCAGACACCACGACAGAGGAGGCACGGCCATGGTAGC	6	22.6931	noA	noA	noA	noA	noA	21.052631578947366	noA	16.814764183185236	noA	noA	noA	noA	noA	noA	noA	noA	noA	noA	0.0	noA
NM_000137.3(FAH)c.520CtoT(p.Arg174Ter)Position7	GCCTTCAGATTGGGGTGCCA	GAC	CACAGTCATCAGGTTTCATCTGTCCCATGGGCCTTCAGATTGGGGTGCCAGACACCACGACAGAGGAGGCACGGCCATGGTAG	7	19.3798	noA	noA	noA	noA	noA	noA	19.379844961240313	noA	7.493540051679587	noA	noA	noA	noA	noA	noA	noA	noA	noA	noA	0.0
NM_000137.3(FAH)c.520CtoT(p.Arg174Ter)Position8	GGCCTTCAGATTGGGGTGCC	AGA	TCACAGTCATCAGGTTTCATCTGTCCCATGGGCCTTCAGATTGGGGTGCCAGACACCACGACAGAGGAGGCACGGCCATGGTA	8	19.0813	noA	noA	noA	noA	noA	noA	noA	16.0188457008245	noA	1.6489988221436984	noA	noA	noA	noA	noA	noA	noA	noA	noA	noA
NM_000137.3(FAH)c.607-1GtoAPosition3	CAGCATAGCAAGTTTAAATA			3	1.79211	noA	0.0	noA	noA	0.0	noA	0.0	noA	noA	0.0	0.0	noA	noA	noA	noA	0.0	0.0	0.0	noA	0.0
NM_000137.3(FAH)c.607-1GtoAPosition4	AGCATAGCAAGTTTAAATAA			4	0	0.0	noA	noA	0.0	noA	0.0	noA	noA	0.0	0.0	noA	noA	noA	noA	0.0	0.0	0.0	noA	0.0	0.0
NM_000137.3(FAH)c.607-1GtoAPosition5	GCATAGCAAGTTTAAATAAG			5	3.26087	noA	noA	0.0	noA	0.0	noA	noA	0.0	0.0	noA	noA	noA	noA	0.0	0.0	0.0	noA	0.0	0.0	noA
NM_000137.3(FAH)c.607-1GtoAPosition8	TAGCAAGTTTAAATAAGGCT			8	0.597015	noA	0.0	noA	noA	0.0	0.0	noA	noA	noA	noA	0.0	0.0	0.0	noA	0.0	0.0	noA	noA	noA	noA
NM_000137.3(FAH)c.607-1GtoAPosition9	AGCAAGTTTAAATAAGGCTA			9	0.502513	0.0	noA	noA	0.0	0.0	noA	noA	noA	noA	0.0	0.0	0.0	noA	0.0	0.0	noA	noA	noA	noA	0.5025125628140703
NM_000137.3(FAH)c.707-1GtoAPosition4	GCAACACGAGACATTCAGAA	GTG	CTTTGTAAGTCCTGGCTGTGCCCTTCTTCTGCAACACGAGACATTCAGAAGTGGGAGTATGTCCCTCTCGGGCCATTCCTTGG	4	22.5266	noA	noA	10.95890410958904	12.1765601217656	noA	22.526636225266362	noA	noA	1.06544901065449	noA	2.73972602739726	noA	0.45662100456621	noA	noA	noA	0.0	noA	0.0	0.0
NM_000137.3(FAH)c.707-1GtoAPosition5	TGCAACACGAGACATTCAGA	AGT	CCTTTGTAAGTCCTGGCTGTGCCCTTCTTCTGCAACACGAGACATTCAGAAGTGGGAGTATGTCCCTCTCGGGCCATTCCTTG	5	26.1261	noA	noA	noA	23.963963963963963	22.52252252252252	noA	26.126126126126124	noA	noA	0.5405405405405406	noA	0.0	noA	0.5405405405405406	noA	noA	noA	0.0	noA	0.0
NM_000137.3(FAH)c.707-1GtoAPosition6	CTGCAACACGAGACATTCAG	AAG	GCCTTTGTAAGTCCTGGCTGTGCCCTTCTTCTGCAACACGAGACATTCAGAAGTGGGAGTATGTCCCTCTCGGGCCATTCCTT	6	22.6378	noA	noA	noA	noA	21.062992125984252	19.488188976377952	noA	22.63779527559055	noA	noA	0.39370078740157477	noA	0.39370078740157477	noA	0.0	noA	noA	noA	0.0	noA
NM_000137.3(FAH)c.707-1GtoAPosition7	TCTGCAACACGAGACATTCA	GAA	AGCCTTTGTAAGTCCTGGCTGTGCCCTTCTTCTGCAACACGAGACATTCAGAAGTGGGAGTATGTCCCTCTCGGGCCATTCCT	7	28.3333	noA	noA	noA	noA	noA	28.030303030303028	26.515151515151516	noA	26.212121212121215	noA	noA	5.909090909090909	noA	0.0	noA	0.30303030303030304	noA	noA	noA	0.0
NM_000137.3(FAH)c.707-1GtoAPosition8	TTCTGCAACACGAGACATTC	AGA	CAGCCTTTGTAAGTCCTGGCTGTGCCCTTCTTCTGCAACACGAGACATTCAGAAGTGGGAGTATGTCCCTCTCGGGCCATTCC	8	25.8117	noA	noA	noA	noA	noA	noA	24.675324675324674	6.98051948051948	noA	12.337662337662337	noA	noA	0.0	noA	0.0	noA	0.0	noA	noA	noA
NM_000137.3(FAH)c.709CtoT(p.Arg237Ter)Position4	CTCATGCTGCAGAAGAAGGG	CAC	CGAGAGGGACATACTCCCACTTCTGAATGTCTCATGCTGCAGAAGAAGGGCACAGCCAGGACTTACAAAGGCTGATCAGGGCA	4	29.4985	noA	noA	noA	27.13864306784661	noA	noA	noA	noA	noA	noA	26.696165191740413	noA	2.0648967551622417	0.0	noA	0.0	0.0	noA	noA	noA
NM_000137.3(FAH)c.709CtoT(p.Arg237Ter)Position6	GTCTCATGCTGCAGAAGAAG	GGC	CCCGAGAGGGACATACTCCCACTTCTGAATGTCTCATGCTGCAGAAGAAGGGCACAGCCAGGACTTACAAAGGCTGATCAGGG	6	25.9626	noA	noA	noA	noA	noA	25.962596259625965	noA	noA	noA	noA	noA	noA	2.5302530253025304	noA	0.0	0.0	noA	0.0	0.22002200220022	noA
NM_000137.3(FAH)c.709CtoT(p.Arg237Ter)Position7	TGTCTCATGCTGCAGAAGAA	GGG	GCCCGAGAGGGACATACTCCCACTTCTGAATGTCTCATGCTGCAGAAGAAGGGCACAGCCAGGACTTACAAAGGCTGATCAGG	7	24.0741	noA	noA	noA	noA	noA	noA	24.074074074074073	noA	noA	noA	noA	noA	noA	0.33670033670033667	noA	0.0	0.0	noA	0.0	0.0
NM_000137.3(FAH)c.709CtoT(p.Arg237Ter)Position8	ATGTCTCATGCTGCAGAAGA	AGG	GGCCCGAGAGGGACATACTCCCACTTCTGAATGTCTCATGCTGCAGAAGAAGGGCACAGCCAGGACTTACAAAGGCTGATCAG	8	22.5806	0.0	noA	noA	noA	noA	noA	noA	22.177419354838708	noA	noA	noA	noA	noA	noA	0.0	noA	0.0	0.0	noA	0.0
NM_000137.3(FAH)c.709CtoT(p.Arg237Ter)Position9	AATGTCTCATGCTGCAGAAG	AAG	TGGCCCGAGAGGGACATACTCCCACTTCTGAATGTCTCATGCTGCAGAAGAAGGGCACAGCCAGGACTTACAAAGGCTGATCA	9	16.0338	0.42194092827004215	1.6877637130801686	noA	noA	noA	noA	noA	noA	11.181434599156118	noA	noA	noA	noA	noA	noA	0.6329113924050633	noA	0.0	0.0	noA
NM_000137.3(FAH)c.782CtoT(p.Pro261Leu)Position10	ACCACCCACAGAGAGACAGT	GGT	ACAGCAAAGGGCATGAGAGCATCCATGGGCACCACCCACAGAGAGACAGTGGTCCCAAAACTCTTCCCAAGGAATGGCCCGAG	10	23.4043	0.0	noA	noA	23.404255319148938	noA	noA	noA	19.50354609929078	noA	15.24822695035461	noA	0.7092198581560284	noA	0.0	noA	0.0	noA	0.0	noA	noA
NM_000137.3(FAH)c.782CtoT(p.Pro261Leu)Position3	ACAGAGAGACAGTGGTCCCA	AAA	AGGGCATGAGAGCATCCATGGGCACCACCCACAGAGAGACAGTGGTCCCAAAACTCTTCCCAAGGAATGGCCCGAGAGGGACA	3	28.9086	0.0	noA	13.569321533923304	noA	26.843657817109147	noA	22.418879056047196	noA	3.5398230088495577	noA	4.129793510324483	noA	noA	noA	noA	noA	noA	noA	noA	0.0
NM_000137.3(FAH)c.782CtoT(p.Pro261Leu)Position4	CACAGAGAGACAGTGGTCCC	AAA	AAGGGCATGAGAGCATCCATGGGCACCACCCACAGAGAGACAGTGGTCCCAAAACTCTTCCCAAGGAATGGCCCGAGAGGGAC	4	27.907	noA	3.255813953488372	noA	25.116279069767444	noA	25.348837209302328	noA	11.162790697674419	noA	2.0930232558139537	noA	1.1627906976744187	noA	noA	noA	noA	noA	noA	noA	noA
NM_000137.3(FAH)c.782CtoT(p.Pro261Leu)Position5	CCACAGAGAGACAGTGGTCC	CAA	AAAGGGCATGAGAGCATCCATGGGCACCACCCACAGAGAGACAGTGGTCCCAAAACTCTTCCCAAGGAATGGCCCGAGAGGGA	5	30.7692	noA	noA	20.51282051282051	noA	30.76923076923077	noA	24.679487179487182	noA	1.9230769230769231	noA	0.0	noA	0.9615384615384616	noA	noA	noA	noA	noA	noA	noA
NM_000137.3(FAH)c.782CtoT(p.Pro261Leu)Position6	CCCACAGAGAGACAGTGGTC	CCA	CAAAGGGCATGAGAGCATCCATGGGCACCACCCACAGAGAGACAGTGGTCCCAAAACTCTTCCCAAGGAATGGCCCGAGAGGG	6	12.8141	noA	noA	noA	7.788944723618091	noA	11.809045226130653	noA	0.5025125628140703	noA	0.5025125628140703	noA	0.0	noA	0.0	noA	noA	noA	noA	noA	noA
NM_000137.3(FAH)c.786GtoA(p.Trp262Ter)Position10	CTCTCCGTGAGTGGTGCCCA	TGG	ATTCCTTGGGAAGAGTTTTGGGACCACTGTCTCTCCGTGAGTGGTGCCCATGGATGCTCTCATGCCCTTTGCTGTGCCCAACC	10	4.375	noA	noA	noA	noA	noA	noA	noA	noA	noA	1.5625	noA	noA	noA	noA	noA	noA	noA	noA	noA	0.0
NM_000137.3(FAH)c.786GtoA(p.Trp262Ter)Position12	GTCTCTCCGTGAGTGGTGCC	CAT	CCATTCCTTGGGAAGAGTTTTGGGACCACTGTCTCTCCGTGAGTGGTGCCCATGGATGCTCTCATGCCCTTTGCTGTGCCCAA	12	2.61348	noA	noA	noA	noA	noA	noA	noA	noA	noA	noA	noA	0.0	noA	noA	noA	noA	noA	noA	noA	noA
NM_000137.3(FAH)c.786GtoA(p.Trp262Ter)Position6	CCGTGAGTGGTGCCCATGGA	TGC	CTTGGGAAGAGTTTTGGGACCACTGTCTCTCCGTGAGTGGTGCCCATGGATGCTCTCATGCCCTTTGCTGTGCCCAACCCGAA	6	30.1952	noA	noA	noA	noA	noA	29.965556831228472	noA	noA	noA	noA	noA	noA	noA	noA	noA	0.0	noA	noA	noA	0.0
NM_000137.3(FAH)c.786GtoA(p.Trp262Ter)Position8	CTCCGTGAGTGGTGCCCATG	GAT	TCCTTGGGAAGAGTTTTGGGACCACTGTCTCTCCGTGAGTGGTGCCCATGGATGCTCTCATGCCCTTTGCTGTGCCCAACCCG	8	24.5421	noA	noA	noA	noA	noA	noA	noA	23.809523809523807	noA	noA	noA	noA	noA	noA	noA	noA	noA	0.0	noA	noA
NM_000137.3(FAH)c.786GtoA(p.Trp262Ter)Position9	TCTCCGTGAGTGGTGCCCAT	GGA	TTCCTTGGGAAGAGTTTTGGGACCACTGTCTCTCCGTGAGTGGTGCCCATGGATGCTCTCATGCCCTTTGCTGTGCCCAACCC	9	10.8144	noA	noA	noA	noA	noA	noA	noA	noA	10.413885180240321	noA	noA	noA	noA	noA	noA	noA	noA	noA	0.0	noA
NM_000137.3(FAH)c.82-1GtoAPosition4	CTAACCAAGACCGAGGATAG	GTG	TTTTCTGGTGCTGACGGTGTCGTCTTCCTCCTAACCAAGACCGAGGATAGGTGTGGCCATTGGCGACCAGATCCTGGACCTCA	4	18.8272	noA	noA	10.185185185185185	12.654320987654321	noA	noA	18.209876543209877	10.493827160493826	noA	3.0864197530864197	noA	noA	noA	0.0	noA	noA	0.0	noA	0.0	noA
NM_000137.3(FAH)c.82-1GtoAPosition5	CCTAACCAAGACCGAGGATA	GGT	TTTTTCTGGTGCTGACGGTGTCGTCTTCCTCCTAACCAAGACCGAGGATAGGTGTGGCCATTGGCGACCAGATCCTGGACCTC	5	26.9406	noA	noA	noA	26.94063926940639	26.94063926940639	noA	noA	23.28767123287671	9.1324200913242	noA	14.61187214611872	noA	noA	noA	0.0	noA	noA	0.0	noA	0.0
NM_000137.3(FAH)c.82-1GtoAPosition6	TCCTAACCAAGACCGAGGAT	AGG	CTTTTTCTGGTGCTGACGGTGTCGTCTTCCTCCTAACCAAGACCGAGGATAGGTGTGGCCATTGGCGACCAGATCCTGGACCT	6	29.2945	noA	noA	noA	noA	29.29447852760736	28.834355828220858	noA	noA	22.085889570552148	5.828220858895705	noA	5.98159509202454	noA	noA	noA	0.0	noA	noA	0.0	noA
NM_000137.3(FAH)c.82-1GtoAPosition7	CTCCTAACCAAGACCGAGGA	TAG	GCTTTTTCTGGTGCTGACGGTGTCGTCTTCCTCCTAACCAAGACCGAGGATAGGTGTGGCCATTGGCGACCAGATCCTGGACC	7	26.3602	noA	noA	noA	noA	noA	25.797373358348967	26.172607879924954	noA	noA	14.071294559099437	0.7504690431519699	noA	0.18761726078799248	noA	noA	noA	0.0	noA	noA	0.0
NM_000137.3(FAH)c.82-1GtoAPosition8	CCTCCTAACCAAGACCGAGG	ATA	GGCTTTTTCTGGTGCTGACGGTGTCGTCTTCCTCCTAACCAAGACCGAGGATAGGTGTGGCCATTGGCGACCAGATCCTGGAC	8	27.636	noA	noA	noA	noA	noA	noA	26.41509433962264	21.309655937846834	noA	noA	8.213096559378469	0.8879023307436182	noA	0.22197558268590456	noA	noA	noA	0.0	noA	noA
NM_000137.3(FAH)c.960+1GtoAPosition3	AGATAAGCTTTGACGCTGAT	CAG	AGGCGGCTACCATATGCAAGTCCAATTTTAAGATAAGCTTTGACGCTGATCAGACTGCTTTTTAGAATTGAGGGAAAGAGAGA	3	30.5455	0.0	noA	21.09090909090909	noA	30.545454545454547	24.0	noA	noA	noA	noA	noA	noA	0.0	noA	noA	noA	noA	noA	0.0	noA
NM_000137.3(FAH)c.960+1GtoAPosition4	AAGATAAGCTTTGACGCTGA	TCA	CAGGCGGCTACCATATGCAAGTCCAATTTTAAGATAAGCTTTGACGCTGATCAGACTGCTTTTTAGAATTGAGGGAAAGAGAG	4	12.844	0.0	0.0	noA	1.834862385321101	noA	12.844036697247708	1.834862385321101	noA	noA	noA	noA	noA	noA	0.0	noA	noA	noA	noA	noA	0.0
NM_000137.3(FAH)c.960+1GtoAPosition6	TTAAGATAAGCTTTGACGCT	GAT	GCCAGGCGGCTACCATATGCAAGTCCAATTTTAAGATAAGCTTTGACGCTGATCAGACTGCTTTTTAGAATTGAGGGAAAGAG	6	21.7742	noA	noA	9.67741935483871	5.64516129032258	noA	19.35483870967742	noA	21.774193548387096	0.0	noA	noA	noA	noA	noA	noA	0.0	noA	noA	noA	noA
NM_000137.3(FAH)c.960+1GtoAPosition7	TTTAAGATAAGCTTTGACGC	TGA	AGCCAGGCGGCTACCATATGCAAGTCCAATTTTAAGATAAGCTTTGACGCTGATCAGACTGCTTTTTAGAATTGAGGGAAAGA	7	23.0047	noA	noA	noA	17.84037558685446	9.859154929577464	noA	20.657276995305164	noA	15.023474178403756	0.9389671361502347	noA	noA	noA	noA	noA	noA	0.0	noA	noA	noA
NM_000137.3(FAH)c.960+1GtoAPosition8	TTTTAAGATAAGCTTTGACG	CTG	GAGCCAGGCGGCTACCATATGCAAGTCCAATTTTAAGATAAGCTTTGACGCTGATCAGACTGCTTTTTAGAATTGAGGGAAAG	8	18	noA	noA	noA	noA	18.0	8.0	noA	10.0	noA	7.000000000000001	0.0	noA	noA	noA	noA	noA	noA	0.0	noA	noA
NM_000143.3(FH)c.1021GtoA(p.Asp341Asn)Position3	ATAATATTCGATTTTTGGGT	TCT	CTACTGCCTGCAGTCTGATGAAGATAGCAAATAATATTCGATTTTTGGGTTCTGGTCCTCGGTCAGGTCTGGGAGAATTGATC	3	6.2954	0.0	noA	4.600484261501211	2.9055690072639226	noA	6.2953995157385	noA	noA	noA	noA	0.0	noA	noA	noA	noA	noA	noA	noA	noA	noA
NM_000143.3(FH)c.1021GtoA(p.Asp341Asn)Position6	CAAATAATATTCGATTTTTG	GGT	ACACTACTGCCTGCAGTCTGATGAAGATAGCAAATAATATTCGATTTTTGGGTTCTGGTCCTCGGTCAGGTCTGGGAGAATTG	6	0	noA	0.0	0.0	0.0	noA	0.0	0.0	noA	0.0	noA	noA	noA	noA	0.0	noA	noA	noA	noA	noA	noA
NM_000143.3(FH)c.1021GtoA(p.Asp341Asn)Position7	GCAAATAATATTCGATTTTT	GGG	AACACTACTGCCTGCAGTCTGATGAAGATAGCAAATAATATTCGATTTTTGGGTTCTGGTCCTCGGTCAGGTCTGGGAGAATT	7	5.09804	noA	noA	1.9607843137254901	0.0	1.1764705882352942	noA	3.1372549019607843	0.0	noA	0.0	noA	noA	noA	noA	0.0	noA	noA	noA	noA	noA
NM_000143.3(FH)c.1021GtoA(p.Asp341Asn)Position8	AGCAAATAATATTCGATTTT	TGG	GAACACTACTGCCTGCAGTCTGATGAAGATAGCAAATAATATTCGATTTTTGGGTTCTGGTCCTCGGTCAGGTCTGGGAGAAT	8	14.2857	0.0	noA	noA	10.476190476190476	0.0	1.9047619047619049	noA	11.428571428571429	0.0	noA	0.0	noA	noA	noA	noA	0.0	noA	noA	noA	noA
NM_000143.3(FH)c.1027CtoT(p.Arg343Ter)Position10	CCAAAAATCAAATATCATTT	GCT	ATTCTCCCAGACCTGACCGAGGACCAGAACCCAAAAATCAAATATCATTTGCTATCTTCATCAGACTGCAGGCAGTAGTGTTC	10	17.2093	noA	noA	3.255813953488372	4.651162790697675	13.953488372093023	10.69767441860465	9.767441860465116	noA	noA	0.0	0.0	0.0	noA	0.0	noA	noA	0.0	noA	noA	noA
NM_000143.3(FH)c.1027CtoT(p.Arg343Ter)Position3	TCAAATATCATTTGCTATCT	TCA	CAGACCTGACCGAGGACCAGAACCCAAAAATCAAATATCATTTGCTATCTTCATCAGACTGCAGGCAGTAGTGTTCATGGCTC	3	15.7025	noA	noA	0.0	0.0	2.066115702479339	noA	15.702479338842975	noA	noA	0.0	noA	noA	noA	noA	noA	noA	0.0	noA	noA	noA
NM_000143.3(FH)c.1027CtoT(p.Arg343Ter)Position6	AAATCAAATATCATTTGCTA	TCT	TCCCAGACCTGACCGAGGACCAGAACCCAAAAATCAAATATCATTTGCTATCTTCATCAGACTGCAGGCAGTAGTGTTCATGG	6	17.1171	0.0	0.0	0.0	noA	noA	17.117117117117118	0.0	0.0	noA	2.7027027027027026	noA	noA	0.0	noA	noA	noA	noA	noA	noA	0.0
NM_000143.3(FH)c.1027CtoT(p.Arg343Ter)Position8	AAAAATCAAATATCATTTGC	TAT	TCTCCCAGACCTGACCGAGGACCAGAACCCAAAAATCAAATATCATTTGCTATCTTCATCAGACTGCAGGCAGTAGTGTTCAT	8	2.32558	0.0	0.0	0.0	0.0	0.0	noA	noA	0.9302325581395349	0.0	0.0	noA	0.0	noA	noA	0.0	noA	noA	noA	noA	noA
NM_000143.3(FH)c.1027CtoT(p.Arg343Ter)Position9	CAAAAATCAAATATCATTTG	CTA	TTCTCCCAGACCTGACCGAGGACCAGAACCCAAAAATCAAATATCATTTGCTATCTTCATCAGACTGCAGGCAGTAGTGTTCA	9	1.93237	noA	0.0	0.0	0.0	0.0	0.966183574879227	noA	noA	0.0	0.0	0.0	noA	0.0	noA	noA	0.0	noA	noA	noA	noA
NM_000143.3(FH)c.1097GtoA(p.Ser366Asn)Position3	CAATATCATGCCAGGTAATC	ACA	ATTGATCTTGCCTGAAAATGAACCAGGAAGCAATATCATGCCAGGTAATCACATAGCTAGTAAATGTTGGAGCTAAAACTTGA	3	11	noA	3.0	3.0	noA	11.0	noA	noA	0.0	noA	noA	noA	noA	0.0	noA	noA	noA	0.0	0.0	noA	noA
NM_000143.3(FH)c.1097GtoA(p.Ser366Asn)Position4	GCAATATCATGCCAGGTAAT	CAC	AATTGATCTTGCCTGAAAATGAACCAGGAAGCAATATCATGCCAGGTAATCACATAGCTAGTAAATGTTGGAGCTAAAACTTG	4	28.8732	noA	noA	19.014084507042252	21.12676056338028	noA	28.87323943661972	noA	noA	10.56338028169014	noA	noA	noA	noA	1.4084507042253522	noA	noA	noA	0.0	0.0	noA
NM_000143.3(FH)c.1097GtoA(p.Ser366Asn)Position5	AGCAATATCATGCCAGGTAA	TCA	GAATTGATCTTGCCTGAAAATGAACCAGGAAGCAATATCATGCCAGGTAATCACATAGCTAGTAAATGTTGGAGCTAAAACTT	5	29.5597	0.9433962264150944	noA	noA	25.78616352201258	21.69811320754717	noA	29.559748427672954	noA	noA	3.1446540880503147	noA	noA	noA	noA	0.0	noA	noA	noA	0.0	0.0
NM_000143.3(FH)c.1097GtoA(p.Ser366Asn)Position8	GGAAGCAATATCATGCCAGG	TAA	GGAGAATTGATCTTGCCTGAAAATGAACCAGGAAGCAATATCATGCCAGGTAATCACATAGCTAGTAAATGTTGGAGCTAAAA	8	38.9313	noA	noA	16.793893129770993	21.374045801526716	noA	noA	33.587786259541986	15.267175572519085	noA	23.66412213740458	noA	noA	1.5267175572519083	noA	noA	noA	noA	0.0	noA	noA
NM_000143.3(FH)c.1189GtoA(p.Gly397Arg)Position10	GTCACTGTCAGAGGCAGCAA	TGG	GCAGCCCAAGTCATGGGGAACCATGTTGCTGTCACTGTCAGAGGCAGCAATGGACATTTTGAGTTGAATGTTTTCAAGCCAAT	10	15.748	noA	noA	noA	15.748031496062993	noA	noA	noA	noA	noA	3.543307086614173	noA	0.0	noA	noA	noA	0.984251968503937	noA	noA	0.0	0.0
NM_000143.3(FH)c.1189GtoA(p.Gly397Arg)Position6	CTGTCAGAGGCAGCAATGGA	CAT	CCCAAGTCATGGGGAACCATGTTGCTGTCACTGTCAGAGGCAGCAATGGACATTTTGAGTTGAATGTTTTCAAGCCAATGATG	6	21.8855	noA	noA	noA	noA	noA	21.885521885521886	noA	8.417508417508419	noA	noA	noA	0.5050505050505051	noA	noA	0.0	0.0	noA	noA	noA	0.0
NM_000143.3(FH)c.1189GtoA(p.Gly397Arg)Position7	ACTGTCAGAGGCAGCAATGG	ACA	GCCCAAGTCATGGGGAACCATGTTGCTGTCACTGTCAGAGGCAGCAATGGACATTTTGAGTTGAATGTTTTCAAGCCAATGAT	7	25.576	0.6912442396313364	noA	noA	noA	noA	noA	25.57603686635945	noA	0.6912442396313364	noA	noA	noA	0.0	noA	noA	0.0	0.0	noA	noA	noA
NM_000143.3(FH)c.1189GtoA(p.Gly397Arg)Position8	CACTGTCAGAGGCAGCAATG	GAC	AGCCCAAGTCATGGGGAACCATGTTGCTGTCACTGTCAGAGGCAGCAATGGACATTTTGAGTTGAATGTTTTCAAGCCAATGA	8	23.9865	noA	12.5	noA	noA	noA	noA	noA	23.64864864864865	noA	5.574324324324325	noA	noA	noA	0.0	noA	noA	0.0	0.0	noA	noA
NM_000143.3(FH)c.1189GtoA(p.Gly397Arg)Position9	TCACTGTCAGAGGCAGCAAT	GGA	CAGCCCAAGTCATGGGGAACCATGTTGCTGTCACTGTCAGAGGCAGCAATGGACATTTTGAGTTGAATGTTTTCAAGCCAATG	9	21.7472	noA	noA	21.74721189591078	noA	noA	noA	noA	noA	8.178438661710038	noA	2.0446096654275094	noA	noA	noA	0.0	noA	noA	0.0	0.0	noA
NM_000143.3(FH)c.1236+1GtoAPosition11	GCCAATGATGATAAGCTTTA	AAT	CAATGGACATTTTGAGTTGAATGTTTTCAAGCCAATGATGATAAGCTTTAAATCTGATTTTTAATGTTTTTTGACCAAAGGCT	11	6.97674	noA	noA	noA	6.976744186046512	6.046511627906977	noA	noA	1.8604651162790697	noA	noA	0.0	noA	0.0	0.0	noA	noA	noA	noA	noA	0.0
NM_000143.3(FH)c.1236+1GtoAPosition6	TGATGATAAGCTTTAAATCT	GAT	GACATTTTGAGTTGAATGTTTTCAAGCCAATGATGATAAGCTTTAAATCTGATTTTTAATGTTTTTTGACCAAAGGCTTATTA	6	9.28571	noA	noA	5.0	noA	noA	9.285714285714286	noA	7.857142857142857	0.0	noA	noA	noA	noA	noA	0.0	0.0	0.0	noA	noA	noA
NM_000143.3(FH)c.1236+1GtoAPosition7	ATGATGATAAGCTTTAAATC	TGA	GGACATTTTGAGTTGAATGTTTTCAAGCCAATGATGATAAGCTTTAAATCTGATTTTTAATGTTTTTTGACCAAAGGCTTATT	7	0	0.0	noA	noA	0.0	noA	noA	0.0	noA	0.0	0.0	noA	noA	noA	noA	noA	0.0	0.0	0.0	noA	noA
NM_000143.3(FH)c.1236+1GtoAPosition8	AATGATGATAAGCTTTAAAT	CTG	TGGACATTTTGAGTTGAATGTTTTCAAGCCAATGATGATAAGCTTTAAATCTGATTTTTAATGTTTTTTGACCAAAGGCTTAT	8	3.63636	0.0	0.0	noA	noA	3.6363636363636362	noA	noA	0.0	noA	0.0	0.0	noA	noA	noA	noA	noA	0.0	0.0	0.0	noA
NM_000143.3(FH)c.1236+1GtoAPosition9	CAATGATGATAAGCTTTAAA	TCT	ATGGACATTTTGAGTTGAATGTTTTCAAGCCAATGATGATAAGCTTTAAATCTGATTTTTAATGTTTTTTGACCAAAGGCTTA	9	0	noA	0.0	0.0	noA	noA	0.0	noA	noA	0.0	noA	0.0	0.0	noA	noA	noA	noA	noA	0.0	0.0	0.0
NM_000143.3(FH)c.1391-1GtoAPosition4	TCAAGGTATGACAAGGCAGC	AAA	TAACCCATATGTCGTCTTTTTATTTTTTCTTCAAGGTATGACAAGGCAGCAAAGATTGCTAAGACAGCACACAAAAATGGATC	4	21.126	noA	noA	9.531772575250837	11.705685618729097	noA	noA	noA	21.014492753623188	noA	noA	2.1739130434782608	noA	0.5016722408026756	0.0	noA	noA	noA	0.0	noA	noA
NM_000143.3(FH)c.1391-1GtoAPosition5	TTCAAGGTATGACAAGGCAG	CAA	CTAACCCATATGTCGTCTTTTTATTTTTTCTTCAAGGTATGACAAGGCAGCAAAGATTGCTAAGACAGCACACAAAAATGGAT	5	8.85936	noA	noA	noA	5.094130675526024	5.204872646733112	noA	noA	noA	8.084163898117387	noA	noA	0.0	noA	0.22148394241417496	0.0	noA	noA	noA	0.0	noA
NM_000143.3(FH)c.1391-1GtoAPosition6	CTTCAAGGTATGACAAGGCA	GCA	GCTAACCCATATGTCGTCTTTTTATTTTTTCTTCAAGGTATGACAAGGCAGCAAAGATTGCTAAGACAGCACACAAAAATGGA	6	12.1811	noA	noA	noA	noA	10.841836734693878	9.375	noA	noA	noA	6.63265306122449	noA	noA	0.0	noA	0.0	0.0	noA	noA	noA	0.0
NM_000143.3(FH)c.1391-1GtoAPosition7	TCTTCAAGGTATGACAAGGC	AGC	TGCTAACCCATATGTCGTCTTTTTATTTTTTCTTCAAGGTATGACAAGGCAGCAAAGATTGCTAAGACAGCACACAAAAATGG	7	21.724	noA	noA	noA	noA	noA	20.62780269058296	13.552566018933732	noA	noA	noA	17.189835575485798	noA	noA	0.0	noA	0.0	0.0	noA	noA	noA
NM_000143.3(FH)c.1391-1GtoAPosition8	TTCTTCAAGGTATGACAAGG	CAG	CTGCTAACCCATATGTCGTCTTTTTATTTTTTCTTCAAGGTATGACAAGGCAGCAAAGATTGCTAAGACAGCACACAAAAATG	8	3.08465	noA	noA	noA	noA	noA	noA	2.7977044476327118	0.1434720229555237	noA	noA	noA	0.1434720229555237	noA	noA	0.0	noA	0.0	0.0	noA	noA
NM_000143.3(FH)c.139CtoT(p.Gln47Ter)Position4	TTTAGCTTGCCTAAAGACAA	GAA	CAAAGGTATCATATTCTATCCGGAAGGAATTTTAGCTTGCCTAAAGACAAGAATACAACACTATTACAAGTTGAAAAGAAACC	4	17.1429	noA	noA	noA	17.142857142857142	noA	noA	noA	noA	noA	noA	noA	noA	0.0	0.0	0.0	noA	0.0	noA	0.0	0.0
NM_000143.3(FH)c.139CtoT(p.Gln47Ter)Position5	TTTTAGCTTGCCTAAAGACA	AGA	CCAAAGGTATCATATTCTATCCGGAAGGAATTTTAGCTTGCCTAAAGACAAGAATACAACACTATTACAAGTTGAAAAGAAAC	5	38.7097	noA	noA	noA	noA	38.70967741935484	noA	noA	noA	noA	noA	noA	noA	noA	1.6129032258064515	0.0	0.0	noA	0.0	noA	0.0
NM_000143.3(FH)c.139CtoT(p.Gln47Ter)Position6	ATTTTAGCTTGCCTAAAGAC	AAG	ACCAAAGGTATCATATTCTATCCGGAAGGAATTTTAGCTTGCCTAAAGACAAGAATACAACACTATTACAAGTTGAAAAGAAA	6	22.1154	0.0	noA	noA	noA	noA	22.115384615384613	noA	noA	noA	noA	noA	noA	noA	noA	0.0	0.0	0.0	noA	0.0	noA
NM_000143.3(FH)c.267+1GtoAPosition4	CCAATAAGTGGCATTTGTGG	AAA	TTTAAGATTGGAGGTGTGACAGAACGCATGCCAATAAGTGGCATTTGTGGAAATGTTGGCTATTTTGGATGAAGTAGGCTGTA	4	22.3214	noA	noA	17.559523809523807	15.773809523809524	noA	22.321428571428573	21.13095238095238	noA	noA	noA	noA	noA	0.5952380952380952	noA	noA	noA	noA	noA	noA	noA
NM_000143.3(FH)c.267+1GtoAPosition5	GCCAATAAGTGGCATTTGTG	GAA	CTTTAAGATTGGAGGTGTGACAGAACGCATGCCAATAAGTGGCATTTGTGGAAATGTTGGCTATTTTGGATGAAGTAGGCTGT	5	11.828	noA	noA	noA	11.155913978494624	10.887096774193548	noA	11.424731182795698	8.870967741935484	noA	noA	noA	noA	noA	0.0	noA	noA	noA	noA	noA	noA
NM_000143.3(FH)c.267+1GtoAPosition6	TGCCAATAAGTGGCATTTGT	GGA	ACTTTAAGATTGGAGGTGTGACAGAACGCATGCCAATAAGTGGCATTTGTGGAAATGTTGGCTATTTTGGATGAAGTAGGCTG	6	20.5438	noA	noA	noA	noA	19.939577039274926	19.033232628398792	noA	19.939577039274926	3.0211480362537766	noA	noA	noA	noA	noA	0.0	noA	noA	noA	noA	noA
NM_000143.3(FH)c.267+1GtoAPosition7	ATGCCAATAAGTGGCATTTG	TGG	AACTTTAAGATTGGAGGTGTGACAGAACGCATGCCAATAAGTGGCATTTGTGGAAATGTTGGCTATTTTGGATGAAGTAGGCT	7	23.2558	0.5813953488372093	noA	noA	noA	noA	23.25581395348837	19.186046511627907	noA	19.186046511627907	0.0	noA	noA	noA	noA	noA	0.872093023255814	noA	noA	noA	noA
NM_000143.3(FH)c.267+1GtoAPosition8	CATGCCAATAAGTGGCATTT	GTG	GAACTTTAAGATTGGAGGTGTGACAGAACGCATGCCAATAAGTGGCATTTGTGGAAATGTTGGCTATTTTGGATGAAGTAGGC	8	19.6825	noA	6.031746031746032	noA	noA	noA	noA	19.047619047619047	6.984126984126984	noA	4.1269841269841265	0.0	noA	noA	noA	noA	noA	0.0	noA	noA	noA
NM_000143.3(FH)c.301CtoT(p.Arg101Ter)Position10	CGGCCGCTCACTTCAAGATG	CCA	GATCAAGACCATAATCCTGGTTTACTTCAGCGGCCGCTCACTTCAAGATGCCAAAAGCTTTAATAACTGGGGTCTAAAATTAA	10	0	noA	noA	noA	noA	noA	noA	noA	noA	noA	0.0	noA	noA	noA	noA	0.0	0.0	noA	0.0	noA	noA
NM_000143.3(FH)c.301CtoT(p.Arg101Ter)Position12	AGCGGCCGCTCACTTCAAGA	TGC	TGGATCAAGACCATAATCCTGGTTTACTTCAGCGGCCGCTCACTTCAAGATGCCAAAAGCTTTAATAACTGGGGTCTAAAATT	12	0	0.0	noA	noA	noA	noA	noA	noA	noA	noA	noA	noA	0.0	noA	noA	noA	noA	0.0	0.0	noA	0.0
NM_000143.3(FH)c.301CtoT(p.Arg101Ter)Position6	CGCTCACTTCAAGATGCCAA	AAG	AAGACCATAATCCTGGTTTACTTCAGCGGCCGCTCACTTCAAGATGCCAAAAGCTTTAATAACTGGGGTCTAAAATTAATCAG	6	25.2669	noA	noA	noA	noA	noA	25.26690391459075	noA	noA	noA	noA	0.0	0.0	noA	0.0	noA	noA	noA	noA	0.0	0.0
NM_000143.3(FH)c.301CtoT(p.Arg101Ter)Position9	GGCCGCTCACTTCAAGATGC	CAA	ATCAAGACCATAATCCTGGTTTACTTCAGCGGCCGCTCACTTCAAGATGCCAAAAGCTTTAATAACTGGGGTCTAAAATTAAT	9	0	noA	noA	noA	noA	noA	noA	noA	noA	0.0	noA	noA	noA	noA	0.0	0.0	noA	0.0	noA	noA	noA
NM_000143.3(FH)c.322CtoT(p.Gln108Ter)Position11	CCATAATCCTAGTTTACTTC	AGC	ATTATTGCATTAGCAATCTTTGGATCAAGACCATAATCCTAGTTTACTTCAGCGGCCGCTCGCTTCAAGATGCCAAAAGCTTT	11	29.2576	noA	noA	22.489082969432314	noA	28.82096069868996	21.397379912663755	noA	noA	noA	noA	5.458515283842795	noA	noA	noA	noA	0.0	noA	noA	noA	noA
NM_000143.3(FH)c.322CtoT(p.Gln108Ter)Position5	TCCTAGTTTACTTCAGCGGC	CGC	GCATTAGCAATCTTTGGATCAAGACCATAATCCTAGTTTACTTCAGCGGCCGCTCGCTTCAAGATGCCAAAAGCTTTAATAAC	5	23.622	noA	noA	noA	noA	19.68503937007874	noA	noA	noA	noA	6.299212598425196	noA	noA	noA	noA	0.0	noA	noA	noA	noA	noA
NM_000143.3(FH)c.322CtoT(p.Gln108Ter)Position8	TAATCCTAGTTTACTTCAGC	GGC	ATTGCATTAGCAATCTTTGGATCAAGACCATAATCCTAGTTTACTTCAGCGGCCGCTCGCTTCAAGATGCCAAAAGCTTTAAT	8	2.96296	noA	0.0	0.0	noA	noA	noA	noA	2.9629629629629632	noA	noA	noA	noA	0.0	noA	noA	noA	noA	0.0	noA	noA
NM_000143.3(FH)c.322CtoT(p.Gln108Ter)Position9	ATAATCCTAGTTTACTTCAG	CGG	TATTGCATTAGCAATCTTTGGATCAAGACCATAATCCTAGTTTACTTCAGCGGCCGCTCGCTTCAAGATGCCAAAAGCTTTAA	9	14.1593	0.0	noA	7.374631268436578	4.129793510324483	noA	noA	noA	noA	5.604719764011799	noA	noA	noA	noA	0.8849557522123894	noA	noA	noA	noA	0.0	noA
NM_000143.3(FH)c.424CtoT(p.Gln142Ter)Position10	ATCCAGTCTACCATACCACG	AGA	CATTTACATTCATATTTGTCTGAGTTCCTGATCCAGTCTACCATACCACGAGAGGAAAATGATCATTTAATTTACCTTCAGCT	10	26.7568	0.0	noA	noA	noA	25.945945945945947	noA	noA	noA	noA	18.64864864864865	noA	noA	0.8108108108108109	noA	1.891891891891892	noA	noA	0.0	noA	noA
NM_000143.3(FH)c.424CtoT(p.Gln142Ter)Position11	GATCCAGTCTACCATACCAC	GAG	TCATTTACATTCATATTTGTCTGAGTTCCTGATCCAGTCTACCATACCACGAGAGGAAAATGATCATTTAATTTACCTTCAGC	11	24.5791	noA	0.0	noA	noA	noA	23.56902356902357	noA	noA	noA	noA	14.14141414141414	noA	noA	0.0	noA	0.0	noA	noA	0.0	noA
NM_000143.3(FH)c.424CtoT(p.Gln142Ter)Position5	GTCTACCATACCACGAGAGG	AAA	ACATTCATATTTGTCTGAGTTCCTGATCCAGTCTACCATACCACGAGAGGAAAATGATCATTTAATTTACCTTCAGCTACCTG	5	32.6371	noA	noA	noA	noA	31.33159268929504	noA	noA	30.809399477806785	noA	27.154046997389038	noA	noA	2.088772845953003	noA	noA	0.0	noA	0.0	noA	noA
NM_000143.3(FH)c.424CtoT(p.Gln142Ter)Position6	AGTCTACCATACCACGAGAG	GAA	TACATTCATATTTGTCTGAGTTCCTGATCCAGTCTACCATACCACGAGAGGAAAATGATCATTTAATTTACCTTCAGCTACCT	6	20.6742	0.0	noA	noA	noA	noA	20.224719101123593	noA	noA	17.303370786516854	noA	17.97752808988764	noA	noA	0.6741573033707865	noA	noA	0.0	noA	0.0	noA
NM_000143.3(FH)c.424CtoT(p.Gln142Ter)Position7	CAGTCTACCATACCACGAGA	GGA	TTACATTCATATTTGTCTGAGTTCCTGATCCAGTCTACCATACCACGAGAGGAAAATGATCATTTAATTTACCTTCAGCTACC	7	32.9949	noA	0.0	noA	noA	noA	noA	32.99492385786802	noA	noA	9.898477157360407	noA	20.304568527918782	noA	noA	0.0	noA	noA	0.0	noA	0.0
NM_000143.3(FH)c.442CtoT(p.Gln148Ter)Position10	TATTTGTCTAAGTTCCTGAT	CCA	CTCTATTGCTAATGACTTCATTTACATTCATATTTGTCTAAGTTCCTGATCCAGTCTGCCATACCACGAGAGGAAAATGATCA	10	9.85663	noA	6.451612903225806	noA	noA	noA	noA	noA	noA	noA	3.046594982078853	0.0	noA	noA	noA	noA	noA	noA	noA	0.0	noA
NM_000143.3(FH)c.442CtoT(p.Gln148Ter)Position6	TGTCTAAGTTCCTGATCCAG	TCT	ATTGCTAATGACTTCATTTACATTCATATTTGTCTAAGTTCCTGATCCAGTCTGCCATACCACGAGAGGAAAATGATCATTTA	6	18.7773	noA	noA	noA	noA	noA	14.847161572052403	7.860262008733625	noA	noA	noA	noA	noA	noA	noA	0.0	noA	noA	noA	0.0	noA
NM_000143.3(FH)c.442CtoT(p.Gln148Ter)Position8	TTTGTCTAAGTTCCTGATCC	AGT	CTATTGCTAATGACTTCATTTACATTCATATTTGTCTAAGTTCCTGATCCAGTCTGCCATACCACGAGAGGAAAATGATCATT	8	15.7025	noA	noA	noA	noA	noA	noA	noA	11.570247933884298	0.0	noA	noA	noA	noA	noA	noA	noA	0.0	noA	noA	noA
NM_000143.3(FH)c.442CtoT(p.Gln148Ter)Position9	ATTTGTCTAAGTTCCTGATC	CAG	TCTATTGCTAATGACTTCATTTACATTCATATTTGTCTAAGTTCCTGATCCAGTCTGCCATACCACGAGAGGAAAATGATCAT	9	17.1206	1.1673151750972763	noA	noA	noA	noA	noA	noA	noA	14.396887159533073	0.7782101167315175	noA	noA	noA	noA	noA	noA	noA	0.0	noA	noA
NM_000143.3(FH)c.634CtoT(p.Gln212Ter)Position4	TCTATAGTCCTGGTAACAGT	ACT	TGGATTTTGCATCAAGAGCATCATGTAACTTCTATAGTCCTGGTAACAGTACTTCATGAACTTCTATTGCAGCAGCAATGTGC	4	23.4589	noA	noA	noA	22.43150684931507	noA	22.43150684931507	noA	noA	noA	noA	noA	noA	noA	noA	2.3972602739726026	0.0	noA	0.0	noA	noA
NM_000143.3(FH)c.634CtoT(p.Gln212Ter)Position5	TTCTATAGTCCTGGTAACAG	TAC	TTGGATTTTGCATCAAGAGCATCATGTAACTTCTATAGTCCTGGTAACAGTACTTCATGAACTTCTATTGCAGCAGCAATGTG	5	26.4234	noA	noA	noA	noA	26.423357664233578	noA	26.423357664233578	noA	noA	noA	noA	noA	noA	noA	noA	0.0	0.0	noA	0.0	noA
NM_000143.3(FH)c.634CtoT(p.Gln212Ter)Position6	CTTCTATAGTCCTGGTAACA	GTA	TTTGGATTTTGCATCAAGAGCATCATGTAACTTCTATAGTCCTGGTAACAGTACTTCATGAACTTCTATTGCAGCAGCAATGT	6	27.1357	noA	noA	noA	noA	noA	27.1356783919598	noA	24.120603015075375	noA	noA	noA	noA	noA	noA	noA	noA	1.0050251256281406	0.0	noA	0.0
NM_000143.3(FH)c.634CtoT(p.Gln212Ter)Position7	ACTTCTATAGTCCTGGTAAC	AGT	CTTTGGATTTTGCATCAAGAGCATCATGTAACTTCTATAGTCCTGGTAACAGTACTTCATGAACTTCTATTGCAGCAGCAATG	7	21.8182	3.272727272727273	noA	noA	noA	noA	noA	21.818181818181817	noA	14.545454545454545	noA	noA	noA	noA	noA	noA	noA	noA	0.7272727272727273	0.0	noA
NM_000143.3(FH)c.634CtoT(p.Gln212Ter)Position8	AACTTCTATAGTCCTGGTAA	CAG	TCTTTGGATTTTGCATCAAGAGCATCATGTAACTTCTATAGTCCTGGTAACAGTACTTCATGAACTTCTATTGCAGCAGCAAT	8	30.0654	0.6535947712418301	0.6535947712418301	noA	noA	noA	noA	noA	30.065359477124183	noA	8.823529411764707	noA	noA	noA	noA	noA	noA	noA	noA	0.0	0.0
NM_000143.3(FH)c.679CtoT(p.Gln227Ter)Position10	TGATGATCTATGCAAACTCT	TTG	CAGCATCCTGAGTATGAGTACGTCCAATCTTGATGATCTATGCAAACTCTTTGGATTTTGCATCAAGAGCATCATGTAACTTC	10	6.46259	noA	noA	0.0	noA	noA	6.462585034013606	noA	noA	noA	0.0	noA	noA	noA	0.0	0.0	0.0	noA	noA	noA	noA
NM_000143.3(FH)c.679CtoT(p.Gln227Ter)Position3	CTATGCAAACTCTTTGGATT	TTG	CTGAGTATGAGTACGTCCAATCTTGATGATCTATGCAAACTCTTTGGATTTTGCATCAAGAGCATCATGTAACTTCTGTAGTC	3	1.87266	noA	noA	0.0	noA	noA	noA	1.8726591760299627	0.0	0.0	noA	noA	noA	noA	noA	noA	noA	noA	0.0	noA	noA
NM_000143.3(FH)c.679CtoT(p.Gln227Ter)Position7	TGATCTATGCAAACTCTTTG	GAT	CATCCTGAGTATGAGTACGTCCAATCTTGATGATCTATGCAAACTCTTTGGATTTTGCATCAAGAGCATCATGTAACTTCTGT	7	18.4848	noA	noA	0.0	noA	noA	noA	18.484848484848484	noA	noA	noA	0.0	0.0	0.0	noA	noA	noA	noA	noA	noA	noA
NM_000143.3(FH)c.679CtoT(p.Gln227Ter)Position8	ATGATCTATGCAAACTCTTT	GGA	GCATCCTGAGTATGAGTACGTCCAATCTTGATGATCTATGCAAACTCTTTGGATTTTGCATCAAGAGCATCATGTAACTTCTG	8	18.1572	0.0	noA	noA	13.279132791327914	noA	noA	noA	17.344173441734416	noA	noA	noA	1.084010840108401	0.0	0.0	noA	noA	noA	noA	noA	noA
NM_000143.3(FH)c.679CtoT(p.Gln227Ter)Position9	GATGATCTATGCAAACTCTT	TGG	AGCATCCTGAGTATGAGTACGTCCAATCTTGATGATCTATGCAAACTCTTTGGATTTTGCATCAAGAGCATCATGTAACTTCT	9	21.7158	noA	1.6085790884718498	noA	noA	21.179624664879356	noA	noA	noA	6.702412868632708	noA	noA	noA	0.0	0.0	0.0	noA	noA	noA	noA	noA
NM_000143.3(FH)c.697CtoT(p.Arg233Cys)Position10	TATGAGTACATCCAATCTTG	ATG	GCCCAAGAGTAAGTGGAACAGCATCCTGAGTATGAGTACATCCAATCTTGATGATCTGTGCAAACTCTTTGGATTTTGCATCA	10	26.2537	noA	10.619469026548673	noA	noA	16.224188790560472	noA	noA	26.253687315634217	noA	4.71976401179941	noA	noA	noA	0.0	0.0	noA	noA	noA	noA	noA
NM_000143.3(FH)c.697CtoT(p.Arg233Cys)Position11	GTATGAGTACATCCAATCTT	GAT	TGCCCAAGAGTAAGTGGAACAGCATCCTGAGTATGAGTACATCCAATCTTGATGATCTGTGCAAACTCTTTGGATTTTGCATC	11	29.304	noA	noA	29.304029304029307	noA	noA	29.304029304029307	noA	noA	29.304029304029307	noA	14.285714285714285	noA	noA	noA	0.0	0.0	noA	noA	noA	noA
NM_000143.3(FH)c.697CtoT(p.Arg233Cys)Position12	AGTATGAGTACATCCAATCT	TGA	CTGCCCAAGAGTAAGTGGAACAGCATCCTGAGTATGAGTACATCCAATCTTGATGATCTGTGCAAACTCTTTGGATTTTGCAT	12	31.0541	0.8547008547008548	noA	noA	31.054131054131055	noA	noA	29.34472934472934	noA	noA	25.071225071225072	noA	14.245014245014245	noA	noA	noA	0.0	0.0	noA	noA	noA
NM_000143.3(FH)c.697CtoT(p.Arg233Cys)Position8	TGAGTACATCCAATCTTGAT	GAT	CCAAGAGTAAGTGGAACAGCATCCTGAGTATGAGTACATCCAATCTTGATGATCTGTGCAAACTCTTTGGATTTTGCATCAAG	8	29.7872	noA	noA	8.156028368794328	noA	noA	29.78723404255319	noA	23.04964539007092	noA	noA	noA	0.7092198581560284	0.0	noA	noA	noA	noA	noA	0.0	noA
NM_000143.3(FH)c.697CtoT(p.Arg233Cys)Position9	ATGAGTACATCCAATCTTGA	TGA	CCCAAGAGTAAGTGGAACAGCATCCTGAGTATGAGTACATCCAATCTTGATGATCTGTGCAAACTCTTTGGATTTTGCATCAA	9	29.7222	1.3888888888888888	noA	noA	8.61111111111111	noA	noA	29.72222222222222	noA	10.0	noA	noA	noA	0.0	0.0	noA	noA	noA	noA	noA	0.0
NM_000143.3(FH)c.698GtoA(p.Arg233His)Position4	GACATACTCATACTCAGGAT	GCT	CCAAAGAGTTTGCACAGATCATCAAGATTGGACATACTCATACTCAGGATGCTGTTCCACTTACTCTTGGGCAGGTATAGGAG	4	16.4557	noA	6.012658227848101	noA	16.455696202531644	noA	16.455696202531644	noA	noA	noA	6.329113924050633	noA	11.708860759493671	noA	noA	noA	0.0	noA	noA	0.0	noA
NM_000143.3(FH)c.698GtoA(p.Arg233His)Position5	GGACATACTCATACTCAGGA	TGC	TCCAAAGAGTTTGCACAGATCATCAAGATTGGACATACTCATACTCAGGATGCTGTTCCACTTACTCTTGGGCAGGTATAGGA	5	26.1017	noA	noA	12.203389830508476	noA	26.101694915254235	noA	26.101694915254235	noA	noA	noA	2.0338983050847457	noA	2.711864406779661	noA	noA	noA	0.0	noA	noA	0.0
NM_000143.3(FH)c.698GtoA(p.Arg233His)Position6	TGGACATACTCATACTCAGG	ATG	ATCCAAAGAGTTTGCACAGATCATCAAGATTGGACATACTCATACTCAGGATGCTGTTCCACTTACTCTTGGGCAGGTATAGG	6	24.6988	noA	noA	noA	15.66265060240964	noA	24.69879518072289	noA	23.19277108433735	noA	noA	noA	0.0	noA	0.9036144578313252	noA	noA	noA	0.0	noA	noA
NM_000143.3(FH)c.698GtoA(p.Arg233His)Position7	TTGGACATACTCATACTCAG	GAT	AATCCAAAGAGTTTGCACAGATCATCAAGATTGGACATACTCATACTCAGGATGCTGTTCCACTTACTCTTGGGCAGGTATAG	7	28.6908	noA	noA	noA	noA	27.85515320334262	noA	28.690807799442897	noA	27.019498607242337	noA	noA	noA	1.392757660167131	noA	0.0	noA	noA	noA	0.0	noA
NM_000143.3(FH)c.698GtoA(p.Arg233His)Position8	ATTGGACATACTCATACTCA	GGA	AAATCCAAAGAGTTTGCACAGATCATCAAGATTGGACATACTCATACTCAGGATGCTGTTCCACTTACTCTTGGGCAGGTATA	8	27.027	3.6036036036036037	noA	noA	noA	noA	27.027027027027028	noA	25.0	noA	24.774774774774773	noA	noA	noA	0.0	noA	0.45045045045045046	noA	noA	noA	0.0
NM_000143.3(FH)c.760CtoT(p.Gln254Ter)Position5	ACTTATTGAACATAACCACT	AAA	GCAGCTTTTATTCTTGTCATTGCATATTTTACTTATTGAACATAACCACTAAATTCCTGAAAAGAAAAGAAAATTAAGGTAAG	5	24.3478	0.0	noA	noA	noA	24.347826086956523	noA	noA	noA	0.0	0.0	noA	6.956521739130435	noA	0.0	0.0	noA	noA	0.0	noA	noA
NM_000143.3(FH)c.793GtoA(p.Ala265Thr)Position4	GCTACCATGCCAAGAATCTA	TGA	CAAGTAAAATATGCAATGACAAGAATAAAAGCTACCATGCCAAGAATCTATGAGCTCGCAGCTGGAGGCACTGCTGTTGGTAC	4	20.625	noA	noA	noA	20.625	noA	noA	18.75	noA	noA	noA	noA	0.0	0.0	noA	0.0	0.0	noA	noA	noA	0.0
NM_000143.3(FH)c.793GtoA(p.Ala265Thr)Position5	AGCTACCATGCCAAGAATCT	ATG	ACAAGTAAAATATGCAATGACAAGAATAAAAGCTACCATGCCAAGAATCTATGAGCTCGCAGCTGGAGGCACTGCTGTTGGTA	5	37.3418	0.0	noA	noA	noA	34.810126582278485	noA	noA	34.177215189873415	noA	noA	noA	noA	0.0	0.0	noA	0.0	0.0	noA	noA	noA
NM_000143.3(FH)c.793GtoA(p.Ala265Thr)Position6	AAGCTACCATGCCAAGAATC	TAT	AACAAGTAAAATATGCAATGACAAGAATAAAAGCTACCATGCCAAGAATCTATGAGCTCGCAGCTGGAGGCACTGCTGTTGGT	6	28.8591	0.0	2.013422818791946	noA	noA	noA	28.859060402684566	noA	noA	14.76510067114094	noA	noA	noA	noA	0.0	0.0	noA	0.0	0.0	noA	noA
NM_000143.3(FH)c.793GtoA(p.Ala265Thr)Position7	AAAGCTACCATGCCAAGAAT	CTA	CAACAAGTAAAATATGCAATGACAAGAATAAAAGCTACCATGCCAAGAATCTATGAGCTCGCAGCTGGAGGCACTGCTGTTGG	7	25.1029	0.0	0.0	1.2345679012345678	noA	noA	noA	23.456790123456788	noA	noA	3.292181069958848	noA	noA	noA	noA	0.0	0.0	noA	0.0	0.0	noA
NM_000143.3(FH)c.793GtoA(p.Ala265Thr)Position8	AAAAGCTACCATGCCAAGAA	TCT	TCAACAAGTAAAATATGCAATGACAAGAATAAAAGCTACCATGCCAAGAATCTATGAGCTCGCAGCTGGAGGCACTGCTGTTG	8	2.48619	0.0	0.0	0.0	0.0	noA	noA	noA	2.4861878453038675	noA	noA	0.0	noA	noA	noA	noA	0.0	0.0	noA	0.0	0.0
NM_000143.3(FH)c.904+1GtoAPosition3	AGATTAGTGATCACGTGAAT	TAT	AAAGGTTGCTGCAAAAGTGGCTGCACTTACAGATTAGTGATCACGTGAATTATTTCTCATTTTCATTTCTCATTATACGTGGT	3	11.8721	0.0	noA	1.36986301369863	noA	noA	11.87214611872146	noA	noA	noA	0.0	noA	noA	0.0	noA	noA	noA	noA	0.0	0.0	noA
NM_000143.3(FH)c.904+1GtoAPosition4	CAGATTAGTGATCACGTGAA	TTA	AAAAGGTTGCTGCAAAAGTGGCTGCACTTACAGATTAGTGATCACGTGAATTATTTCTCATTTTCATTTCTCATTATACGTGG	4	8.9701	noA	1.9933554817275747	noA	5.647840531561462	noA	noA	8.970099667774086	noA	noA	noA	0.0	noA	noA	0.0	noA	noA	noA	noA	0.0	0.0
NM_000143.3(FH)c.904+1GtoAPosition6	TACAGATTAGTGATCACGTG	AAT	AGAAAAGGTTGCTGCAAAAGTGGCTGCACTTACAGATTAGTGATCACGTGAATTATTTCTCATTTTCATTTCTCATTATACGT	6	2.8436	noA	0.0	noA	2.843601895734597	noA	1.4218009478672986	noA	noA	0.0	noA	noA	noA	0.0	noA	noA	0.0	noA	noA	noA	noA
NM_000143.3(FH)c.904+1GtoAPosition7	TTACAGATTAGTGATCACGT	GAA	CAGAAAAGGTTGCTGCAAAAGTGGCTGCACTTACAGATTAGTGATCACGTGAATTATTTCTCATTTTCATTTCTCATTATACG	7	32.107	noA	noA	5.351170568561873	noA	27.09030100334448	noA	22.40802675585284	noA	noA	8.695652173913043	noA	noA	noA	0.0	noA	noA	0.0	noA	noA	noA
NM_000143.3(FH)c.904+1GtoAPosition8	CTTACAGATTAGTGATCACG	TGA	GCAGAAAAGGTTGCTGCAAAAGTGGCTGCACTTACAGATTAGTGATCACGTGAATTATTTCTCATTTTCATTTCTCATTATAC	8	18.3908	noA	noA	noA	16.379310344827587	noA	14.367816091954023	noA	3.4482758620689653	noA	noA	7.471264367816093	noA	noA	noA	0.0	noA	noA	0.0	noA	noA
NM_000143.3(FH)c.905-1GtoAPosition3	TAAGCTTGCCTTTTGTCACT	GCT	TTCACCCATCTAGGATATTTTTCTTTTCTTTAAGCTTGCCTTTTGTCACTGCTCCGAATAAATTTGAAGCTCTGGCTGCTCAT	3	0.923077	noA	0.0	0.0	noA	noA	noA	noA	noA	noA	noA	noA	noA	noA	noA	noA	noA	noA	0.0	noA	noA
NM_000143.3(FH)c.905-1GtoAPosition4	TTAAGCTTGCCTTTTGTCAC	TGC	GTTCACCCATCTAGGATATTTTTCTTTTCTTTAAGCTTGCCTTTTGTCACTGCTCCGAATAAATTTGAAGCTCTGGCTGCTCA	4	0.502513	noA	noA	0.0	0.0	noA	noA	noA	noA	noA	noA	noA	noA	noA	noA	noA	noA	noA	noA	0.0	noA
NM_000143.3(FH)c.905-1GtoAPosition5	TTTAAGCTTGCCTTTTGTCA	CTG	TGTTCACCCATCTAGGATATTTTTCTTTTCTTTAAGCTTGCCTTTTGTCACTGCTCCGAATAAATTTGAAGCTCTGGCTGCTC	5	0.606061	noA	noA	noA	0.0	0.0	noA	noA	noA	noA	noA	noA	noA	noA	noA	noA	noA	noA	noA	noA	0.0
NM_000143.3(FH)c.905-1GtoAPosition6	CTTTAAGCTTGCCTTTTGTC	ACT	TTGTTCACCCATCTAGGATATTTTTCTTTTCTTTAAGCTTGCCTTTTGTCACTGCTCCGAATAAATTTGAAGCTCTGGCTGCT	6	6.76533	noA	noA	noA	noA	5.496828752642706	2.1141649048625792	noA	noA	noA	noA	noA	noA	noA	noA	noA	noA	noA	noA	noA	noA
NM_000143.3(FH)c.905-1GtoAPosition7	TCTTTAAGCTTGCCTTTTGT	CAC	CTTGTTCACCCATCTAGGATATTTTTCTTTTCTTTAAGCTTGCCTTTTGTCACTGCTCCGAATAAATTTGAAGCTCTGGCTGC	7	4.40967	noA	noA	noA	noA	noA	3.4139402560455197	1.5647226173541962	noA	noA	noA	noA	noA	noA	noA	noA	noA	noA	noA	noA	noA
NM_000143.3(FH)c.952CtoT(p.His318Tyr)Position11	AGAGCGTCATAAGCAGCCAG	AGC	GTAGTGTTCATGGCTCCACTGAGCTCAACCAGAGCGTCATAAGCAGCCAGAGCTTCAAATTTATTCGGAGCAGTGACAAAAGG	11	27.6458	0.6479481641468683	noA	3.6717062634989204	noA	noA	noA	noA	noA	22.4622030237581	noA	22.4622030237581	0.0	noA	noA	0.0	noA	noA	noA	0.0	noA
NM_000143.3(FH)c.952CtoT(p.His318Tyr)Position12	CAGAGCGTCATAAGCAGCCA	GAG	AGTAGTGTTCATGGCTCCACTGAGCTCAACCAGAGCGTCATAAGCAGCCAGAGCTTCAAATTTATTCGGAGCAGTGACAAAAG	12	23.2283	noA	0.984251968503937	noA	21.8503937007874	noA	noA	noA	noA	noA	3.346456692913386	noA	2.952755905511811	0.0	noA	noA	0.0	noA	noA	noA	0.0
NM_000143.3(FH)c.952CtoT(p.His318Tyr)Position5	TCATAAGCAGCCAGAGCTTC	AAA	TTCATGGCTCCACTGAGCTCAACCAGAGCGTCATAAGCAGCCAGAGCTTCAAATTTATTCGGAGCAGTGACAAAAGGCAAGCC	5	17.1831	noA	noA	14.084507042253522	noA	17.183098591549296	13.802816901408452	noA	noA	6.197183098591549	noA	noA	noA	0.0	noA	0.0	noA	noA	noA	noA	noA
NM_000143.3(FH)c.952CtoT(p.His318Tyr)Position6	GTCATAAGCAGCCAGAGCTT	CAA	GTTCATGGCTCCACTGAGCTCAACCAGAGCGTCATAAGCAGCCAGAGCTTCAAATTTATTCGGAGCAGTGACAAAAGGCAAGC	6	20.6219	noA	noA	noA	19.312602291325696	noA	20.621931260229132	17.83960720130933	noA	noA	9.819967266775777	noA	noA	noA	0.0	noA	0.0	noA	noA	noA	noA
NM_000143.3(FH)c.952CtoT(p.His318Tyr)Position7	CGTCATAAGCAGCCAGAGCT	TCA	TGTTCATGGCTCCACTGAGCTCAACCAGAGCGTCATAAGCAGCCAGAGCTTCAAATTTATTCGGAGCAGTGACAAAAGGCAAG	7	8.53081	noA	noA	noA	noA	7.5829383886255926	noA	8.530805687203792	2.3696682464454977	noA	noA	0.0	noA	noA	noA	0.0	noA	0.0	noA	noA	noA
NM_000146.4(FTL)c.286GtoA(p.Ala96Thr)Position4	GACACCATGAAAGCTGCCAT	GGC	CCAGCTGAAGATGAGTGGGGTAAAACCCCAGACACCATGAAAGCTGCCATGGCCCTGGAGAAAAAGCTGAACCAGGCCCTTTT	4	28.4091	noA	6.363636363636363	noA	28.40909090909091	noA	noA	26.81818181818182	noA	noA	1.3636363636363635	0.0	0.0	noA	noA	noA	noA	noA	noA	0.0	noA
NM_000146.4(FTL)c.286GtoA(p.Ala96Thr)Position5	AGACACCATGAAAGCTGCCA	TGG	GCCAGCTGAAGATGAGTGGGGTAAAACCCCAGACACCATGAAAGCTGCCATGGCCCTGGAGAAAAAGCTGAACCAGGCCCTTT	5	21.645	0.0	noA	1.2987012987012987	noA	21.645021645021643	noA	noA	19.047619047619047	noA	noA	0.0	0.0	0.0	noA	noA	noA	noA	noA	noA	0.0
NM_000146.4(FTL)c.286GtoA(p.Ala96Thr)Position6	CAGACACCATGAAAGCTGCC	ATG	AGCCAGCTGAAGATGAGTGGGGTAAAACCCCAGACACCATGAAAGCTGCCATGGCCCTGGAGAAAAAGCTGAACCAGGCCCTT	6	25.07	noA	0.0	noA	12.324929971988796	noA	24.789915966386555	noA	noA	4.761904761904762	noA	noA	0.0	0.0	0.0	noA	noA	noA	noA	noA	noA
NM_000146.4(FTL)c.286GtoA(p.Ala96Thr)Position7	CCAGACACCATGAAAGCTGC	CAT	AAGCCAGCTGAAGATGAGTGGGGTAAAACCCCAGACACCATGAAAGCTGCCATGGCCCTGGAGAAAAAGCTGAACCAGGCCCT	7	25.4902	noA	noA	1.715686274509804	noA	18.995098039215684	noA	23.651960784313726	noA	noA	0.0	noA	noA	0.0	0.0	0.0	noA	noA	noA	noA	noA
NM_000146.4(FTL)c.286GtoA(p.Ala96Thr)Position8	CCCAGACACCATGAAAGCTG	CCA	GAAGCCAGCTGAAGATGAGTGGGGTAAAACCCCAGACACCATGAAAGCTGCCATGGCCCTGGAGAAAAAGCTGAACCAGGCCC	8	8.47029	noA	noA	noA	5.562579013906448	noA	4.551201011378002	noA	2.9077117572692797	noA	noA	0.2528445006321113	noA	noA	0.2528445006321113	0.0	0.0	noA	noA	noA	noA
NM_000157.4(GBA)c.115+1GtoAPosition4	CAGATGAGTGAGTCAAGGCA	GTG	TGCTTCTACTTCAGGCAGTGTCGTGGGCATCAGATGAGTGAGTCAAGGCAGTGGGGAGGTAGCACAGAGCCTCCCTTCTGCCT	4	33.1337	noA	8.383233532934131	noA	32.13572854291417	noA	noA	30.738522954091817	noA	noA	noA	3.792415169660679	noA	noA	noA	0.0	0.0	noA	noA	noA	0.0
NM_000157.4(GBA)c.115+1GtoAPosition5	TCAGATGAGTGAGTCAAGGC	AGT	TTGCTTCTACTTCAGGCAGTGTCGTGGGCATCAGATGAGTGAGTCAAGGCAGTGGGGAGGTAGCACAGAGCCTCCCTTCTGCC	5	26.3386	noA	noA	22.575976845151953	noA	26.049204052098407	noA	noA	17.945007235890014	noA	noA	noA	0.0	noA	noA	noA	0.0	0.0	noA	noA	noA
NM_000157.4(GBA)c.115+1GtoAPosition6	ATCAGATGAGTGAGTCAAGG	CAG	ATTGCTTCTACTTCAGGCAGTGTCGTGGGCATCAGATGAGTGAGTCAAGGCAGTGGGGAGGTAGCACAGAGCCTCCCTTCTGC	6	18.9474	0.0	noA	noA	16.842105263157894	noA	18.947368421052634	noA	noA	5.263157894736842	noA	noA	noA	0.0	noA	noA	noA	0.0	0.0	noA	noA
NM_000157.4(GBA)c.115+1GtoAPosition7	CATCAGATGAGTGAGTCAAG	GCA	GATTGCTTCTACTTCAGGCAGTGTCGTGGGCATCAGATGAGTGAGTCAAGGCAGTGGGGAGGTAGCACAGAGCCTCCCTTCTG	7	20.6564	noA	7.335907335907336	noA	noA	20.656370656370658	noA	19.111969111969113	noA	noA	3.667953667953668	noA	noA	noA	0.0	noA	noA	noA	0.0	0.0	noA
NM_000157.4(GBA)c.115+1GtoAPosition8	GCATCAGATGAGTGAGTCAA	GGC	GGATTGCTTCTACTTCAGGCAGTGTCGTGGGCATCAGATGAGTGAGTCAAGGCAGTGGGGAGGTAGCACAGAGCCTCCCTTCT	8	22.5118	noA	noA	19.90521327014218	noA	noA	22.511848341232227	noA	15.165876777251185	noA	noA	0.47393364928909953	noA	noA	noA	0.0	noA	noA	noA	0.0	0.0
NM_000157.4(GBA)c.1504CtoT(p.Arg502Cys)Position3	CCAGTTTAGCACGACCACAA	CAG	CCCACTTCCCAGACCTCACCATTGCCCTCACCAGTTTAGCACGACCACAACAGCAGAGCCATCGGGATGCATCAGTGCCACTG	3	27.3465	noA	noA	24.913093858632678	noA	noA	noA	noA	26.41946697566628	noA	noA	10.89223638470452	noA	noA	0.0	noA	noA	0.0	noA	0.0	0.0
NM_000157.4(GBA)c.1504CtoT(p.Arg502Cys)Position4	ACCAGTTTAGCACGACCACA	ACA	GCCCACTTCCCAGACCTCACCATTGCCCTCACCAGTTTAGCACGACCACAACAGCAGAGCCATCGGGATGCATCAGTGCCACT	4	28.7902	0.3062787136294028	noA	noA	26.493108728943337	noA	noA	noA	noA	22.2052067381317	noA	noA	10.413476263399694	noA	noA	0.0	noA	noA	0.45941807044410415	noA	0.0
NM_000157.4(GBA)c.1504CtoT(p.Arg502Cys)Position5	CACCAGTTTAGCACGACCAC	AAC	AGCCCACTTCCCAGACCTCACCATTGCCCTCACCAGTTTAGCACGACCACAACAGCAGAGCCATCGGGATGCATCAGTGCCAC	5	29.923	noA	7.15071507150715	noA	noA	28.16281628162816	noA	noA	noA	noA	9.900990099009901	noA	noA	0.6600660066006601	noA	noA	0.0	noA	noA	0.0	noA
NM_000157.4(GBA)c.1504CtoT(p.Arg502Cys)Position6	TCACCAGTTTAGCACGACCA	CAA	CAGCCCACTTCCCAGACCTCACCATTGCCCTCACCAGTTTAGCACGACCACAACAGCAGAGCCATCGGGATGCATCAGTGCCA	6	26.1021	noA	noA	12.064965197215777	noA	noA	26.102088167053367	noA	noA	noA	noA	11.252900232018561	noA	noA	1.2761020881670533	noA	noA	0.0	noA	noA	0.0
NM_000157.4(GBA)c.1504CtoT(p.Arg502Cys)Position7	CTCACCAGTTTAGCACGACC	ACA	TCAGCCCACTTCCCAGACCTCACCATTGCCCTCACCAGTTTAGCACGACCACAACAGCAGAGCCATCGGGATGCATCAGTGCC	7	26.506	noA	noA	noA	22.89156626506024	noA	noA	24.397590361445783	noA	noA	noA	noA	12.650602409638553	noA	noA	0.0	noA	noA	0.0	noA	noA
NM_000157.4(GBA)c.1604GtoA(p.Arg535His)Position10	TGTGGCGTCACCAGTGATGG	AGC	TCTCACCTGGCTACTCCATTCACACCTACCTGTGGCGTCACCAGTGATGGAGCAGATACTCAAGGAGGCACTGGGCTCAGCCT	10	15.2632	noA	noA	noA	noA	noA	noA	noA	noA	noA	15.263157894736842	noA	noA	0.0	noA	noA	noA	0.0	noA	noA	noA
NM_000157.4(GBA)c.1604GtoA(p.Arg535His)Position11	CTGTGGCGTCACCAGTGATG	GAG	ATCTCACCTGGCTACTCCATTCACACCTACCTGTGGCGTCACCAGTGATGGAGCAGATACTCAAGGAGGCACTGGGCTCAGCC	11	33.9367	noA	noA	noA	noA	noA	noA	noA	noA	noA	noA	33.93665158371041	noA	noA	0.0	noA	noA	noA	0.0	noA	noA
NM_000157.4(GBA)c.1604GtoA(p.Arg535His)Position12	CCTGTGGCGTCACCAGTGAT	GGA	AATCTCACCTGGCTACTCCATTCACACCTACCTGTGGCGTCACCAGTGATGGAGCAGATACTCAAGGAGGCACTGGGCTCAGC	12	13.5057	noA	noA	noA	noA	noA	noA	noA	noA	noA	noA	noA	12.931034482758621	noA	noA	0.8620689655172413	noA	noA	noA	0.0	noA
NM_000157.4(GBA)c.1604GtoA(p.Arg535His)Position6	GCGTCACCAGTGATGGAGCA	GAT	ACCTGGCTACTCCATTCACACCTACCTGTGGCGTCACCAGTGATGGAGCAGATACTCAAGGAGGCACTGGGCTCAGCCTGGGC	6	16.1137	noA	noA	noA	noA	noA	16.113744075829384	noA	noA	4.265402843601896	noA	noA	noA	0.0	noA	noA	noA	0.0	noA	noA	0.0
NM_000157.4(GBA)c.1604GtoA(p.Arg535His)Position7	GGCGTCACCAGTGATGGAGC	AGA	CACCTGGCTACTCCATTCACACCTACCTGTGGCGTCACCAGTGATGGAGCAGATACTCAAGGAGGCACTGGGCTCAGCCTGGG	7	15.9468	noA	noA	noA	noA	noA	noA	15.946843853820598	noA	noA	2.3255813953488373	noA	noA	noA	0.0	noA	noA	noA	0.0	noA	noA
NM_000157.4(GBA)c.887GtoA(p.Arg296Gln)Position11	GAACATCAGCAAGACTTCAT	TGC	TACCCCTTCCAGTGCCTGGGCTTCACCCCTGAACATCAGCAAGACTTCATTGCCCGTGACCTAGGTCCTACCCTCGCCAACAG	11	31.3525	noA	1.0245901639344261	9.01639344262295	noA	29.508196721311474	noA	noA	22.950819672131146	noA	noA	3.6885245901639343	0.0	noA	0.0	noA	noA	noA	noA	0.0	noA
NM_000157.4(GBA)c.887GtoA(p.Arg296Gln)Position4	AGCAAGACTTCATTGCCCGT	GAC	TCCAGTGCCTGGGCTTCACCCCTGAACATCAGCAAGACTTCATTGCCCGTGACCTAGGTCCTACCCTCGCCAACAGTACTCAC	4	24.7433	0.0	noA	noA	16.632443531827516	4.312114989733059	noA	14.168377823408623	noA	noA	noA	noA	0.0	noA	noA	noA	noA	noA	noA	noA	noA
NM_000157.4(GBA)c.887GtoA(p.Arg296Gln)Position5	CAGCAAGACTTCATTGCCCG	TGA	TTCCAGTGCCTGGGCTTCACCCCTGAACATCAGCAAGACTTCATTGCCCGTGACCTAGGTCCTACCCTCGCCAACAGTACTCA	5	24.0201	noA	0.7035175879396985	noA	noA	20.7035175879397	6.432160804020101	noA	6.834170854271357	noA	noA	noA	noA	0.0	noA	noA	noA	noA	noA	noA	noA
NM_000157.4(GBA)c.887GtoA(p.Arg296Gln)Position6	TCAGCAAGACTTCATTGCCC	GTG	CTTCCAGTGCCTGGGCTTCACCCCTGAACATCAGCAAGACTTCATTGCCCGTGACCTAGGTCCTACCCTCGCCAACAGTACTC	6	28.8225	noA	noA	6.854130052724078	noA	noA	26.098418277680143	10.54481546572935	noA	8.260105448154658	noA	noA	noA	noA	0.0	noA	noA	noA	noA	noA	noA
NM_000157.4(GBA)c.887GtoA(p.Arg296Gln)Position7	ATCAGCAAGACTTCATTGCC	CGT	CCTTCCAGTGCCTGGGCTTCACCCCTGAACATCAGCAAGACTTCATTGCCCGTGACCTAGGTCCTACCCTCGCCAACAGTACT	7	26.59	0.0	noA	noA	6.7658998646820026	noA	noA	23.00405953991881	2.503382949932341	noA	3.450608930987822	noA	noA	noA	noA	0.0	noA	noA	noA	noA	noA
NM_000161.3(GCH1)c.142CtoT(p.Gln48Ter)Position11	TCCGCGGGCTACGCGCTCTT	GGC	TCGCTGCGGGGCCGCTCGCCCTTCCAGCCGTCCGCGGGCTACGCGCTCTTGGCCTCGGGCCGCGGGGGCTTCTCCGCCGGCCT	11	11.7813	noA	noA	noA	noA	noA	noA	noA	noA	noA	noA	11.498586239396795	noA	noA	noA	noA	noA	noA	noA	noA	noA
NM_000161.3(GCH1)c.142CtoT(p.Gln48Ter)Position12	GTCCGCGGGCTACGCGCTCT	TGG	CTCGCTGCGGGGCCGCTCGCCCTTCCAGCCGTCCGCGGGCTACGCGCTCTTGGCCTCGGGCCGCGGGGGCTTCTCCGCCGGCC	12	1.78571	noA	noA	noA	noA	noA	noA	noA	noA	noA	noA	noA	1.1904761904761905	noA	noA	noA	noA	noA	noA	noA	noA
NM_000161.3(GCH1)c.142CtoT(p.Gln48Ter)Position4	GCTACGCGCTCTTGGCCTCG	GGC	GGGGCCGCTCGCCCTTCCAGCCGTCCGCGGGCTACGCGCTCTTGGCCTCGGGCCGCGGGGGCTTCTCCGCCGGCCTGCTGGGC	4	20.6061	noA	noA	noA	19.696969696969695	noA	noA	noA	noA	noA	noA	noA	noA	noA	noA	noA	noA	noA	noA	noA	noA
NM_000161.3(GCH1)c.142CtoT(p.Gln48Ter)Position5	GGCTACGCGCTCTTGGCCTC	GGG	CGGGGCCGCTCGCCCTTCCAGCCGTCCGCGGGCTACGCGCTCTTGGCCTCGGGCCGCGGGGGCTTCTCCGCCGGCCTGCTGGG	5	17.4	noA	noA	noA	noA	17.4	noA	noA	noA	noA	noA	noA	noA	noA	noA	noA	noA	noA	noA	noA	noA
NM_000161.3(GCH1)c.142CtoT(p.Gln48Ter)Position6	GGGCTACGCGCTCTTGGCCT	CGG	GCGGGGCCGCTCGCCCTTCCAGCCGTCCGCGGGCTACGCGCTCTTGGCCTCGGGCCGCGGGGGCTTCTCCGCCGGCCTGCTGG	6	2.78146	noA	noA	noA	noA	noA	2.384105960264901	noA	noA	noA	noA	noA	noA	noA	noA	noA	noA	noA	noA	noA	noA
NM_000161.3(GCH1)c.262CtoT(p.Arg88Trp)Position12	CAGCCCTTGCCACTGGGGGT	TCT	GGCCGAGGCCGCCCTCCAGGGCGTCTTGAGCAGCCCTTGCCACTGGGGGTTCTCGCCCAGCGAGCTCAGGATGGACGAGTAGG	12	3.74288	noA	1.3018714401952807	noA	noA	noA	noA	noA	noA	noA	noA	noA	0.16273393002441008	noA	noA	noA	noA	noA	noA	noA	noA
NM_000161.3(GCH1)c.262CtoT(p.Arg88Trp)Position4	GCCACTGGGGGTTCTCGCCC	AGC	CCGCCCTCCAGGGCGTCTTGAGCAGCCCTTGCCACTGGGGGTTCTCGCCCAGCGAGCTCAGGATGGACGAGTAGGCGGCTGCC	4	13.9315	noA	noA	noA	12.632821723730814	noA	noA	noA	noA	noA	noA	noA	noA	noA	noA	noA	noA	noA	noA	noA	noA
NM_000161.3(GCH1)c.262CtoT(p.Arg88Trp)Position5	TGCCACTGGGGGTTCTCGCC	CAG	GCCGCCCTCCAGGGCGTCTTGAGCAGCCCTTGCCACTGGGGGTTCTCGCCCAGCGAGCTCAGGATGGACGAGTAGGCGGCTGC	5	14.7159	noA	noA	noA	noA	13.27857631759069	noA	noA	noA	noA	noA	noA	noA	noA	noA	noA	noA	noA	noA	noA	noA
NM_000161.3(GCH1)c.262CtoT(p.Arg88Trp)Position6	TTGCCACTGGGGGTTCTCGC	CCA	GGCCGCCCTCCAGGGCGTCTTGAGCAGCCCTTGCCACTGGGGGTTCTCGCCCAGCGAGCTCAGGATGGACGAGTAGGCGGCTG	6	28.1751	noA	noA	noA	noA	noA	27.25030826140567	noA	noA	noA	noA	noA	noA	noA	noA	noA	noA	noA	noA	noA	noA
NM_000161.3(GCH1)c.262CtoT(p.Arg88Trp)Position9	CCCTTGCCACTGGGGGTTCT	CGC	CGAGGCCGCCCTCCAGGGCGTCTTGAGCAGCCCTTGCCACTGGGGGTTCTCGCCCAGCGAGCTCAGGATGGACGAGTAGGCGG	9	25.7703	noA	noA	noA	noA	noA	noA	noA	noA	24.463118580765638	noA	noA	noA	noA	noA	noA	noA	noA	noA	noA	noA
NM_000161.3(GCH1)c.323GtoA(p.Gly108Asp)Position3	GGACTACCAGGAGACCATCT	CAG	GGCGGCCTCGGCCATGCAGTTCTTCACCAAGGACTACCAGGAGACCATCTCAGGTCAGTGCGCCCGCGGGCTGCTAGAGCGTG	3	23.2774	noA	noA	21.528025705105318	noA	noA	22.420564084255624	noA	noA	19.742948946804713	noA	noA	4.891110317743664	noA	0.21420921099607285	noA	noA	0.0	noA	noA	noA
NM_000161.3(GCH1)c.323GtoA(p.Gly108Asp)Position4	AGGACTACCAGGAGACCATC	TCA	GGGCGGCCTCGGCCATGCAGTTCTTCACCAAGGACTACCAGGAGACCATCTCAGGTCAGTGCGCCCGCGGGCTGCTAGAGCGT	4	30.6045	0.3778337531486146	noA	noA	28.620906801007557	noA	noA	30.19521410579345	noA	noA	11.6183879093199	noA	noA	0.12594458438287154	noA	0.0	noA	noA	0.0	noA	noA
NM_000161.3(GCH1)c.323GtoA(p.Gly108Asp)Position6	CAAGGACTACCAGGAGACCA	TCT	GAGGGCGGCCTCGGCCATGCAGTTCTTCACCAAGGACTACCAGGAGACCATCTCAGGTCAGTGCGCCCGCGGGCTGCTAGAGC	6	21.9338	noA	0.7787151200519143	0.8436080467229071	noA	noA	20.57105775470474	noA	noA	14.146658014276445	noA	noA	0.3893575600259572	noA	noA	0.0	noA	0.0	noA	noA	0.0
NM_000161.3(GCH1)c.323GtoA(p.Gly108Asp)Position8	ACCAAGGACTACCAGGAGAC	CAT	TGGAGGGCGGCCTCGGCCATGCAGTTCTTCACCAAGGACTACCAGGAGACCATCTCAGGTCAGTGCGCCCGCGGGCTGCTAGA	8	23.1266	0.17226528854435832	noA	noA	22.136089577950045	20.714900947459086	noA	noA	16.838931955211027	noA	noA	13.436692506459949	noA	noA	0.17226528854435832	noA	noA	0.0	noA	0.0	noA
NM_000161.3(GCH1)c.323GtoA(p.Gly108Asp)Position9	CACCAAGGACTACCAGGAGA	CCA	CTGGAGGGCGGCCTCGGCCATGCAGTTCTTCACCAAGGACTACCAGGAGACCATCTCAGGTCAGTGCGCCCGCGGGCTGCTAG	9	19.5351	noA	2.65089722675367	noA	noA	18.96411092985318	17.98531810766721	noA	noA	5.138662316476346	noA	noA	2.202283849918434	noA	noA	0.0	noA	noA	0.0	noA	0.0
NM_000161.3(GCH1)c.344-1GtoAPosition4	TCAAATGTCCTAAACGATGC	TAT	TGGACATGTTACTAAAGCAAGCCTCTGATTTCAAATGTCCTAAACGATGCTATATTTGATGAAGATCATGATGAGATGGTGAT	4	2.06186	noA	noA	0.0	1.0309278350515463	0.0	noA	noA	noA	noA	noA	noA	0.0	0.0	0.0	noA	noA	0.0	noA	noA	noA
NM_000161.3(GCH1)c.344-1GtoAPosition5	TTCAAATGTCCTAAACGATG	CTA	TTGGACATGTTACTAAAGCAAGCCTCTGATTTCAAATGTCCTAAACGATGCTATATTTGATGAAGATCATGATGAGATGGTGA	5	0.445434	noA	noA	noA	0.0	0.0	0.0	noA	noA	noA	noA	noA	noA	0.0	0.0	0.0	noA	noA	0.0	noA	noA
NM_000161.3(GCH1)c.344-1GtoAPosition6	TTTCAAATGTCCTAAACGAT	GCT	ATTGGACATGTTACTAAAGCAAGCCTCTGATTTCAAATGTCCTAAACGATGCTATATTTGATGAAGATCATGATGAGATGGTG	6	2.20994	noA	noA	noA	noA	1.1049723756906076	0.0	0.0	noA	noA	noA	noA	noA	noA	0.0	0.0	0.0	noA	noA	0.0	noA
NM_000161.3(GCH1)c.344-1GtoAPosition7	ATTTCAAATGTCCTAAACGA	TGC	AATTGGACATGTTACTAAAGCAAGCCTCTGATTTCAAATGTCCTAAACGATGCTATATTTGATGAAGATCATGATGAGATGGT	7	29.5455	0.0	noA	noA	noA	noA	29.545454545454547	8.522727272727272	9.090909090909092	noA	noA	noA	noA	noA	noA	0.0	0.0	0.0	noA	noA	0.0
NM_000161.3(GCH1)c.344-1GtoAPosition8	GATTTCAAATGTCCTAAACG	ATG	AAATTGGACATGTTACTAAAGCAAGCCTCTGATTTCAAATGTCCTAAACGATGCTATATTTGATGAAGATCATGATGAGATGG	8	25.6757	noA	0.0	noA	noA	noA	noA	25.675675675675674	5.405405405405405	0.0	noA	noA	noA	noA	noA	noA	0.0	0.0	0.0	noA	noA
NM_000161.3(GCH1)c.551GtoA(p.Arg184His)Position4	AGCACCTTACAAAACAAATT	GCT	CTGAGCTCCTTATCACATCCACAGTTCAGGAGCACCTTACAAAACAAATTGCTGTAGCAATCACGGAAGCCTTGCGGCCTGCT	4	30.2703	0.0	noA	noA	29.18918918918919	noA	noA	noA	noA	26.486486486486488	noA	4.324324324324325	0.0	0.0	0.0	noA	0.0	0.0	0.0	noA	noA
NM_000161.3(GCH1)c.551GtoA(p.Arg184His)Position5	GAGCACCTTACAAAACAAAT	TGC	ACTGAGCTCCTTATCACATCCACAGTTCAGGAGCACCTTACAAAACAAATTGCTGTAGCAATCACGGAAGCCTTGCGGCCTGC	5	22.8448	noA	3.0172413793103448	noA	noA	22.198275862068968	noA	noA	noA	noA	7.543103448275862	noA	0.0	0.0	0.0	0.0	noA	0.0	0.0	0.0	noA
NM_000161.3(GCH1)c.551GtoA(p.Arg184His)Position6	GGAGCACCTTACAAAACAAA	TTG	AACTGAGCTCCTTATCACATCCACAGTTCAGGAGCACCTTACAAAACAAATTGCTGTAGCAATCACGGAAGCCTTGCGGCCTG	6	21.499	noA	noA	0.591715976331361	noA	noA	21.499013806706113	noA	noA	noA	noA	0.0	noA	0.0	0.0	0.0	0.0	noA	0.0	0.0	0.0
NM_000161.3(GCH1)c.551GtoA(p.Arg184His)Position8	CAGGAGCACCTTACAAAACA	AAT	CAAACTGAGCTCCTTATCACATCCACAGTTCAGGAGCACCTTACAAAACAAATTGCTGTAGCAATCACGGAAGCCTTGCGGCC	8	22.508	noA	0.6430868167202572	noA	noA	9.646302250803858	noA	noA	22.508038585209004	noA	noA	noA	noA	0.0	noA	0.0	0.0	0.0	0.0	noA	0.0
NM_000161.3(GCH1)c.551GtoA(p.Arg184His)Position9	TCAGGAGCACCTTACAAAAC	AAA	TCAAACTGAGCTCCTTATCACATCCACAGTTCAGGAGCACCTTACAAAACAAATTGCTGTAGCAATCACGGAAGCCTTGCGGC	9	32.3529	noA	noA	21.008403361344538	noA	noA	29.411764705882355	noA	noA	28.57142857142857	noA	noA	noA	noA	5.88235294117647	noA	0.0	0.0	0.0	0.0	noA
NM_000161.3(GCH1)c.602GtoA(p.Gly201Glu)Position12	GCGGCCTGCTGAAGTCGGGG	TAG	ACAAATTGCTGTAGCAATCACGGAAGCCTTGCGGCCTGCTGAAGTCGGGGTAGTGGTTGAAGCAACGTAAGTCTGCATCTGCC	12	0	noA	noA	noA	noA	noA	noA	noA	noA	noA	noA	noA	0.0	0.0	noA	noA	noA	noA	noA	noA	noA
NM_000161.3(GCH1)c.602GtoA(p.Gly201Glu)Position5	GCTGAAGTCGGGGTAGTGGT	TGA	GCTGTAGCAATCACGGAAGCCTTGCGGCCTGCTGAAGTCGGGGTAGTGGTTGAAGCAACGTAAGTCTGCATCTGCCTTTAGTA	5	43.5897	noA	noA	noA	noA	43.58974358974359	43.58974358974359	noA	noA	noA	noA	noA	noA	noA	noA	0.0	noA	noA	noA	noA	noA
NM_000161.3(GCH1)c.602GtoA(p.Gly201Glu)Position8	CCTGCTGAAGTCGGGGTAGT	GGT	ATTGCTGTAGCAATCACGGAAGCCTTGCGGCCTGCTGAAGTCGGGGTAGTGGTTGAAGCAACGTAAGTCTGCATCTGCCTTTA	8	9.43396	noA	noA	noA	noA	noA	noA	noA	9.433962264150944	0.0	noA	noA	noA	noA	noA	noA	noA	noA	0.0	noA	noA
NM_000161.3(GCH1)c.602GtoA(p.Gly201Glu)Position9	GCCTGCTGAAGTCGGGGTAG	TGG	AATTGCTGTAGCAATCACGGAAGCCTTGCGGCCTGCTGAAGTCGGGGTAGTGGTTGAAGCAACGTAAGTCTGCATCTGCCTTT	9	10.596	noA	noA	noA	noA	noA	noA	noA	noA	9.271523178807946	2.6490066225165565	noA	noA	noA	noA	noA	noA	noA	noA	0.0	noA
NM_000161.3(GCH1)c.607GtoA(p.Gly203Arg)Position10	GCTGGAGTCAGGGTAGTGGT	TGA	GCTGTAGCAATCACGGAAGCCTTGCGGCCTGCTGGAGTCAGGGTAGTGGTTGAAGCAACGTAAGTCTGCATCTGCCTTTAGTA	10	23.2497	noA	noA	noA	noA	noA	22.324966974900924	noA	noA	noA	13.210039630118892	noA	noA	noA	noA	1.8494055482166447	noA	noA	noA	noA	noA
NM_000161.3(GCH1)c.607GtoA(p.Gly203Arg)Position4	GTCAGGGTAGTGGTTGAAGC	AAC	GCAATCACGGAAGCCTTGCGGCCTGCTGGAGTCAGGGTAGTGGTTGAAGCAACGTAAGTCTGCATCTGCCTTTAGTAACGTCA	4	20.2454	noA	noA	noA	19.631901840490798	noA	noA	noA	noA	19.836400817995912	noA	noA	noA	noA	noA	noA	noA	0.0	0.0	noA	noA
NM_000161.3(GCH1)c.607GtoA(p.Gly203Arg)Position7	GGAGTCAGGGTAGTGGTTGA	AGC	GTAGCAATCACGGAAGCCTTGCGGCCTGCTGGAGTCAGGGTAGTGGTTGAAGCAACGTAAGTCTGCATCTGCCTTTAGTAACG	7	21.8362	noA	noA	15.136476426799009	noA	noA	noA	21.83622828784119	noA	noA	noA	noA	13.895781637717123	noA	noA	noA	noA	noA	noA	noA	0.0
NM_000161.3(GCH1)c.607GtoA(p.Gly203Arg)Position8	TGGAGTCAGGGTAGTGGTTG	AAG	TGTAGCAATCACGGAAGCCTTGCGGCCTGCTGGAGTCAGGGTAGTGGTTGAAGCAACGTAAGTCTGCATCTGCCTTTAGTAAC	8	25.0485	noA	noA	noA	20.87378640776699	noA	noA	noA	24.854368932038835	noA	noA	noA	noA	1.3592233009708738	noA	noA	noA	noA	noA	noA	noA
NM_000161.3(GCH1)c.607GtoA(p.Gly203Arg)Position9	CTGGAGTCAGGGTAGTGGTT	GAA	CTGTAGCAATCACGGAAGCCTTGCGGCCTGCTGGAGTCAGGGTAGTGGTTGAAGCAACGTAAGTCTGCATCTGCCTTTAGTAA	9	20.8759	noA	noA	noA	noA	20.875912408759124	noA	noA	noA	14.16058394160584	noA	noA	noA	noA	3.2116788321167884	noA	noA	noA	noA	noA	noA
NM_000161.3(GCH1)c.626+1GtoAPosition3	ACATAAGTCTGCATCTGCCT	TTA	CCTGCTGGAGTCGGGGTAGTGGTTGAAGCAACATAAGTCTGCATCTGCCTTTAGTAACGTCATAATGGTGCACTAGAAGTGAT	3	30.1205	0.0	noA	17.59036144578313	noA	30.120481927710845	16.3855421686747	noA	noA	noA	noA	noA	noA	0.0	noA	noA	noA	noA	noA	noA	noA
NM_000161.3(GCH1)c.626+1GtoAPosition6	GCAACATAAGTCTGCATCTG	CCT	CGGCCTGCTGGAGTCGGGGTAGTGGTTGAAGCAACATAAGTCTGCATCTGCCTTTAGTAACGTCATAATGGTGCACTAGAAGT	6	13.0024	noA	noA	1.8912529550827424	1.1820330969267139	noA	13.002364066193852	noA	5.4373522458628845	0.0	noA	noA	noA	noA	noA	noA	0.0	noA	noA	noA	noA
NM_000161.3(GCH1)c.626+1GtoAPosition9	GAAGCAACATAAGTCTGCAT	CTG	TTGCGGCCTGCTGGAGTCGGGGTAGTGGTTGAAGCAACATAAGTCTGCATCTGCCTTTAGTAACGTCATAATGGTGCACTAGA	9	23.0241	noA	0.0	2.0618556701030926	noA	noA	20.618556701030926	10.652920962199312	noA	7.216494845360824	noA	5.841924398625429	0.0	noA	noA	noA	noA	noA	noA	0.0	noA
NM_000161.3(GCH1)c.633GtoA(p.Met211Ile)Position4	CATATGTATGGTAATGCGAG	GTG	AACAACCTGTGTTGCCTTATTTTGTAGACACATATGTATGGTAATGCGAGGTGTACAGAAAATGAACAGCAAAACTGTGACCA	4	26.9972	noA	20.385674931129476	noA	26.997245179063363	noA	noA	noA	26.170798898071624	noA	noA	noA	noA	6.0606060606060606	0.0	noA	noA	noA	noA	0.0	noA
NM_000161.3(GCH1)c.633GtoA(p.Met211Ile)Position5	ACATATGTATGGTAATGCGA	GGT	AAACAACCTGTGTTGCCTTATTTTGTAGACACATATGTATGGTAATGCGAGGTGTACAGAAAATGAACAGCAAAACTGTGACC	5	39.7906	0.0	noA	20.94240837696335	noA	39.79057591623037	noA	noA	noA	37.696335078534034	noA	noA	noA	noA	1.0471204188481675	0.0	noA	noA	noA	noA	0.0
NM_000161.3(GCH1)c.633GtoA(p.Met211Ile)Position6	CACATATGTATGGTAATGCG	AGG	TAAACAACCTGTGTTGCCTTATTTTGTAGACACATATGTATGGTAATGCGAGGTGTACAGAAAATGAACAGCAAAACTGTGAC	6	34.0206	noA	10.824742268041238	noA	32.98969072164948	noA	34.02061855670103	noA	noA	noA	29.896907216494846	noA	noA	noA	noA	0.0	0.0	noA	noA	noA	noA
NM_000161.3(GCH1)c.633GtoA(p.Met211Ile)Position7	ACACATATGTATGGTAATGC	GAG	TTAAACAACCTGTGTTGCCTTATTTTGTAGACACATATGTATGGTAATGCGAGGTGTACAGAAAATGAACAGCAAAACTGTGA	7	21.5278	3.4722222222222223	noA	19.444444444444446	noA	21.52777777777778	noA	21.52777777777778	noA	noA	noA	13.194444444444445	noA	noA	noA	noA	0.0	0.0	noA	noA	noA
NM_000161.3(GCH1)c.633GtoA(p.Met211Ile)Position8	GACACATATGTATGGTAATG	CGA	TTTAAACAACCTGTGTTGCCTTATTTTGTAGACACATATGTATGGTAATGCGAGGTGTACAGAAAATGAACAGCAAAACTGTG	8	30.1471	noA	11.76470588235294	noA	30.14705882352941	noA	30.14705882352941	noA	30.14705882352941	noA	noA	noA	13.970588235294118	noA	noA	noA	noA	0.0	0.0	noA	noA
NM_000161.3(GCH1)c.655CtoT(p.Gln219Ter)Position3	CTATACACCTCGCATTACCA	TAC	TGTGCTGGTCACAGTTTTGCTGTTCATTTTCTATACACCTCGCATTACCATACACATGTGTCTACAAAATAAGGCAACACAGG	3	24.2331	noA	noA	19.018404907975462	noA	23.006134969325153	noA	23.006134969325153	noA	noA	noA	noA	noA	noA	2.147239263803681	noA	noA	0.0	noA	noA	0.0
NM_000161.3(GCH1)c.655CtoT(p.Gln219Ter)Position4	TCTATACACCTCGCATTACC	ATA	TTGTGCTGGTCACAGTTTTGCTGTTCATTTTCTATACACCTCGCATTACCATACACATGTGTCTACAAAATAAGGCAACACAG	4	34.5876	noA	noA	noA	28.94356005788712	noA	33.140376266280754	noA	29.232995658465992	noA	noA	noA	noA	noA	noA	2.0260492040520983	noA	noA	0.2894356005788712	noA	noA
NM_000161.3(GCH1)c.655CtoT(p.Gln219Ter)Position5	TTCTATACACCTCGCATTAC	CAT	ATTGTGCTGGTCACAGTTTTGCTGTTCATTTTCTATACACCTCGCATTACCATACACATGTGTCTACAAAATAAGGCAACACA	5	31.5615	noA	noA	noA	noA	29.2358803986711	noA	30.89700996677741	noA	16.611295681063122	noA	noA	noA	noA	noA	noA	0.0	noA	noA	0.0	noA
NM_000161.3(GCH1)c.655CtoT(p.Gln219Ter)Position6	TTTCTATACACCTCGCATTA	CCA	CATTGTGCTGGTCACAGTTTTGCTGTTCATTTTCTATACACCTCGCATTACCATACACATGTGTCTACAAAATAAGGCAACAC	6	29.2593	noA	noA	noA	noA	noA	27.59259259259259	noA	19.814814814814817	noA	3.3333333333333335	noA	noA	noA	noA	noA	noA	0.0	noA	noA	0.0
NM_000161.3(GCH1)c.655CtoT(p.Gln219Ter)Position8	ATTTTCTATACACCTCGCAT	TAC	AACATTGTGCTGGTCACAGTTTTGCTGTTCATTTTCTATACACCTCGCATTACCATACACATGTGTCTACAAAATAAGGCAAC	8	34.1912	0.0	noA	noA	noA	noA	noA	noA	28.676470588235293	noA	15.808823529411764	noA	8.088235294117647	noA	noA	noA	noA	noA	noA	0.0	noA
NM_000187.4(HGD)c.140CtoT(p.Ser47Leu)Position4	GCCAATCCTGAGAGCTGCTC	AGC	CTCTTATTGGTGCTCCGTGGACAAGTGAAAGCCAATCCTGAGAGCTGCTCAGCATAGAGATTGTAGGGGCAGACCTGAGGATT	4	20	noA	noA	noA	20.0	17.894736842105264	noA	noA	noA	noA	noA	0.0	noA	0.0	noA	noA	noA	noA	noA	noA	noA
NM_000187.4(HGD)c.140CtoT(p.Ser47Leu)Position5	AGCCAATCCTGAGAGCTGCT	CAG	TCTCTTATTGGTGCTCCGTGGACAAGTGAAAGCCAATCCTGAGAGCTGCTCAGCATAGAGATTGTAGGGGCAGACCTGAGGAT	5	26.6904	0.0	noA	noA	noA	26.690391459074732	24.555160142348754	noA	noA	noA	noA	noA	0.0	noA	0.7117437722419928	noA	noA	noA	noA	noA	noA
NM_000187.4(HGD)c.140CtoT(p.Ser47Leu)Position6	AAGCCAATCCTGAGAGCTGC	TCA	TTCTCTTATTGGTGCTCCGTGGACAAGTGAAAGCCAATCCTGAGAGCTGCTCAGCATAGAGATTGTAGGGGCAGACCTGAGGA	6	12.4224	0.0	0.0	noA	noA	noA	11.801242236024844	5.590062111801243	noA	noA	noA	noA	noA	0.0	noA	0.0	noA	noA	noA	noA	noA
NM_000187.4(HGD)c.140CtoT(p.Ser47Leu)Position8	GAAAGCCAATCCTGAGAGCT	GCT	CCTTCTCTTATTGGTGCTCCGTGGACAAGTGAAAGCCAATCCTGAGAGCTGCTCAGCATAGAGATTGTAGGGGCAGACCTGAG	8	3.30579	noA	0.0	0.4132231404958678	1.6528925619834711	noA	noA	noA	1.6528925619834711	0.4132231404958678	noA	noA	noA	noA	noA	0.0	noA	0.0	noA	noA	noA
NM_000187.4(HGD)c.140CtoT(p.Ser47Leu)Position9	TGAAAGCCAATCCTGAGAGC	TGC	ACCTTCTCTTATTGGTGCTCCGTGGACAAGTGAAAGCCAATCCTGAGAGCTGCTCAGCATAGAGATTGTAGGGGCAGACCTGA	9	28.4072	noA	noA	27.42200328407225	26.929392446633827	26.929392446633827	noA	noA	noA	14.614121510673234	8.866995073891626	noA	noA	noA	noA	noA	0.0	noA	0.0	noA	noA
NM_000187.4(HGD)c.15+1GtoAPosition4	AAGATAAGAAACCATCTGAC	AAG	ACATAGAGGAGAGAGAAAATGGCTGAGTTAAAGATAAGAAACCATCTGACAAGTTTGCTATGGCTTCTTCAGCCAAAATTTAT	4	29.661	0.0	2.5423728813559325	noA	27.966101694915253	noA	29.66101694915254	25.423728813559322	noA	13.559322033898304	3.389830508474576	6.779661016949152	noA	noA	0.0	noA	noA	noA	noA	0.0	noA
NM_000187.4(HGD)c.15+1GtoAPosition5	AAAGATAAGAAACCATCTGA	CAA	CACATAGAGGAGAGAGAAAATGGCTGAGTTAAAGATAAGAAACCATCTGACAAGTTTGCTATGGCTTCTTCAGCCAAAATTTA	5	22.5564	0.0	0.0	6.015037593984962	noA	21.052631578947366	noA	22.55639097744361	14.285714285714285	noA	5.263157894736842	2.2556390977443606	2.2556390977443606	noA	noA	0.0	noA	noA	noA	noA	0.0
NM_000187.4(HGD)c.15+1GtoAPosition6	TAAAGATAAGAAACCATCTG	ACA	ACACATAGAGGAGAGAGAAAATGGCTGAGTTAAAGATAAGAAACCATCTGACAAGTTTGCTATGGCTTCTTCAGCCAAAATTT	6	14.2857	noA	0.0	0.0	1.5037593984962405	noA	12.030075187969924	noA	14.285714285714285	0.0	noA	0.0	0.0	0.0	noA	noA	0.0	noA	noA	noA	noA
NM_000187.4(HGD)c.15+1GtoAPosition7	TTAAAGATAAGAAACCATCT	GAC	CACACATAGAGGAGAGAGAAAATGGCTGAGTTAAAGATAAGAAACCATCTGACAAGTTTGCTATGGCTTCTTCAGCCAAAATT	7	34.4262	noA	noA	34.42622950819672	29.508196721311474	29.508196721311474	noA	29.508196721311474	noA	25.40983606557377	5.737704918032787	noA	0.0	0.0	0.0	noA	noA	0.0	noA	noA	noA
NM_000187.4(HGD)c.158GtoA(p.Arg53Gln)Position11	ACTTGTCCACAGAGCACCAA	TAA	TATGCTGAGCAGCTCTCAGGATCGGCTTTCACTTGTCCACAGAGCACCAATAAGAGAAGGTACAAGGATTAGATGAATTCTGA	11	20.7715	1.1869436201780417	noA	noA	noA	noA	noA	noA	noA	16.913946587537094	noA	9.198813056379821	noA	0.0	noA	noA	0.0	noA	noA	0.0	0.0
NM_000187.4(HGD)c.158GtoA(p.Arg53Gln)Position12	CACTTGTCCACAGAGCACCA	ATA	CTATGCTGAGCAGCTCTCAGGATCGGCTTTCACTTGTCCACAGAGCACCAATAAGAGAAGGTACAAGGATTAGATGAATTCTG	12	8.53659	noA	1.2195121951219512	noA	noA	noA	noA	noA	noA	noA	4.878048780487805	noA	2.4390243902439024	noA	0.0	noA	noA	0.0	noA	noA	0.0
NM_000187.4(HGD)c.158GtoA(p.Arg53Gln)Position5	CCACAGAGCACCAATAAGAG	AAG	GAGCAGCTCTCAGGATCGGCTTTCACTTGTCCACAGAGCACCAATAAGAGAAGGTACAAGGATTAGATGAATTCTGACCTGCA	5	28	noA	noA	25.71428571428571	noA	28.000000000000004	noA	25.428571428571427	noA	noA	17.42857142857143	noA	noA	0.5714285714285714	0.0	noA	0.0	0.0	noA	0.0	noA
NM_000187.4(HGD)c.158GtoA(p.Arg53Gln)Position6	TCCACAGAGCACCAATAAGA	GAA	TGAGCAGCTCTCAGGATCGGCTTTCACTTGTCCACAGAGCACCAATAAGAGAAGGTACAAGGATTAGATGAATTCTGACCTGC	6	32.2353	noA	noA	noA	28.000000000000004	noA	32.23529411764706	noA	16.470588235294116	noA	noA	28.47058823529412	noA	noA	0.7058823529411765	0.0	noA	0.0	0.0	noA	0.0
NM_000187.4(HGD)c.158GtoA(p.Arg53Gln)Position7	GTCCACAGAGCACCAATAAG	AGA	CTGAGCAGCTCTCAGGATCGGCTTTCACTTGTCCACAGAGCACCAATAAGAGAAGGTACAAGGATTAGATGAATTCTGACCTG	7	27.7778	noA	noA	noA	noA	25.816993464052292	noA	27.77777777777778	noA	15.032679738562091	noA	noA	7.18954248366013	noA	noA	0.0	0.0	noA	0.0	0.0	noA
NM_000187.4(HGD)c.16-1GtoAPosition3	CAATACATTTCTGGATTTGG	GAA	TAATGGTGGCATTTGTGTCTTTGTCACCTACAATACATTTCTGGATTTGGGAATGAGTGTTCTTCAGAGGATCCTCGCTGCCC	3	29.8311	noA	9.943714821763603	9.380863039399625	noA	29.45590994371482	noA	28.330206378986865	noA	noA	noA	noA	noA	noA	noA	0.0	noA	noA	noA	noA	noA
NM_000187.4(HGD)c.16-1GtoAPosition4	ACAATACATTTCTGGATTTG	GGA	CTAATGGTGGCATTTGTGTCTTTGTCACCTACAATACATTTCTGGATTTGGGAATGAGTGTTCTTCAGAGGATCCTCGCTGCC	4	30.7403	0.5018820577164366	noA	7.402760351317441	5.771643663739021	noA	30.238393977415306	noA	16.18569636135508	noA	noA	noA	noA	noA	noA	noA	0.0	noA	noA	noA	noA
NM_000187.4(HGD)c.16-1GtoAPosition5	TACAATACATTTCTGGATTT	GGG	GCTAATGGTGGCATTTGTGTCTTTGTCACCTACAATACATTTCTGGATTTGGGAATGAGTGTTCTTCAGAGGATCCTCGCTGC	5	36.0862	noA	3.231597845601436	noA	20.825852782764812	16.517055655296232	noA	35.00897666068223	noA	13.285457809694792	noA	noA	noA	noA	noA	noA	noA	0.0	noA	noA	noA
NM_000187.4(HGD)c.16-1GtoAPosition6	CTACAATACATTTCTGGATT	TGG	TGCTAATGGTGGCATTTGTGTCTTTGTCACCTACAATACATTTCTGGATTTGGGAATGAGTGTTCTTCAGAGGATCCTCGCTG	6	36.0424	noA	noA	26.501766784452297	noA	33.215547703180206	31.448763250883395	noA	34.275618374558306	noA	10.247349823321555	noA	noA	noA	noA	noA	noA	noA	0.0	noA	noA
NM_000187.4(HGD)c.16-1GtoAPosition7	CCTACAATACATTTCTGGAT	TTG	CTGCTAATGGTGGCATTTGTGTCTTTGTCACCTACAATACATTTCTGGATTTGGGAATGAGTGTTCTTCAGAGGATCCTCGCT	7	25.303	noA	noA	noA	22.87878787878788	noA	20.454545454545457	7.878787878787878	noA	19.090909090909093	noA	5.757575757575758	noA	noA	noA	noA	noA	noA	noA	0.0	noA
NM_000187.4(HGD)c.177-1GtoAPosition3	TAACTGGCTGTATAGGATTC	TAC	AGGCTTGTATATCTTGTATGTTTTTCCCTCTAACTGGCTGTATAGGATTCTACCTTCAGTTTCTCACAAGCCCTTTGAATCCA	3	21.6828	noA	1.6181229773462782	10.355987055016183	noA	noA	noA	noA	noA	noA	noA	noA	12.944983818770226	noA	1.132686084142395	noA	noA	0.0	noA	noA	noA
NM_000187.4(HGD)c.177-1GtoAPosition4	CTAACTGGCTGTATAGGATT	CTA	AAGGCTTGTATATCTTGTATGTTTTTCCCTCTAACTGGCTGTATAGGATTCTACCTTCAGTTTCTCACAAGCCCTTTGAATCC	4	25.0482	noA	noA	13.102119460500964	22.928709055876688	noA	noA	noA	noA	noA	noA	noA	noA	5.780346820809249	noA	0.0	noA	noA	0.0	noA	noA
NM_000187.4(HGD)c.177-1GtoAPosition5	TCTAACTGGCTGTATAGGAT	TCT	TAAGGCTTGTATATCTTGTATGTTTTTCCCTCTAACTGGCTGTATAGGATTCTACCTTCAGTTTCTCACAAGCCCTTTGAATC	5	25.7732	noA	noA	noA	24.398625429553263	25.085910652920962	noA	noA	noA	noA	noA	noA	noA	noA	1.3745704467353952	noA	0.0	noA	noA	0.0	noA
NM_000187.4(HGD)c.177-1GtoAPosition8	CCCTCTAACTGGCTGTATAG	GAT	CTCTAAGGCTTGTATATCTTGTATGTTTTTCCCTCTAACTGGCTGTATAGGATTCTACCTTCAGTTTCTCACAAGCCCTTTGA	8	17	noA	noA	noA	noA	noA	noA	16.333333333333332	11.0	noA	noA	noA	noA	noA	noA	noA	noA	0.6666666666666667	noA	0.0	noA
NM_000187.4(HGD)c.177-1GtoAPosition9	TCCCTCTAACTGGCTGTATA	GGA	ACTCTAAGGCTTGTATATCTTGTATGTTTTTCCCTCTAACTGGCTGTATAGGATTCTACCTTCAGTTTCTCACAAGCCCTTTG	9	20.598	noA	noA	noA	noA	noA	noA	noA	19.93355481727575	2.3255813953488373	noA	noA	noA	noA	noA	noA	noA	noA	0.0	noA	0.0
NM_000187.4(HGD)c.179GtoA(p.Trp60Ter)Position11	CCCTCTAGCTAGCTGTATAG	GAT	CTCTAAGGCTTGTATATCTTGTATGTTTTTCCCTCTAGCTAGCTGTATAGGATTCTACCTTCAGTTTCTCACAAGCCCTTTGA	11	30.2034	noA	noA	noA	noA	noA	noA	29.42097026604069	noA	noA	noA	12.206572769953052	noA	noA	noA	noA	noA	0.3129890453834116	noA	0.0	noA
NM_000187.4(HGD)c.179GtoA(p.Trp60Ter)Position4	GCTAGCTGTATAGGATTCTA	CCT	GCTTGTATATCTTGTATGTTTTTCCCTCTAGCTAGCTGTATAGGATTCTACCTTCAGTTTCTCACAAGCCCTTTGAATCCATT	4	30.1205	noA	noA	noA	30.120481927710845	noA	noA	noA	noA	noA	25.702811244979916	noA	20.883534136546185	noA	noA	0.0	noA	noA	noA	noA	0.0
NM_000187.4(HGD)c.179GtoA(p.Trp60Ter)Position6	TAGCTAGCTGTATAGGATTC	TAC	AGGCTTGTATATCTTGTATGTTTTTCCCTCTAGCTAGCTGTATAGGATTCTACCTTCAGTTTCTCACAAGCCCTTTGAATCCA	6	21.9512	noA	1.8292682926829267	noA	noA	noA	20.73170731707317	noA	noA	noA	noA	noA	9.146341463414634	noA	0.6097560975609756	noA	noA	0.0	noA	noA	noA
NM_000187.4(HGD)c.179GtoA(p.Trp60Ter)Position7	CTAGCTAGCTGTATAGGATT	CTA	AAGGCTTGTATATCTTGTATGTTTTTCCCTCTAGCTAGCTGTATAGGATTCTACCTTCAGTTTCTCACAAGCCCTTTGAATCC	7	22.4609	noA	noA	13.8671875	noA	noA	noA	21.2890625	noA	noA	noA	noA	noA	3.7109375	noA	0.0	noA	noA	0.0	noA	noA
NM_000187.4(HGD)c.179GtoA(p.Trp60Ter)Position8	TCTAGCTAGCTGTATAGGAT	TCT	TAAGGCTTGTATATCTTGTATGTTTTTCCCTCTAGCTAGCTGTATAGGATTCTACCTTCAGTTTCTCACAAGCCCTTTGAATC	8	26.087	noA	noA	noA	25.296442687747035	noA	noA	noA	26.08695652173913	noA	noA	noA	noA	noA	2.371541501976284	noA	0.0	noA	noA	0.0	noA
NM_000187.4(HGD)c.342+1GtoAPosition3	GTATAAGTCAGTCCCATCCA	CAC	AAGCATCTCAGAAGAAAGTAGACTTTGTGAGTATAAGTCAGTCCCATCCACACCCTCCCTACTGCTCTCCTCTCTTCTGTGGT	3	30.5714	noA	noA	30.0	noA	30.0	30.0	noA	noA	noA	4.857142857142857	noA	noA	noA	noA	noA	0.0	noA	noA	noA	0.0
NM_000187.4(HGD)c.342+1GtoAPosition4	AGTATAAGTCAGTCCCATCC	ACA	AAAGCATCTCAGAAGAAAGTAGACTTTGTGAGTATAAGTCAGTCCCATCCACACCCTCCCTACTGCTCTCCTCTCTTCTGTGG	4	25.9124	0.0	noA	noA	25.91240875912409	noA	25.91240875912409	24.45255474452555	noA	noA	noA	13.503649635036496	noA	noA	noA	noA	noA	0.0	noA	noA	noA
NM_000187.4(HGD)c.342+1GtoAPosition5	GAGTATAAGTCAGTCCCATC	CAC	AAAAGCATCTCAGAAGAAAGTAGACTTTGTGAGTATAAGTCAGTCCCATCCACACCCTCCCTACTGCTCTCCTCTCTTCTGTG	5	26.087	noA	3.260869565217391	noA	noA	26.08695652173913	noA	26.08695652173913	22.01086956521739	noA	noA	noA	1.9021739130434785	noA	noA	noA	noA	noA	0.0	noA	noA
NM_000187.4(HGD)c.342+1GtoAPosition6	TGAGTATAAGTCAGTCCCAT	CCA	CAAAAGCATCTCAGAAGAAAGTAGACTTTGTGAGTATAAGTCAGTCCCATCCACACCCTCCCTACTGCTCTCCTCTCTTCTGT	6	22.3622	noA	noA	7.086614173228346	noA	noA	21.88976377952756	noA	13.070866141732285	2.204724409448819	noA	noA	noA	0.0	noA	noA	noA	noA	noA	0.0	noA
NM_000187.4(HGD)c.342+1GtoAPosition9	TTGTGAGTATAAGTCAGTCC	CAT	TTCCAAAAGCATCTCAGAAGAAAGTAGACTTTGTGAGTATAAGTCAGTCCCATCCACACCCTCCCTACTGCTCTCCTCTCTTC	9	24.6154	noA	noA	noA	noA	noA	21.923076923076923	noA	noA	17.307692307692307	noA	9.230769230769232	0.0	noA	noA	noA	0.0	noA	noA	noA	noA
NM_000187.4(HGD)c.365CtoT(p.Ala122Val)Position10	ATGTCTCCAACTCCACACAA	GGT	ATGTGGATAGCAAGCCCATTGTTAGACTTTATGTCTCCAACTCCACACAAGGTATGCAGGCCCTGGGAGAGACCCACAGAAGA	10	4.24528	0.0	noA	noA	noA	noA	noA	noA	noA	4.245283018867925	0.0	noA	noA	noA	noA	0.0	noA	0.0	noA	0.0	0.0
[truncated: 9,971 more rows]

## Sheet: HEK-Plasmid_10d_SpRY-ABE8e
rname	refSeq	PAM	Target-Sequence	Position	absolute_editing_efficiency	A1_efficiency	A2_efficiency	A3_efficiency	A4_efficiency	A5_efficiency	A6_efficiency	A7_efficiency	A8_efficiency	A9_efficiency	A10_efficiency	A11_efficiency	A12_efficiency	A13_efficiency	A14_efficiency	A15_efficiency	A16_efficiency	A17_efficiency	A18_efficiency	A19_efficiency	A20_efficiency
[truncated: 11,900 more rows]

[truncated: 24 more sheets: HEK-mRNA_02pmol_SpRY-ABE8e, HEK-mRNA_1pmol_SpRY-ABE8e, HEK-mRNA_5pmol_SpRY-ABE8e, AAVlibrary-AAV_6w_SpRY-ABE8e, AAVlibrary-AAV_12w_SpRY-ABE8e, LentiAAV_SpRY-ABE8e, LentiLNP_SpRY-ABE8e, HEK-Plasmid_5d_SpRY-ABEmax, HEK-Plasmid_10d_SpRY-ABEmax, HEK-mRNA_02pmol_SpRY-ABEmax, HEK-mRNA_1pmol_SpRY-ABEmax, HEK-mRNA_5pmol_SpRY-ABEmax, AAVlibrary-AAV_6w_SpRY-ABEmax, AAVlibrary-AAV_12w_SpRY-ABEmax, LentiAAV_SpRY-ABEmax, LentiLNP_SpRY-ABEmax, HEK-Plasmid_5d_SpG-ABE8e, HEK-Plasmid_10d_SpG-ABE8e, HEK-Plasmid_5d_SpG-ABEmax, HEK-Plasmid_10d_SpG-ABEmax …]
